# Supplementary material for: Proteomic Signature of Host Response to SARS-CoV-2 Infection in the Nasopharynx
Source: Mol Cell Proteomics. 2021 Aug 14;20:100134. doi: 10.1016/j.mcpro.2021.100134 (PMC8363427; doi:10.1016/j.mcpro.2021.100134)
Supplement: Supplemental Table S1 — Summary of subject characteristics. Cycle threshold (CT Value), age and gender of the COVID-19 positive subjects. [file mmc4.xlsx]

## Sheet: Subject Information
Vanderboom et al. (2021). Host response to SARS-CoV-2 infection in the nasopharynx.
Table S1: Summary of subject characteristics
Sample	CT Value	Age	Gender
Positive Sample_01	18.57	18	Female
Positive Sample_02	20.16	26	Female
Positive Sample_03	19.26	30	Female
Positive Sample_04	21.9	20	Male
Positive Sample_05	15.39	21	Male
Positive Sample_06	20.16	14	Male
Positive Sample_07	22.03	50	Male
Positive Sample_08	22.24	60	Male
