# Supplementary material for: Proteomic Signature of Host Response to SARS-CoV-2 Infection in the Nasopharynx
Source: Mol Cell Proteomics. 2021 Aug 14;20:100134. doi: 10.1016/j.mcpro.2021.100134 (PMC8363427; doi:10.1016/j.mcpro.2021.100134)
Supplement: Supplemental Table S2 — List of identified proteins. All identified proteins are listed with their corresponding quantitation results and identification information. [file mmc5.xlsx]

## Sheet: Supplemental Table Global and P
Vanderboom et al. (2021). Host response to SARS-CoV-2 infection in the nasopharynx.
Table S2: List of Identified Proteins
																log2 Transfomed and Normalized Protein Intensities
Gene Name	Protein Names	Majority Protein IDs	p-value	Adjusted p-value	log2(fold-change)	Protein IDs	Fasta Headers	Number of Proteins	Peptides	Razor…Unique Peptides	Unique Peptides	Sequence Coverage (%)	Unique Razor Sequence Coverage (%)	Unique Sequence Coverage (%)	Molecular Weight (kDa)	Negative_01	Negative_02	Negative_03	Negative_04	Negative_05	Negative_06	Negative_07	Negative_08	Positive_01	Positive_02	Positive_03	Positive_04	Positive_05	Positive_06	Positive_07	Positive_08
NUDT4B		A0A024RBG1	0.105762	0.283104	-0.167729	A0A024RBG1;Q96G61;Q8NFP7	sp|A0A024RBG1|NUD4B_HUMAN Diphosphoinositol polyphosphate phosphohydrolase NUDT4B OS=Homo sapiens OX=9606 GN=NUDT4B PE=3 SV=1	3	10	2	2	61.9	6.6	6.6	20.434	18.3321	18.0118	18.0536	18.065	17.9489	18.1531	18.0768	18.2617	18.1719	17.9702	17.931	18.2036	18.0238	17.766	18.0893	17.8171
IGLV4-69		A0A075B6H9	0.00375371	0.0378751	1.43405	A0A075B6H9	sp|A0A075B6H9|LV469_HUMAN Immunoglobulin lambda variable 4-69 OS=Homo sapiens OX=9606 GN=IGLV4-69 PE=1 SV=1	1	4	3	3	21.8	21.8	21.8	12.773	18.7677	19.2873	18.9422	19.3694	20.1899	18.3483	17.6463	19.7291	20.5211	20.6444	19.2993	19.3399	19.7725	20.6616	19.8972	20.0965
IGLV8-61		A0A075B6I0	0.064617	0.212498	1.18065	A0A075B6I0	sp|A0A075B6I0|LV861_HUMAN Immunoglobulin lambda variable 8-61 OS=Homo sapiens OX=9606 GN=IGLV8-61 PE=3 SV=7	1	3	3	3	20.5	20.5	20.5	12.814	21.1829	22.4736	20.9163	21.2092	22.5461	21.6835	19.7027	21.3915	23.5974	22.9785	21.7498	21.194	22.2	22.8496	21.2442	21.8391
IGLV4-60		A0A075B6I1	0.0239472	0.115912	1.61662	A0A075B6I1	sp|A0A075B6I1|LV460_HUMAN Immunoglobulin lambda variable 4-60 OS=Homo sapiens OX=9606 GN=IGLV4-60 PE=3 SV=1	1	2	2	2	15.8	15.8	15.8	12.987	17.333	17.3618	16.6937	17.236	18.6771	17.2514	17.0457	18.2986	19.9956	19.0695	18.289	16.5865	19.9527	18.9201	17.0701	18.9782
IGLV10-54		A0A075B6I4	0.0532163	0.188888	2.63196	A0A075B6I4	sp|A0A075B6I4|LVX54_HUMAN Immunoglobulin lambda variable 10-54 OS=Homo sapiens OX=9606 GN=IGLV10-54 PE=3 SV=1	1	1	1	1	9.4	9.4	9.4	12.395	15.6456	16.3722	15.5785	16.2558	16.8599	16.4849	17.091	14.9712	16.2352	16.3946	15.8233	16.8736	17.3817	18.7618	18.6124	23.7712
IGLV7-46		A0A075B6I9	0.0843104	0.249399	1.10649	A0A075B6I9	sp|A0A075B6I9|LV746_HUMAN Immunoglobulin lambda variable 7-46 OS=Homo sapiens OX=9606 GN=IGLV7-46 PE=3 SV=4	1	3	3	1	21.4	21.4	7.7	12.468	22.1691	23.2767	21.464	22.2229	24.2667	22.1305	21.0362	22.5613	24.0619	23.6612	22.6757	22.1942	23.3417	24.0865	22.3221	22.9196
IGLV2-18		A0A075B6J9	0.00378211	0.0380578	1.22113	A0A075B6J9	sp|A0A075B6J9|LV218_HUMAN Immunoglobulin lambda variable 2-18 OS=Homo sapiens OX=9606 GN=IGLV2-18 PE=3 SV=2	1	2	2	2	24.6	24.6	24.6	12.412	18.1851	18.6741	18.006	18.6741	18.9925	18.4806	17.9847	18.542	19.8651	18.6341	20.6492	18.908	18.8902	19.877	18.8861	18.6006
IGLV3-16		A0A075B6K0	0.0448441	0.170375	0.788304	A0A075B6K0	sp|A0A075B6K0|LV316_HUMAN Immunoglobulin lambda variable 3-16 OS=Homo sapiens OX=9606 GN=IGLV3-16 PE=3 SV=2	1	3	1	1	25.2	8.7	8.7	12.466	16.7025	17.0506	16.5049	16.7936	18.4303	17.0927	16.3838	17.3848	17.5562	18.151	17.7228	17.0537	17.7915	17.7805	17.7621	16.8968
IGLV3-10		A0A075B6K4	0.254879	0.476874	0.547881	A0A075B6K4;P01715	sp|A0A075B6K4|LV310_HUMAN Immunoglobulin lambda variable 3-10 OS=Homo sapiens OX=9606 GN=IGLV3-10 PE=3 SV=2	2	5	5	3	34.8	34.8	19.1	12.441	20.8946	22.4232	21.4023	21.463	23.4131	21.7315	21.2725	22.1621	23.175	22.5174	22.3245	22.2948	21.9779	21.8511	22.1723	21.4874
IGLV3-9		A0A075B6K5	0.0431861	0.16695	0.972157	A0A075B6K5;A0A075B6K2	sp|A0A075B6K5|LV39_HUMAN Immunoglobulin lambda variable 3-9 OS=Homo sapiens OX=9606 GN=IGLV3-9 PE=3 SV=1	2	5	5	3	49.6	49.6	26.1	12.332	22.3384	23.0296	21.9853	22.1897	23.6098	21.721	21.4255	22.4565	23.3052	23.6295	22.8168	22.1597	23.6188	23.7106	22.3153	22.5907
IGKV2-28	Ig kappa chain V-II region FR;Ig kappa chain V-II region Cum	A0A075B6P5;P01615;A0A087WW87;P01614	0.429506	0.644084	0.344409	A0A075B6P5;P01615;A0A087WW87;P01614	sp|A0A075B6P5|KV228_HUMAN Immunoglobulin kappa variable 2-28 OS=Homo sapiens OX=9606 GN=IGKV2-28 PE=3 SV=1;sp|P01615|KVD28_HUMAN Immunoglobulin kappa variable 2D-28 OS=Homo sapiens OX=9606 GN=IGKV2D-28 PE=1 SV=2;sp|A0A087WW87|KV240_HUMAN Immunoglobulin kap	4	3	2	2	29.2	29.2	29.2	12.957	20.3001	18.9041	19.7192	20.5206	20.7272	19.5929	18.9834	20.9228	20.8415	20.2798	19.7471	19.7128	20.2478	20.3975	20.1335	20.22
IGHV3-64		A0A075B6Q5	0.00349019	0.0361028	1.3271	A0A075B6Q5	sp|A0A075B6Q5|HV364_HUMAN Immunoglobulin heavy variable 3-64 OS=Homo sapiens OX=9606 GN=IGHV3-64 PE=3 SV=1	1	1	1	1	9.3	9.3	9.3	12.891	16.0307	16.0338	15.2681	15.4447	17.005	16.5701	17.0713	16.0932	17.2911	17.3773	17.5403	16.828	17.274	17.9799	16.2057	16.3794
IGHV4-4		A0A075B6R2	0.464334	0.672842	0.634167	A0A075B6R2	sp|A0A075B6R2|HV404_HUMAN Immunoglobulin heavy variable 4-4 OS=Homo sapiens OX=9606 GN=IGHV4-4 PE=3 SV=2	1	3	2	2	37.6	23.9	23.9	12.848	22.2965	22.568	20.2478	21.7836	23.7302	21.5226	19.963	20.789	23.2584	23.8722	20.1355	21.4165	21.8371	22.2605	21.8002	21.8371
IGKV2D-29		A0A075B6S2;A2NJV5;A0A0A0MRZ7	0.268952	0.490669	0.603712	A0A075B6S2;A2NJV5;A0A0A0MRZ7	sp|A0A075B6S2|KVD29_HUMAN Immunoglobulin kappa variable 2D-29 OS=Homo sapiens OX=9606 GN=IGKV2D-29 PE=3 SV=1;sp|A2NJV5|KV229_HUMAN Immunoglobulin kappa variable 2-29 OS=Homo sapiens OX=9606 GN=IGKV2-29 PE=3 SV=2;sp|A0A0A0MRZ7|KVD26_HUMAN Immunoglobulin kap	3	5	5	3	33.3	33.3	33.3	13.143	23.2289	23.7905	21.976	22.6876	24.3632	23.3324	22.0541	22.5538	23.6693	24.046	23.2407	22.6639	23.7782	24.4423	22.7635	22.7303
IGKV1-27		A0A075B6S5	0.0779351	0.237303	0.702902	A0A075B6S5	sp|A0A075B6S5|KV127_HUMAN Immunoglobulin kappa variable 1-27 OS=Homo sapiens OX=9606 GN=IGKV1-27 PE=3 SV=1	1	3	2	2	51.3	37.6	37.6	12.711	18.5199	18.5631	17.8265	18.0882	19.8507	18.4418	18.0806	18.3421	19.6449	19.1589	19.0574	18.4016	19.5255	18.651	18.817	18.3542
IGKV2D-30		A0A075B6S6	0.966382	0.98426	-0.0177518	A0A075B6S6	sp|A0A075B6S6|KVD30_HUMAN Immunoglobulin kappa variable 2D-30 OS=Homo sapiens OX=9606 GN=IGKV2D-30 PE=3 SV=1	1	4	3	1	41.7	30.8	9.2	13.215	19.5869	20.2912	18.6826	19.1545	20.5391	18.723	18.2758	18.9263	19.3596	19.2843	19.5217	19.0443	19.0748	19.4478	19.0234	19.325
PPIAL4F	Peptidyl-prolyl cis-trans isomerase;Peptidyl-prolyl cis-trans isomerase A-like 4D;Peptidyl-prolyl cis-trans isomerase A-like 4A/B/C	P0DN26;A0A075B759;F5H284;A0A0B4J2A2;A0A075B767;Q9Y536;P0DN37	4.86e-06	0.000332231	4.93609	P0DN26;A0A075B759;F5H284;A0A0B4J2A2;A0A075B767;Q9Y536;P0DN37	sp|P0DN26|PAL4F_HUMAN Peptidyl-prolyl cis-trans isomerase A-like 4F OS=Homo sapiens OX=9606 GN=PPIAL4F PE=3 SV=1;sp|A0A075B759|PAL4E_HUMAN Peptidyl-prolyl cis-trans isomerase A-like 4E OS=Homo sapiens OX=9606 GN=PPIAL4E PE=3 SV=1;sp|F5H284|PAL4D_HUMAN Pept	7	4	1	1	25.6	8.5	8.5	18.197	16.5969	18.9888	15.0606	16.9855	17.3948	17.0615	17.2255	16.3508	19.5066	19.8576	18.7559	19.7728	23.9533	21.8371	18.46	20.8925
IGLV5-45		A0A087WSX0;A0A0G2JS06	0.0258199	0.121866	1.58827	A0A087WSX0;A0A0G2JS06	sp|A0A087WSX0|LV545_HUMAN Immunoglobulin lambda variable 5-45 OS=Homo sapiens OX=9606 GN=IGLV5-45 PE=3 SV=1;sp|A0A0G2JS06|LV539_HUMAN Immunoglobulin lambda variable 5-39 OS=Homo sapiens OX=9606 GN=IGLV5-39 PE=3 SV=1	2	4	4	4	25.2	25.2	25.2	13.162	19.5691	21.5076	18.9964	20.5183	21.0073	18.9474	18.2903	20.0699	21.5526	21.4225	21.5418	19.3561	21.0201	21.9127	20.2026	20.705
IGKV3D-15		A0A087WSY6	0.0598703	0.203061	0.969113	A0A087WSY6	sp|A0A087WSY6|KVD15_HUMAN Immunoglobulin kappa variable 3D-15 OS=Homo sapiens OX=9606 GN=IGKV3D-15 PE=3 SV=6	1	4	1	1	32.2	7.8	7.8	12.534	19.4247	20.3237	18.5096	20.1648	21.145	19.8714	19.0964	19.2473	20.6882	21.1891	20.1081	19.5184	20.5231	20.8579	20.596	19.6758
CCDC187		A0A096LP49	0.031014	0.136049	0.512723	A0A096LP49	sp|A0A096LP49|CC187_HUMAN Coiled-coil domain-containing protein 187 OS=Homo sapiens OX=9606 GN=CCDC187 PE=2 SV=1	1	1	1	1	1.3	1.3	1.3	114.86	15.3731	14.6734	14.8958	15.1676	14.9541	14.1934	15.0056	15.0702	15.3561	15.1343	15.3022	14.9258	15.8	14.8905	15.247	15.5204
UQCRHL	Cytochrome b-c1 complex subunit 6;Cytochrome b-c1 complex subunit 6, mitochondrial	A0A096LP55;P07919	0.0173914	0.0970039	-1.12932	A0A096LP55;P07919	sp|A0A096LP55|QCR6L_HUMAN Cytochrome b-c1 complex subunit 6-like, mitochondrial OS=Homo sapiens OX=9606 GN=UQCRHL PE=3 SV=1;sp|P07919|QCR6_HUMAN Cytochrome b-c1 complex subunit 6, mitochondrial OS=Homo sapiens OX=9606 GN=UQCRH PE=1 SV=2	2	3	3	3	44	44	44	10.752	17.1876	16.8027	16.4773	16.6118	17.1591	18.3621	18.6741	18.1574	16.4175	17.2851	16.8997	16.1235	16.6625	16.52	16.312	16.9494
IGHV1-45		A0A0A0MS14	0.501888	0.701143	0.37103	A0A0A0MS14	sp|A0A0A0MS14|HV145_HUMAN Immunoglobulin heavy variable 1-45 OS=Homo sapiens OX=9606 GN=IGHV1-45 PE=3 SV=1	1	2	2	2	17.1	17.1	17.1	13.508	18.6124	18.861	19.2452	18.1357	19.5066	19.031	18.435	18.8976	19.1941	19.0818	18.9802	20.2265	20.7034	18.7277	18.1913	17.6769
IGHV3-49		A0A0A0MS15	0.337619	0.557551	0.519559	A0A0A0MS15	sp|A0A0A0MS15|HV349_HUMAN Immunoglobulin heavy variable 3-49 OS=Homo sapiens OX=9606 GN=IGHV3-49 PE=3 SV=1	1	4	4	3	37	37	27.7	13.056	22.3784	22.1963	20.5617	20.0927	22.2373	21.0774	20.1467	20.61	21.1272	21.6557	21.6943	21.2009	22.0013	22.2205	21.0135	21.2682
IGKV6D-21		A0A0A0MT36	0.500291	0.699474	0.316347	A0A0A0MT36	sp|A0A0A0MT36|KVD21_HUMAN Immunoglobulin kappa variable 6D-21 OS=Homo sapiens OX=9606 GN=IGKV6D-21 PE=3 SV=1	1	1	1	1	10.5	10.5	10.5	12.34	17.7399	17.7306	17.7323	18.2627	18.9096	18.4193	17.3103	17.7944	17.5184	18.88	17.7789	18.042	18.6561	19.619	17.6298	17.5291
IGKJ1		A0A0A0MT89	0.265413	0.488156	0.812844	A0A0A0MT89	sp|A0A0A0MT89|KJ01_HUMAN Immunoglobulin kappa joining 1 OS=Homo sapiens OX=9606 GN=IGKJ1 PE=4 SV=2	1	1	1	1	66.7	66.7	66.7	1.3936	19.8951	19.3756	17.469	19.0695	21.3805	19.7861	18.9657	19.2084	19.9761	21.2875	18.517	19.3731	20.585	20.9291	19.5156	19.4739
IGLV1-36		A0A0B4J1U3	0.963405	0.983213	-0.0122533	A0A0B4J1U3	sp|A0A0B4J1U3|LV136_HUMAN Immunoglobulin lambda variable 1-36 OS=Homo sapiens OX=9606 GN=IGLV1-36 PE=1 SV=5	1	1	1	1	13.7	13.7	13.7	12.478	17.8722	18.7042	18.5376	18.2133	18.8003	18.6984	18.3534	17.961	18.4492	18.9824	18.4178	17.8535	17.845	18.6073	18.6228	18.2945
IGHV6-1		A0A0B4J1U7	0.179936	0.390163	1.01316	A0A0B4J1U7	sp|A0A0B4J1U7|HV601_HUMAN Immunoglobulin heavy variable 6-1 OS=Homo sapiens OX=9606 GN=IGHV6-1 PE=3 SV=1	1	4	4	4	39.7	39.7	39.7	13.481	20.2373	20.966	19.8694	21.1141	23.7696	20.9585	21.1771	21.7429	22.3668	22.0331	21.3713	21.3285	22.6962	23.4022	20.5225	21.7324
IGHV3-15		A0A0B4J1V0	0.149581	0.348184	0.54346	A0A0B4J1V0	sp|A0A0B4J1V0|HV315_HUMAN Immunoglobulin heavy variable 3-15 OS=Homo sapiens OX=9606 GN=IGHV3-15 PE=3 SV=1	1	4	2	2	30.3	20.2	20.2	12.926	20.6006	20.8123	19.7647	20.0186	21.3379	20.1192	20.1841	20.4292	20.4601	21.3424	20.5909	20.2342	21.2221	21.666	20.3008	20.4637
IGHV3-21		A0A0B4J1V1	0.0139075	0.0849383	0.716423	A0A0B4J1V1	sp|A0A0B4J1V1|HV321_HUMAN Immunoglobulin heavy variable 3-21 OS=Homo sapiens OX=9606 GN=IGHV3-21 PE=1 SV=1	1	3	1	1	37.6	18.8	18.8	12.839	14.4695	15.5914	14.6829	14.4572	14.3388	14.6829	14.0709	14.5504	15.1907	15.5204	15.4228	14.8067	15.1774	15.3107	14.9613	14.4266
IGHV2-26		A0A0B4J1V2	0.0929397	0.264785	1.07915	A0A0B4J1V2	sp|A0A0B4J1V2|HV226_HUMAN Immunoglobulin heavy variable 2-26 OS=Homo sapiens OX=9606 GN=IGHV2-26 PE=3 SV=1	1	5	5	5	48.7	48.7	48.7	13.182	20.5003	21.1495	20.2177	21.6218	21.6444	21.4502	19.9018	21.0447	23.6967	22.5978	21.6807	20.472	21.7335	21.6239	20.4703	21.2397
IGHV3-73		A0A0B4J1V6	0.927528	0.968789	-0.0419333	A0A0B4J1V6	sp|A0A0B4J1V6|HV373_HUMAN Immunoglobulin heavy variable 3-73 OS=Homo sapiens OX=9606 GN=IGHV3-73 PE=3 SV=1	1	4	2	2	35.3	20.2	20.2	12.858	20.1648	19.4724	18.5913	18.9325	20.4752	19.47	18.3321	18.7512	20.0087	19.1493	19.1117	18.5466	19.4403	19.7672	18.7458	19.1874
IGHV3-74		A0A0B4J1X5;A0A0C4DH42	0.0723507	0.227221	0.790424	A0A0B4J1X5;A0A0C4DH42	sp|A0A0B4J1X5|HV374_HUMAN Immunoglobulin heavy variable 3-74 OS=Homo sapiens OX=9606 GN=IGHV3-74 PE=3 SV=1;sp|A0A0C4DH42|HV366_HUMAN Immunoglobulin heavy variable 3-66 OS=Homo sapiens OX=9606 GN=IGHV3-66 PE=3 SV=1	2	4	3	2	37.6	28.2	18.8	12.839	21.5207	22.395	20.8932	21.5198	23.0428	21.464	20.8111	21.6413	22.4615	22.3448	22.0758	21.4737	22.5005	22.8797	21.7735	22.1614
IGHV3-43		A0A0B4J1X8	0.0403792	0.16088	0.980543	A0A0B4J1X8	sp|A0A0B4J1X8|HV343_HUMAN Immunoglobulin heavy variable 3-43 OS=Homo sapiens OX=9606 GN=IGHV3-43 PE=3 SV=1	1	3	1	1	37.3	9.3	9.3	13.077	17.2769	16.9961	15.926	15.8636	17.2701	18.0621	17.3137	16.1493	18.0815	17.4882	18.4523	16.9698	17.4997	17.5017	17.2406	17.0615
IGLV9-49		A0A0B4J1Y8	0.0375249	0.154015	1.35362	A0A0B4J1Y8;A0A075B6K6	sp|A0A0B4J1Y8|LV949_HUMAN Immunoglobulin lambda variable 9-49 OS=Homo sapiens OX=9606 GN=IGLV9-49 PE=1 SV=1	2	6	6	5	32.5	32.5	26.8	13.024	19.9734	20.5988	19.7151	20.9693	20.8791	19.8061	19.9252	21.0618	22.0969	21.6844	20.9392	19.6608	23.2899	21.7845	20.3556	20.6237
IGHV3-72		A0A0B4J1Y9	0.12101	0.306924	0.784446	A0A0B4J1Y9	sp|A0A0B4J1Y9|HV372_HUMAN Immunoglobulin heavy variable 3-72 OS=Homo sapiens OX=9606 GN=IGHV3-72 PE=3 SV=1	1	5	5	3	39.5	39.5	29.4	13.203	21.1908	21.5351	20.0824	20.3156	22.6013	20.9818	20.2886	20.8483	21.8243	22.025	21.4943	20.859	21.9167	22.2215	20.8182	21.0347
IGKV1D-43		A0A0B4J1Z2	0.394771	0.614884	2.46442	A0A0B4J1Z2	sp|A0A0B4J1Z2|KVD43_HUMAN Immunoglobulin kappa variable 1D-43 OS=Homo sapiens OX=9606 GN=IGKV1D-43 PE=3 SV=1	1	1	1	1	12.8	12.8	12.8	12.989	14.6891	15.2076	13.2456	0	19.4487	15.2738	13.9947	13.1147	15.1585	14.2742	14.8198	14.2036	15.2979	15.1829	14.6829	15.0202
GATD3A		P0DPI2;A0A0B4J2D5	0.0203237	0.10541	-0.836617	P0DPI2;A0A0B4J2D5	sp|P0DPI2|GAL3A_HUMAN Glutamine amidotransferase-like class 1 domain-containing protein 3A, mitochondrial OS=Homo sapiens OX=9606 GN=GATD3A PE=1 SV=1;sp|A0A0B4J2D5|GAL3B_HUMAN Glutamine amidotransferase-like class 1 domain-containing protein 3B, mitochondr	2	9	9	9	43.7	43.7	43.7	28.17	22.5798	22.3966	23.1578	22.6664	21.925	22.2432	22.6551	22.4478	22.2531	22.0898	21.7854	22.6252	21.11	21.6287	22.7438	21.1964
IGKV1-13		P0DP09;A0A0B4J2D9	0.831374	0.916601	-0.0658194	P0DP09;A0A0B4J2D9	sp|P0DP09|KV113_HUMAN Immunoglobulin kappa variable 1-13 OS=Homo sapiens OX=9606 GN=IGKV1-13 PE=3 SV=1;sp|A0A0B4J2D9|KVD13_HUMAN Immunoglobulin kappa variable 1D-13 OS=Homo sapiens OX=9606 GN=IGKV1D-13 PE=3 SV=1	2	2	2	2	26.5	26.5	26.5	12.569	19.217	18.7861	19.1066	19.1898	18.8226	18.7744	19.5468	19.2616	18.6609	19.3201	18.313	19.3145	19.6677	19.5443	19.2131	18.3063
IGHV1-69D		A0A0B4J2H0	0.374403	0.595118	0.143059	A0A0B4J2H0	sp|A0A0B4J2H0|HV69D_HUMAN Immunoglobulin heavy variable 1-69D OS=Homo sapiens OX=9606 GN=IGHV1-69D PE=1 SV=1	1	4	1	1	53.8	17.1	17.1	12.66	17.5291	17.2486	17.6112	17.6444	17.3123	17.8722	17.7434	17.3798	17.3848	17.6618	17.3551	17.9521	17.5092	17.561	17.9171	17.7931
IGKV6-21		A0A0C4DH24	0.595411	0.769199	0.225368	A0A0C4DH24	sp|A0A0C4DH24|KV621_HUMAN Immunoglobulin kappa variable 6-21 OS=Homo sapiens OX=9606 GN=IGKV6-21 PE=3 SV=1	1	1	1	1	10.5	10.5	10.5	12.43	17.6538	18.5217	18.6598	17.7121	18.7597	18.5199	17.2239	17.9252	18.5602	18.8003	18.1006	18.0087	18.6431	16.9378	18.4815	18.6935
IGKV3D-20		A0A0C4DH25	0.0740075	0.230467	0.886692	A0A0C4DH25	sp|A0A0C4DH25|KVD20_HUMAN Immunoglobulin kappa variable 3D-20 OS=Homo sapiens OX=9606 GN=IGKV3D-20 PE=3 SV=1	1	4	1	1	27.6	7.8	7.8	12.515	20.3535	19.699	19.9885	20.6149	21.3064	20.2738	20.1042	20.5722	21.1763	21.4727	19.9597	20.8913	22.4997	21.3875	20.3122	20.13
IGHV1-3		A0A0C4DH29	0.642424	0.801959	0.330438	A0A0C4DH29	sp|A0A0C4DH29|HV103_HUMAN Immunoglobulin heavy variable 1-3 OS=Homo sapiens OX=9606 GN=IGHV1-3 PE=3 SV=1	1	2	1	1	22.2	12.8	12.8	13.008	17.4753	18.3483	17.0819	17.7001	19.3259	17.8299	16.0829	18.8989	19.2843	18.6995	17.0537	16.6331	18.0439	19.0695	18.2089	17.5826
IGHV1-18		A0A0C4DH31	0.798645	0.899735	0.0223433	A0A0C4DH31	sp|A0A0C4DH31|HV118_HUMAN Immunoglobulin heavy variable 1-18 OS=Homo sapiens OX=9606 GN=IGHV1-18 PE=3 SV=1	1	3	2	2	45.3	35.9	35.9	12.82	19.8217	19.7013	19.6664	19.6601	19.5885	19.7606	19.5743	19.5952	19.7019	19.6833	19.6065	19.5897	19.9112	19.8563	19.696	19.4471
IGHV3-20		A0A0C4DH32	0.00334652	0.0353479	0.839723	A0A0C4DH32	sp|A0A0C4DH32|HV320_HUMAN Immunoglobulin heavy variable 3-20 OS=Homo sapiens OX=9606 GN=IGHV3-20 PE=3 SV=2	1	4	3	3	53.8	44.4	44.4	12.673	17.4107	17.2851	16.9274	17.2035	17.6658	17.5063	17.3181	17.8842	17.8687	18.7191	18.0826	17.671	18.4978	18.1263	17.6474	17.2446
IGHV1-24		A0A0C4DH33	0.117949	0.301644	0.49669	A0A0C4DH33	sp|A0A0C4DH33|HV124_HUMAN Immunoglobulin heavy variable 1-24 OS=Homo sapiens OX=9606 GN=IGHV1-24 PE=3 SV=1	1	2	2	2	34.2	34.2	34.2	12.824	17.3798	18.3119	17.3067	17.5911	18.1065	18.1377	17.2058	17.1546	18.2171	18.4327	17.4882	17.4916	18.3384	18.3321	18.1006	17.5476
IGHV4-28		A0A0C4DH34	0.0318904	0.138464	0.966867	A0A0C4DH34	sp|A0A0C4DH34|HV428_HUMAN Immunoglobulin heavy variable 4-28 OS=Homo sapiens OX=9606 GN=IGHV4-28 PE=3 SV=1	1	1	1	1	7.7	7.7	7.7	13.124	21.3504	21.808	21.07	21.8434	23.3512	22.007	21.6406	21.9219	22.2373	22.6962	22.347	21.8989	23.4519	23.2881	22.4584	21.976
IGHV5-51		A0A0C4DH38	0.220253	0.438421	0.534494	A0A0C4DH38	sp|A0A0C4DH38|HV551_HUMAN Immunoglobulin heavy variable 5-51 OS=Homo sapiens OX=9606 GN=IGHV5-51 PE=3 SV=1	1	4	4	2	47	47	26.5	12.674	21.4966	22.3078	21.2202	21.7434	23.3658	21.6844	20.8571	21.6819	22.1585	22.5734	22.0628	21.5123	22.6689	22.4736	21.9241	21.9474
IGHV1-58		A0A0C4DH39	0.401769	0.620518	-0.148779	A0A0C4DH39	sp|A0A0C4DH39|HV158_HUMAN Immunoglobulin heavy variable 1-58 OS=Homo sapiens OX=9606 GN=IGHV1-58 PE=3 SV=1	1	2	2	2	18.8	18.8	18.8	13.005	15.5914	15.8948	15.7745	15.6068	16.1801	15.4845	15.3107	15.5239	15.5504	15.7391	15.247	15.7199	15.5147	15.8636	15.6242	15.2828
IGHV2-70D		A0A0C4DH43	0.0573466	0.197272	1.10813	A0A0C4DH43	sp|A0A0C4DH43|HV70D_HUMAN Immunoglobulin heavy variable 2-70D OS=Homo sapiens OX=9606 GN=IGHV2-70D PE=3 SV=1	1	6	5	3	42.9	37	11.8	13.312	21.4651	22.5481	20.0804	21.7929	21.9608	21.9127	20.6357	20.1991	22.8856	22.9179	22.0908	21.2202	22.2913	22.5786	21.3934	21.3619
IGKV1-8		A0A0C4DH67;A0A0C4DH69	0.225726	0.443771	0.563723	A0A0C4DH67;A0A0C4DH69	sp|A0A0C4DH67|KV108_HUMAN Immunoglobulin kappa variable 1-8 OS=Homo sapiens OX=9606 GN=IGKV1-8 PE=3 SV=1;sp|A0A0C4DH69|KV109_HUMAN Immunoglobulin kappa variable 1-9 OS=Homo sapiens OX=9606 GN=IGKV1-9 PE=3 SV=1	2	4	4	3	42.6	42.6	28.7	12.537	21.2038	21.9442	20.3139	20.6912	22.5481	20.7315	20.1641	20.3542	21.3777	21.7144	21.2644	20.855	21.8483	21.6144	21.2465	21.1563
IGKV2-24		A0A0C4DH68	0.0930901	0.264821	0.884102	A0A0C4DH68	sp|A0A0C4DH68|KV224_HUMAN Immunoglobulin kappa variable 2-24 OS=Homo sapiens OX=9606 GN=IGKV2-24 PE=3 SV=1	1	3	2	2	38.3	32.5	32.5	13.079	20.0268	20.8756	19.5764	20.0958	22.3578	20.3982	19.7241	20.3761	21.0585	21.7854	20.7558	20.6261	21.2212	21.7836	20.2634	20.8391
IGKV1-12	Ig kappa chain V-I region Wes	A0A0C4DH73;P01611	0.0934995	0.265154	0.8155	A0A0C4DH73;P01611	sp|A0A0C4DH73|KV112_HUMAN Immunoglobulin kappa variable 1-12 OS=Homo sapiens OX=9606 GN=IGKV1-12 PE=3 SV=1;sp|P01611|KVD12_HUMAN Immunoglobulin kappa variable 1D-12 OS=Homo sapiens OX=9606 GN=IGKV1D-12 PE=1 SV=2	2	3	2	1	29.1	15.4	15.4	12.645	19.7818	20.2395	19.2252	20.1221	21.6959	19.7496	19.3097	19.7046	20.2528	20.6853	20.466	19.9047	21.5308	21.1571	20.2149	20.1388
IGHV7-4-1		A0A0J9YVY3	0.0617729	0.206349	1.39272	A0A0J9YVY3	sp|A0A0J9YVY3|HV741_HUMAN Immunoglobulin heavy variable 7-4-1 OS=Homo sapiens OX=9606 GN=IGHV7-4-1 PE=3 SV=1	1	2	1	1	34.2	24.8	24.8	12.848	13.9444	14.7042	14.3581	14.2908	14.7547	14.13	13.7187	14.5261	17.4708	14.6734	14.1208	13.7385	14.5504	16.7247	16.5504	14.3211
IGHV3-64D		A0A0J9YX35	0.24752	0.468439	0.639461	A0A0J9YX35	sp|A0A0J9YX35|HV64D_HUMAN Immunoglobulin heavy variable 3-64D OS=Homo sapiens OX=9606 GN=IGHV3-64D PE=3 SV=1	1	2	2	2	18.8	18.8	18.8	12.822	17.8399	18.5002	16.6727	17.254	19.3294	18.2475	17.1202	18.3936	18.6446	19.1409	18.1551	17.2306	18.8757	18.9335	18.0184	17.9046
IGHV5-10-1		A0A0J9YXX1	0.0297552	0.132411	-1.19285	A0A0J9YXX1	sp|A0A0J9YXX1|HV5X1_HUMAN Immunoglobulin heavy variable 5-10-1 OS=Homo sapiens OX=9606 GN=IGHV5-10-1 PE=3 SV=1	1	4	2	2	32.5	12	12	12.772	21.0923	22.1392	21.2084	21.8398	22.6417	21.3324	20.4088	22.8325	20.5206	22.2245	20.1	20.299	20.9767	20.61	20.705	21.4446
CSNKA2IP		A0A1B0GTH6	0.0229527	0.113308	-0.927308	A0A1B0GTH6	sp|A0A1B0GTH6|CS2IP_HUMAN Casein kinase II subunit alpha-interacting protein OS=Homo sapiens OX=9606 GN=CSNKA2IP PE=3 SV=1	1	1	1	1	1.2	1.2	1.2	81.797	16.6865	15.6513	17.7373	16.7047	16.1772	15.8443	16.3045	16.2532	15.8541	16.0172	15.7276	16.6049	15.4228	15.4386	16.0713	15.0804
RBM47	RNA-binding protein 47	A0AV96	0.584699	0.761881	-0.129023	A0AV96;Q8TBY0;Q9NQ94	sp|A0AV96|RBM47_HUMAN RNA-binding protein 47 OS=Homo sapiens OX=9606 GN=RBM47 PE=1 SV=2	3	16	16	16	36.6	36.6	36.6	64.098	22.5954	21.8624	22.8727	22.7583	22.5272	22.4927	22.6252	22.5675	22.5005	21.7014	22.7339	22.5865	22.4322	22.3525	22.8894	22.3897
TTC26	Intraflagellar transport protein 56	A0AVF1	0.760741	0.876666	-0.0856415	A0AVF1	sp|A0AVF1|IFT56_HUMAN Intraflagellar transport protein 56 OS=Homo sapiens OX=9606 GN=TTC26 PE=2 SV=1	1	28	28	28	52.3	52.3	52.3	64.177	22.6266	22.4262	22.7906	22.7984	22.2902	21.9627	22.7611	22.4809	22.4603	22.2829	22.0921	22.9855	22.8234	22.4031	22.9817	21.6329
UBA6	Ubiquitin-like modifier-activating enzyme 6	A0AVT1	0.774954	0.885768	-0.0296963	A0AVT1	sp|A0AVT1|UBA6_HUMAN Ubiquitin-like modifier-activating enzyme 6 OS=Homo sapiens OX=9606 GN=UBA6 PE=1 SV=1	1	46	46	46	55.7	55.7	55.7	117.97	24.0707	24.1638	24.2592	24.149	24.1213	24.367	24.2049	24.3632	24.2894	24.0408	24.2271	24.1468	23.9792	24.5417	24.1724	24.137
ESYT2	Extended synaptotagmin-2	A0FGR8	0.68155	0.828625	0.0812962	A0FGR8	sp|A0FGR8|ESYT2_HUMAN Extended synaptotagmin-2 OS=Homo sapiens OX=9606 GN=ESYT2 PE=1 SV=1	1	21	21	21	30.3	30.3	30.3	102.36	21.1618	21.1867	21.1563	21.3043	21.1767	21.1888	21.9682	21.5226	21.5207	21.5517	21.588	21.2067	21.3411	21.3043	20.8851	21.7185
UHRF1BP1L	UHRF1-binding protein 1-like	A0JNW5	0.393424	0.613227	0.0976138	A0JNW5	sp|A0JNW5|UH1BL_HUMAN UHRF1-binding protein 1-like OS=Homo sapiens OX=9606 GN=UHRF1BP1L PE=1 SV=2	1	7	7	7	5.3	5.3	5.3	164.2	19.0332	19.0216	19.2933	19.2001	19.2993	19.1506	19.6382	19.2184	19.4512	19.2321	19.2356	19.2054	19.4689	19.1933	19.3619	19.2473
IGLC7	Ig lambda-7 chain C region	A0M8Q6	0.824421	0.912923	0.124517	A0M8Q6	sp|A0M8Q6|IGLC7_HUMAN Immunoglobulin lambda constant 7 OS=Homo sapiens OX=9606 GN=IGLC7 PE=1 SV=3	1	7	3	2	69.8	26.4	18.9	11.253	18.3384	19.7687	18.1332	18.3321	20.4646	19.5184	18.4303	18.8146	19.8576	18.5511	19.0647	19.6092	18.2062	18.7958	20.053	18.3534
SHTN1	Shootin-1	A0MZ66	0.972226	0.98704	0.00408148	A0MZ66	sp|A0MZ66|SHOT1_HUMAN Shootin-1 OS=Homo sapiens OX=9606 GN=SHTN1 PE=1 SV=4	1	42	42	42	59.9	59.9	59.9	71.639	23.97	23.8377	24.181	23.944	24.1468	24.01	24.0525	23.9763	24.091	24.2111	23.8678	23.9428	24.3282	24.023	23.6774	23.9996
DAPL1	Death-associated protein-like 1	A0PJW8	0.434533	0.648337	-0.32139	A0PJW8	sp|A0PJW8|DAPL1_HUMAN Death-associated protein-like 1 OS=Homo sapiens OX=9606 GN=DAPL1 PE=1 SV=2	1	4	4	4	34.6	34.6	34.6	11.88	18.7368	18.8023	19.0137	19.3294	19.1647	20.2112	19.5723	19.8447	18.6765	19.0617	18.9148	19.0046	19.5184	18.3141	19.0112	20.392
CCDC189	Coiled-coil domain-containing protein C16orf93	A1A4V9	0.129495	0.319889	0.456764	A1A4V9	sp|A1A4V9|CC189_HUMAN Coiled-coil domain-containing protein 189 OS=Homo sapiens OX=9606 GN=CCDC189 PE=2 SV=1	1	3	3	3	11.2	11.2	11.2	37.921	17.4031	17.1101	17.5196	17.4592	16.9355	16.312	16.8776	16.817	17.4575	17.2058	16.9126	18.0371	17.4658	17.7365	17.4492	16.7025
BICDL2	Bicaudal D-related protein 2	A1A5D9	0.176838	0.387295	0.237142	A1A5D9	sp|A1A5D9|BICL2_HUMAN BICD family-like cargo adapter 2 OS=Homo sapiens OX=9606 GN=BICDL2 PE=1 SV=2	1	23	23	23	51.6	51.6	51.6	56.833	21.9905	21.4985	21.8684	21.8344	21.4966	21.8395	21.3548	21.8666	21.958	21.489	21.8167	21.6425	21.9535	21.9035	21.9484	22.3525
ARHGEF37	Rho guanine nucleotide exchange factor 37	A1IGU5	0.131532	0.322892	-0.28436	A1IGU5	sp|A1IGU5|ARH37_HUMAN Rho guanine nucleotide exchange factor 37 OS=Homo sapiens OX=9606 GN=ARHGEF37 PE=2 SV=2	1	15	15	15	27	27	27	76.277	20.7551	20.2342	20.7221	20.4939	20.1505	20.1641	20.3156	19.6917	20.3061	19.9112	20.1613	20.0903	20.1177	20.0379	20.2834	20.0425
ILVBL	Acetolactate synthase-like protein	A1L0T0	0.00847393	0.0636276	-0.721397	A1L0T0	sp|A1L0T0|ILVBL_HUMAN Acetolactate synthase-like protein OS=Homo sapiens OX=9606 GN=ILVBL PE=1 SV=2	1	4	4	4	10.3	10.3	10.3	67.867	17.8031	17.814	17.3918	17.6538	17.7605	18.331	18.6971	18.0996	17.2529	17.4107	17.4127	16.88	17.9046	17.5995	17.2239	17.8663
C1ORF226	Uncharacterized protein C1orf226	A1L170	0.0317787	0.138175	-0.977672	A1L170	sp|A1L170|CA226_HUMAN Uncharacterized protein C1orf226 OS=Homo sapiens OX=9606 GN=C1orf226 PE=1 SV=1	1	4	4	4	19.1	19.1	19.1	29.057	18.7982	18.3579	16.9564	18.2735	18.4833	18.7688	19.3739	18.861	18.1187	18.307	17.671	18.6533	17.3571	17.7577	16.9355	17.6514
SH3PXD2B	SH3 and PX domain-containing protein 2B	A1X283	0.987393	0.995062	-0.00379614	A1X283	sp|A1X283|SPD2B_HUMAN SH3 and PX domain-containing protein 2B OS=Homo sapiens OX=9606 GN=SH3PXD2B PE=1 SV=3	1	25	25	24	32.5	32.5	31.4	101.58	22.8078	22.6465	22.5786	22.6913	22.8449	23.4898	22.6135	22.7762	22.6739	22.584	22.7865	22.5461	22.9723	22.6489	22.5664	23.6494
FAM92A	Protein FAM92A1	A1XBS5	0.306471	0.528243	-0.235042	A1XBS5	sp|A1XBS5|FA92A_HUMAN Protein FAM92A OS=Homo sapiens OX=9606 GN=FAM92A PE=1 SV=2	1	1	1	1	4.2	4.2	4.2	33.43	14.6829	13.7701	14.4152	14.4412	14.0709	13.8931	14.799	14.5561	13.7385	14.5327	14.1432	14.2629	14.3211	14.1746	14.2591	13.8931
MACROD2	O-acetyl-ADP-ribose deacetylase MACROD2	A1Z1Q3	0.888284	0.947784	-0.0384202	A1Z1Q3	sp|A1Z1Q3|MACD2_HUMAN ADP-ribose glycohydrolase MACROD2 OS=Homo sapiens OX=9606 GN=MACROD2 PE=1 SV=2	1	10	10	10	19.5	19.5	19.5	47.421	20.8138	20.6853	20.4844	19.9885	20.595	21.2599	21.015	21.0073	21.3515	20.4498	20.568	20.4837	21.0783	20.7161	20.7748	20.214
PIPSL	Putative PIP5K1A and PSMD4-like protein	A2A3N6	NA	NA	0	A2A3N6;Q99755	sp|A2A3N6|PIPSL_HUMAN Putative PIP5K1A and PSMD4-like protein OS=Homo sapiens OX=9606 GN=PIPSL PE=5 SV=1	2	6	2	1	6.8	1.9	0.9	95.047	0	0	0	0	0	0	0	0	0	0	0	0	0	0	0	0
CCDC78	Coiled-coil domain-containing protein 78	A2IDD5	0.634977	0.797061	-0.138118	A2IDD5	sp|A2IDD5|CCD78_HUMAN Coiled-coil domain-containing protein 78 OS=Homo sapiens OX=9606 GN=CCDC78 PE=2 SV=1	1	9	9	9	25.1	25.1	25.1	48.521	18.8661	18.1813	18.4929	18.65	18.6319	18.0893	19.4185	19.223	18.469	18.7726	18.4327	18.9422	18.908	18.6637	18.6843	17.9143
NBAS	Neuroblastoma-amplified sequence	A2RRP1	0.0933093	0.264821	0.267515	A2RRP1	sp|A2RRP1|NBAS_HUMAN Neuroblastoma-amplified sequence OS=Homo sapiens OX=9606 GN=NBAS PE=1 SV=2	1	14	14	14	7.1	7.1	7.1	268.57	19.8041	19.9821	20.3112	20.2037	20.0715	19.6092	19.7916	19.8879	19.9871	19.9802	20.4965	20.1899	20.3458	20.1558	19.8467	20.1426
TARSL2	Probable threonine--tRNA ligase 2, cytoplasmic	A2RTX5	0.554623	0.738027	-0.156836	A2RTX5	sp|A2RTX5|SYTC2_HUMAN Threonine--tRNA ligase 2, cytoplasmic OS=Homo sapiens OX=9606 GN=TARSL2 PE=1 SV=1	1	11	7	6	13.1	8.9	7.2	92.644	18.4826	18.4418	19.4512	18.8473	18.0448	18.2385	18.5921	18.508	18.4806	18.9587	18.2028	18.6911	18.3277	18.2844	18.7146	18.0768
TYW5	tRNA wybutosine-synthesizing protein 5	A2RUC4	0.0199746	0.104478	-0.519181	A2RUC4	sp|A2RUC4|TYW5_HUMAN tRNA wybutosine-synthesizing protein 5 OS=Homo sapiens OX=9606 GN=TYW5 PE=1 SV=1	1	6	6	6	20	20	20	36.547	19.2485	19.7027	18.5881	18.8317	18.8516	19.6281	19.0783	18.9088	18.5658	18.6158	18.6486	18.861	18.6826	18.5732	19.0345	18.9773
DENND3	DENN domain-containing protein 3	A2RUS2	0.19073	0.403616	0.29854	A2RUS2	sp|A2RUS2|DEND3_HUMAN DENN domain-containing protein 3 OS=Homo sapiens OX=9606 GN=DENND3 PE=1 SV=2	1	3	3	3	3.6	3.6	3.6	135.89	16.0501	16.5721	16.0807	16.1292	16.8339	15.892	15.7595	15.9717	16.3999	16.2788	16.3537	16.2684	16.7305	16.7514	15.9637	16.1982
DCDC2B	Doublecortin domain-containing protein 2B	A2VCK2	0.0191015	0.101554	0.70009	A2VCK2	sp|A2VCK2|DCD2B_HUMAN Doublecortin domain-containing protein 2B OS=Homo sapiens OX=9606 GN=DCDC2B PE=1 SV=1	1	11	11	11	45	45	45	37.664	21.1618	20.3661	19.9853	20.3389	19.9956	20.5079	20.3993	20.3008	20.7455	20.5321	20.4213	21.3114	21.7442	20.9855	20.5239	20.6739
VWA8	von Willebrand factor A domain-containing protein 8	A3KMH1	0.000675723	0.0115686	1.72172	A3KMH1	sp|A3KMH1|VWA8_HUMAN von Willebrand factor A domain-containing protein 8 OS=Homo sapiens OX=9606 GN=VWA8 PE=1 SV=2	1	6	6	6	2.9	2.9	2.9	214.82	20.2238	19.9375	19.6533	19.1589	19.8961	19.8381	19.5494	21.3232	20.6185	20.8043	22.1276	20.6237	21.2949	21.4359	20.0363	22.1866
SBNO1	Protein strawberry notch homolog 1	A3KN83	0.0648484	0.212871	0.171712	A3KN83;Q9Y2G9	sp|A3KN83|SBNO1_HUMAN Protein strawberry notch homolog 1 OS=Homo sapiens OX=9606 GN=SBNO1 PE=1 SV=1	2	18	18	18	16.4	16.4	16.4	154.31	20.8091	21.1874	20.7759	20.795	20.7265	20.6775	20.7138	20.7161	20.8445	20.9083	21.0437	20.963	21.0073	20.8451	20.9255	20.8161
LAMB4	Laminin subunit beta-4	A4D0S4	0.775373	0.885768	0.256264	A4D0S4	sp|A4D0S4|LAMB4_HUMAN Laminin subunit beta-4 OS=Homo sapiens OX=9606 GN=LAMB4 PE=2 SV=1	1	1	1	1	0.5	0.5	0.5	193.54	14.0085	15.5114	13.6352	15.879	17.0927	15.35	13.5893	13.4818	16.7061	16.0829	15.1585	13.6828	13.5544	15.8606	14.3318	14.5921
ZNF804B	Zinc finger protein 804B	A4D1E1	NA	NA	0	A4D1E1	sp|A4D1E1|Z804B_HUMAN Zinc finger protein 804B OS=Homo sapiens OX=9606 GN=ZNF804B PE=2 SV=2	1	1	1	1	1.1	1.1	1.1	152.57	0	0	0	0	0	0	0	0	0	0	0	0	0	0	0	0
GTPBP10	GTP-binding protein 10	A4D1E9	0.784451	0.891803	0.04553	A4D1E9	sp|A4D1E9|GTPBA_HUMAN GTP-binding protein 10 OS=Homo sapiens OX=9606 GN=GTPBP10 PE=1 SV=1	1	2	2	2	5.9	5.9	5.9	42.932	14.9541	15.0056	14.799	15.2979	15.6363	14.9773	14.8733	14.9353	15.0202	15.0606	15.3312	14.7358	15.0606	15.2347	15.154	15.1343
WDR91	WD repeat-containing protein 91	A4D1P6	0.670743	0.821599	0.0687581	A4D1P6	sp|A4D1P6|WDR91_HUMAN WD repeat-containing protein 91 OS=Homo sapiens OX=9606 GN=WDR91 PE=1 SV=2	1	7	7	7	11.1	11.1	11.1	83.343	21.2221	21.489	21.017	21.145	20.8776	21.2264	21.2158	21.1209	20.8605	21.2579	20.9622	21.4992	21.2994	21.5462	20.9342	21.3356
RAB19	Ras-related protein Rab-19	A4D1S5	0.712099	0.848203	0.0523317	A4D1S5	sp|A4D1S5|RAB19_HUMAN Ras-related protein Rab-19 OS=Homo sapiens OX=9606 GN=RAB19 PE=2 SV=2	1	3	2	2	13.8	10.1	10.1	24.4	16.2105	16.2913	16.5809	16.4389	16.312	16.0473	16.1618	16.2594	16.1772	16.0501	16.5091	16.5523	16.0473	16.232	16.5908	16.4335
LCHN	Protein LCHN	A4D1U4	0.181717	0.392403	0.473999	A4D1U4	sp|A4D1U4|LCHN_HUMAN Protein LCHN OS=Homo sapiens OX=9606 GN=LCHN PE=1 SV=1	1	2	2	2	4.2	4.2	4.2	51.445	15.2979	15.6836	15.8308	15.9283	15.7051	15.055	14.6109	14.1432	15.3143	15.6513	15.2173	15.5544	15.6774	16.1103	15.7797	15.5785
C5ORF49	Uncharacterized protein C5orf49	A4QMS7	0.457562	0.666954	0.202439	A4QMS7	sp|A4QMS7|CE049_HUMAN Uncharacterized protein C5orf49 OS=Homo sapiens OX=9606 GN=C5orf49 PE=2 SV=1	1	7	7	7	43.5	43.5	43.5	16.991	20.344	19.2321	20.2373	19.9956	20.1042	19.2823	20.1221	20.1971	20.1073	19.9664	20.1449	20.479	20.0824	20.0912	20.3462	19.4201
VPS37C	Vacuolar protein sorting-associated protein 37C	A5D8V6	0.00108658	0.0162023	-0.57393	A5D8V6	sp|A5D8V6|VP37C_HUMAN Vacuolar protein sorting-associated protein 37C OS=Homo sapiens OX=9606 GN=VPS37C PE=1 SV=2	1	5	5	4	21.7	21.7	19.7	38.658	19.3113	18.9601	19.397	19.14	18.908	19.0757	19.5848	19.6829	18.7115	18.8668	18.7996	19.2494	18.7265	18.767	19.0483	18.7079
CCDC151	Coiled-coil domain-containing protein 151	A5D8V7	0.550201	0.734707	-0.190781	A5D8V7	sp|A5D8V7|CC151_HUMAN Coiled-coil domain-containing protein 151 OS=Homo sapiens OX=9606 GN=CCDC151 PE=1 SV=1	1	18	18	18	33.3	33.3	33.3	69.139	22.3017	21.5158	22.0132	21.8294	21.6406	20.8252	21.8002	21.711	21.3004	21.8949	21.1782	22.2807	21.7466	21.5324	21.8038	20.8422
CFAP69	Cilia- and flagella-associated protein 69	A5D8W1	0.828035	0.914871	-0.0716354	A5D8W1	sp|A5D8W1|CFA69_HUMAN Cilia- and flagella-associated protein 69 OS=Homo sapiens OX=9606 GN=CFAP69 PE=1 SV=3	1	5	5	5	7.1	7.1	7.1	105.88	18.2656	17.7736	18.3879	18.1348	17.9344	17.2977	17.9303	17.7708	17.6854	17.3207	17.9378	18.7458	17.9267	17.8388	18.5279	17.1147
TRAPPC13	Trafficking protein particle complex subunit 13	A5PLN9	0.751317	0.871372	-0.0409	A5PLN9	sp|A5PLN9|TPC13_HUMAN Trafficking protein particle complex subunit 13 OS=Homo sapiens OX=9606 GN=TRAPPC13 PE=1 SV=2	1	8	8	8	16.1	16.1	16.1	46.523	20.7583	20.6269	20.9385	20.9767	20.6584	20.7403	20.9098	20.6798	20.7766	20.4577	20.5179	20.9739	20.7334	20.7283	21.106	20.7681
CNOT1	CCR4-NOT transcription complex subunit 1	A5YKK6	0.0867784	0.253882	0.295342	A5YKK6	sp|A5YKK6|CNOT1_HUMAN CCR4-NOT transcription complex subunit 1 OS=Homo sapiens OX=9606 GN=CNOT1 PE=1 SV=2	1	53	53	53	26	26	26	266.94	22.969	23.4383	23.1398	23.3312	23.2519	22.887	23.2881	23.0552	23.1635	23.156	23.4898	23.3078	23.8852	23.5437	22.9987	23.4536
CCDC88B	Coiled-coil domain-containing protein 88B	A6NC98	0.0109097	0.0736207	0.677904	A6NC98	sp|A6NC98|CC88B_HUMAN Coiled-coil domain-containing protein 88B OS=Homo sapiens OX=9606 GN=CCDC88B PE=1 SV=1	1	25	25	25	17.5	17.5	17.5	164.81	20.7149	21.0628	20.172	20.3761	20.9261	20.568	20.0921	20.3739	20.705	21.2369	21.5625	20.9833	21.1843	21.2593	20.3219	20.7917
MAP1LC3B	Microtubule-associated proteins 1A/1B light chain 3B;Microtubule-associated proteins 1A/1B light chain 3 beta 2	Q9GZQ8;A6NCE7	0.563065	0.745512	0.140048	Q9GZQ8;A6NCE7	sp|Q9GZQ8|MLP3B_HUMAN Microtubule-associated proteins 1A/1B light chain 3B OS=Homo sapiens OX=9606 GN=MAP1LC3B PE=1 SV=3;sp|A6NCE7|MP3B2_HUMAN Microtubule-associated proteins 1A/1B light chain 3 beta 2 OS=Homo sapiens OX=9606 GN=MAP1LC3B2 PE=2 SV=1	2	2	1	1	16.8	11.2	11.2	14.688	17.7855	18.2967	17.8508	17.6474	17.5063	17.6668	16.8824	17.7105	17.5305	17.7998	17.4916	18.0597	18.1947	17.8894	17.5436	17.6138
VWA3A	von Willebrand factor A domain-containing protein 3A	A6NCI4	0.64828	0.806099	0.141915	A6NCI4	sp|A6NCI4|VWA3A_HUMAN von Willebrand factor A domain-containing protein 3A OS=Homo sapiens OX=9606 GN=VWA3A PE=2 SV=3	1	1	1	1	0.9	0.9	0.9	134.02	14.6251	14.2817	14.4266	14.8548	13.9172	13.5544	14.5379	14.5649	13.8175	13.9444	14.3887	14.9393	15.055	14.6964	14.4493	14.2591
FAM83G	Protein FAM83G	A6ND36	0.025064	0.119721	0.581929	A6ND36	sp|A6ND36|FA83G_HUMAN Protein FAM83G OS=Homo sapiens OX=9606 GN=FAM83G PE=1 SV=2	1	6	6	6	7	7	7	90.834	18.5894	18.4151	19.0897	18.9293	19.2094	19.4523	18.3821	18.2036	19.23	18.9249	18.8757	19.2666	19.0687	19.5571	19.1204	19.4544
PALM3	Paralemmin-3	A6NDB9	0.216379	0.434048	-0.552907	A6NDB9	sp|A6NDB9|PALM3_HUMAN Paralemmin-3 OS=Homo sapiens OX=9606 GN=PALM3 PE=1 SV=2	1	3	3	3	4.5	4.5	4.5	71.695	18.4815	17.9774	18.0226	18.0491	17.0437	17.5055	18.6486	19.0004	17.7171	16.9476	17.4107	18.1293	18.4469	17.4997	18.5286	16.9828
PGP	Phosphoglycolate phosphatase	A6NDG6	0.00664035	0.0541478	-0.42578	A6NDG6	sp|A6NDG6|PGP_HUMAN Glycerol-3-phosphate phosphatase OS=Homo sapiens OX=9606 GN=PGP PE=1 SV=1	1	11	11	11	42.7	42.7	42.7	34.006	21.853	21.4518	21.548	21.4463	21.1284	21.9976	21.6413	21.6375	21.1488	21.4068	21.1788	21.2885	21.3897	21.3788	21.5029	21.0487
TBC1D3G	TBC1 domain family member 3G;TBC1 domain family member 3H;TBC1 domain family member 3B	Q6DHY5;P0C7X1;A6NDS4	NA	NA	0	Q6DHY5;P0C7X1;A6NDS4	sp|Q6DHY5|TBC3G_HUMAN TBC1 domain family member 3G OS=Homo sapiens OX=9606 GN=TBC1D3G PE=1 SV=2;sp|P0C7X1|TBC3H_HUMAN TBC1 domain family member 3H OS=Homo sapiens OX=9606 GN=TBC1D3H PE=2 SV=3;sp|A6NDS4|TBC3B_HUMAN TBC1 domain family member 3B OS=Homo sapie	3	1	1	1	3.1	3.1	3.1	62.23	0	0	0	0	0	0	0	0	0	0	0	0	0	0	0	0
C5ORF51	UPF0600 protein C5orf51	A6NDU8	0.0510872	0.184313	-0.518636	A6NDU8	sp|A6NDU8|CE051_HUMAN UPF0600 protein C5orf51 OS=Homo sapiens OX=9606 GN=C5orf51 PE=1 SV=1	1	3	3	3	17	17	17	33.62	17.9123	17.6255	18.4551	17.9888	17.7423	18.1851	18.5044	18.0512	17.9072	17.4492	17.5816	18.3156	17.262	17.4894	18.2735	17.3103
RCCD1	RCC1 domain-containing protein 1	A6NED2	0.0187786	0.100585	1.19701	A6NED2	sp|A6NED2|RCCD1_HUMAN RCC1 domain-containing protein 1 OS=Homo sapiens OX=9606 GN=RCCD1 PE=1 SV=1	1	2	2	2	7.7	7.7	7.7	40.078	18.22	19.0101	17.9226	18.7532	19.698	17.6632	18.2504	18.1244	19.5526	20.2218	19.0004	18.6366	20.0138	19.9739	18.5794	18.3011
SOWAHB	Ankyrin repeat domain-containing protein SOWAHB	A6NEL2	0.911883	0.960433	-0.0432555	A6NEL2	sp|A6NEL2|SWAHB_HUMAN Ankyrin repeat domain-containing protein SOWAHB OS=Homo sapiens OX=9606 GN=SOWAHB PE=1 SV=1	1	3	3	3	4.4	4.4	4.4	85.741	16.1772	15.462	15.8481	16.1618	16.5256	17.4945	16.3471	16.2733	16.453	15.5069	16.3946	15.9685	16.3864	16.1997	15.9492	17.1913
EFCAB10	EF-hand calcium-binding domain-containing protein 10	A6NFE3	0.311292	0.53319	-0.311443	A6NFE3	sp|A6NFE3|EFC10_HUMAN EF-hand calcium-binding domain-containing protein 10 OS=Homo sapiens OX=9606 GN=EFCAB10 PE=2 SV=2	1	5	5	5	50.4	50.4	50.4	14.721	20.1516	19.7133	19.8879	19.9259	19.5021	19.3324	20.029	19.8125	19.2084	19.2834	19.3048	20.7726	19.5772	19.3857	19.9133	19.1822
TCAF2	TRPM8 channel-associated factor 2	A6NFQ2	0.050761	0.183315	-0.43521	A6NFQ2	sp|A6NFQ2|TCAF2_HUMAN TRPM8 channel-associated factor 2 OS=Homo sapiens OX=9606 GN=TCAF2 PE=1 SV=2	1	3	3	3	6.1	6.1	6.1	100.9	14.2036	14.2481	14.3804	14.4018	13.7385	14.8675	13.9585	14.6251	13.7858	13.6544	13.8931	14.4266	13.9585	13.9341	14.2742	14.0834
WIPF3	WAS/WASL-interacting protein family member 3	A6NGB9	0.381334	0.602123	-0.435929	A6NGB9	sp|A6NGB9|WIPF3_HUMAN WAS/WASL-interacting protein family member 3 OS=Homo sapiens OX=9606 GN=WIPF3 PE=1 SV=4	1	3	3	3	6.6	6.6	6.6	49.457	18.9007	18.2844	17.5979	17.9916	19.3048	17.7892	17.5132	18.3156	18.0962	17.5964	18.3063	18.417	16.7956	17.6538	19.1724	17.2423
CAPN8	Calpain-8	A6NHC0	0.567425	0.748452	-0.131437	A6NHC0	sp|A6NHC0|CAN8_HUMAN Calpain-8 OS=Homo sapiens OX=9606 GN=CAPN8 PE=2 SV=3	1	1	1	1	2	2	2	79.144	16.6891	16.1315	16.0145	16.5809	16.7343	16.9303	16.0281	15.8587	16.2733	16.2594	16.0604	16.4389	16.4773	15.979	16.5256	16.2246
TUBAL3	Tubulin alpha chain-like 3	A6NHL2	0.0565688	0.195598	-0.414053	A6NHL2	sp|A6NHL2|TBAL3_HUMAN Tubulin alpha chain-like 3 OS=Homo sapiens OX=9606 GN=TUBAL3 PE=1 SV=2	1	6	1	1	10.5	3.8	3.8	49.908	17.2894	17.4916	17.2677	17.1913	16.9494	17.454	17.7777	16.9378	17.151	16.8257	16.9494	17.4343	16.8265	16.9274	17.4395	16.5091
FBLL1	rRNA/tRNA 2-O-methyltransferase fibrillarin-like protein 1	A6NHQ2	0.657975	0.812418	0.0753923	A6NHQ2	sp|A6NHQ2|FBLL1_HUMAN rRNA/tRNA 2-O-methyltransferase fibrillarin-like protein 1 OS=Homo sapiens OX=9606 GN=FBLL1 PE=3 SV=2	1	3	2	2	6.9	3.6	3.6	34.803	18.2998	18.5714	18.7268	18.595	18.3384	18.4957	18.5525	18.7294	18.4881	18.4815	18.576	19.1493	18.0996	18.6598	18.7368	18.536
SMCHD1	Structural maintenance of chromosomes flexible hinge domain-containing protein 1	A6NHR9	8.83e-10	3.84e-07	1.03728	A6NHR9	sp|A6NHR9|SMHD1_HUMAN Structural maintenance of chromosomes flexible hinge domain-containing protein 1 OS=Homo sapiens OX=9606 GN=SMCHD1 PE=1 SV=2	1	63	63	63	36.2	36.2	36.2	226.37	22.7568	23.0891	23.1796	22.9366	22.9723	22.7393	22.8545	22.8176	23.736	23.5002	23.9262	23.0349	23.8232	23.9217	23.5681	23.5875
CASTOR2	GATS-like protein 2	A6NHX0	0.787403	0.893058	-0.0502623	A6NHX0	sp|A6NHX0|CAST2_HUMAN Cytosolic arginine sensor for mTORC1 subunit 2 OS=Homo sapiens OX=9606 GN=CASTOR2 PE=1 SV=3	1	3	2	2	12.2	9.4	9.4	36.056	17.034	16.8968	16.8861	17.0122	17.0219	17.3551	16.3999	16.7417	17.2376	16.8968	16.9184	16.5432	16.747	16.7061	17.2158	16.804
LILRA5	Leukocyte immunoglobulin-like receptor subfamily A member 5	A6NI73	4.81e-05	0.00178659	1.63015	A6NI73	sp|A6NI73|LIRA5_HUMAN Leukocyte immunoglobulin-like receptor subfamily A member 5 OS=Homo sapiens OX=9606 GN=LILRA5 PE=1 SV=1	1	3	3	3	10	10	10	32.755	17.4929	17.7876	17.0103	17.1717	17.2876	16.6791	16.2754	16.4849	17.9378	18.5609	18.7168	17.3635	18.7881	18.4501	17.2486	18.1632
CCDC69	Coiled-coil domain-containing protein 69	A6NI79	0.0965043	0.269847	-0.337726	A6NI79	sp|A6NI79|CCD69_HUMAN Coiled-coil domain-containing protein 69 OS=Homo sapiens OX=9606 GN=CCDC69 PE=1 SV=1	1	6	6	5	16.2	16.2	13.9	34.796	18.7042	18.4269	18.9401	18.6826	18.0238	18.1693	18.882	18.4012	18.2852	18.3853	18.2345	18.4512	18.0461	18.0551	18.7219	18.1781
UNC119B	Protein unc-119 homolog B	A6NIH7	0.740484	0.864517	0.0530407	A6NIH7	sp|A6NIH7|U119B_HUMAN Protein unc-119 homolog B OS=Homo sapiens OX=9606 GN=UNC119B PE=1 SV=1	1	8	8	8	43.4	43.4	43.4	28.136	21.4265	20.7376	21.031	20.9774	20.7753	20.5813	20.8097	20.9904	20.9228	21.0872	20.7242	21.0287	20.9728	20.7568	21.2785	20.8525
METTL15	Probable methyltransferase-like protein 15	A6NJ78	NA	NA	0	A6NJ78	sp|A6NJ78|MET15_HUMAN Probable methyltransferase-like protein 15 OS=Homo sapiens OX=9606 GN=METTL15 PE=1 SV=1	1	2	2	2	6.1	6.1	6.1	46.121	0	0	0	0	0	0	0	0	0	0	0	0	0	0	0	0
LIPT2	Putative lipoyltransferase 2, mitochondrial	A6NK58	0.345762	0.564987	-0.175722	A6NK58	sp|A6NK58|LIPT2_HUMAN Putative lipoyltransferase 2, mitochondrial OS=Homo sapiens OX=9606 GN=LIPT2 PE=1 SV=1	1	2	2	2	9.5	9.5	9.5	25.195	17.9344	17.5701	18.2674	18.2438	17.5374	17.6172	17.8335	17.6789	17.8421	17.5816	17.8237	17.4818	17.6388	17.6138	18.1632	17.5633
RTL1	Retrotransposon-like protein 1	A6NKG5	NA	NA	0	A6NKG5	sp|A6NKG5|RTL1_HUMAN Retrotransposon-like protein 1 OS=Homo sapiens OX=9606 GN=RTL1 PE=3 SV=3	1	1	1	1	1.3	1.3	1.3	155.05	0	0	0	0	0	0	0	0	0	0	0	0	0	0	0	0
PCP4L1	Purkinje cell protein 4-like protein 1	A6NKN8	0.222656	0.441405	-0.69187	A6NKN8	sp|A6NKN8|PC4L1_HUMAN Purkinje cell protein 4-like protein 1 OS=Homo sapiens OX=9606 GN=PCP4L1 PE=3 SV=3	1	3	3	3	60.3	60.3	60.3	7.4762	19.2746	19.0256	20.3328	19.9199	19.3002	19.2021	21.11	20.2716	19.0886	21.0347	18.3369	18.9293	19.0977	19.8576	18.6718	19.5836
FAM183A	Protein FAM183A	A6NL82	0.83479	0.918356	0.0640864	A6NL82	sp|A6NL82|F183A_HUMAN Protein FAM183A OS=Homo sapiens OX=9606 GN=FAM183A PE=3 SV=2	1	1	1	1	17.9	17.9	17.9	15.996	16.9044	16.5608	16.5669	16.2891	16.6479	15.5968	16.8085	16.7514	16.8952	17.038	16.1493	16.2788	16.4823	17.0122	16.7647	15.8606
SNTN	Sentan	A6NMZ2	0.00138131	0.0194224	-0.990557	A6NMZ2	sp|A6NMZ2|SNTAN_HUMAN Sentan OS=Homo sapiens OX=9606 GN=SNTN PE=2 SV=1	1	5	5	5	29.9	29.9	29.9	16.468	22.153	21.4755	21.7161	21.4874	21.2616	20.8059	21.6097	21.8018	20.9473	20.838	20.5069	21.6773	20.7343	20.6866	21.2561	20.1716
COL6A6	Collagen alpha-6(VI) chain	A6NMZ7	0.0517116	0.185772	0.721696	A6NMZ7	sp|A6NMZ7|CO6A6_HUMAN Collagen alpha-6(VI) chain OS=Homo sapiens OX=9606 GN=COL6A6 PE=1 SV=2	1	2	2	2	0.7	0.7	0.7	247.17	17.3696	18.7677	17.4607	17.2225	16.8989	17.6463	17.6058	17.8469	17.8881	18.4968	18.7726	18.1689	17.7283	18.2266	17.2514	18.2876
ENO4	Enolase-like protein ENO4	A6NNW6	0.113916	0.296178	-0.51155	A6NNW6	sp|A6NNW6|ENO4_HUMAN Enolase 4 OS=Homo sapiens OX=9606 GN=ENO4 PE=2 SV=4	1	5	5	5	8.5	8.5	8.5	68.464	19.6402	18.8765	19.4862	19.3309	18.7168	18.971	19.5978	19.5021	18.9737	18.5217	18.5894	19.5723	19.2444	19.0537	19.361	17.9685
BTBD11	Ankyrin repeat and BTB/POZ domain-containing protein BTBD11	A6QL63	0.0120981	0.0786193	0.430295	A6QL63	sp|A6QL63|BTBDB_HUMAN Ankyrin repeat and BTB/POZ domain-containing protein BTBD11 OS=Homo sapiens OX=9606 GN=BTBD11 PE=2 SV=3	1	1	1	1	0.8	0.8	0.8	120.88	14.5192	15.014	14.8601	14.9303	15.142	14.7609	15.1676	14.8548	15.03	15.0702	15.3056	14.7609	15.0901	15.5474	15.462	15.3686
C4ORF47	UPF0602 protein C4orf47	A7E2U8	0.821564	0.911287	0.0723391	A7E2U8	sp|A7E2U8|CD047_HUMAN UPF0602 protein C4orf47 OS=Homo sapiens OX=9606 GN=C4orf47 PE=2 SV=1	1	5	5	5	23	23	23	34.376	19.4597	18.3231	18.7219	18.4226	18.5997	17.8918	18.3199	18.5148	18.4469	19.3846	18.2428	19.0369	18.4012	18.6386	18.494	18.0094
ZSWIM8	Zinc finger SWIM domain-containing protein 8	A7E2V4	0.0232899	0.113999	-0.232605	A7E2V4	sp|A7E2V4|ZSWM8_HUMAN Zinc finger SWIM domain-containing protein 8 OS=Homo sapiens OX=9606 GN=ZSWIM8 PE=1 SV=1	1	5	5	5	3.7	3.7	3.7	197.3	17.6043	17.6533	17.8737	17.7836	18.0262	17.7521	17.9046	17.6898	17.7958	17.5043	17.6463	17.4862	17.7105	17.4062	17.769	17.6795
ARHGAP32	Rho GTPase-activating protein 32	A7KAX9	0.130741	0.321658	0.20982	A7KAX9	sp|A7KAX9|RHG32_HUMAN Rho GTPase-activating protein 32 OS=Homo sapiens OX=9606 GN=ARHGAP32 PE=1 SV=1	1	8	7	6	4.6	4.3	3.8	230.53	19.1089	18.499	18.9474	18.9401	18.9549	18.416	18.817	18.8565	19.2116	18.9463	18.8584	18.7582	18.9669	19.0216	18.9843	18.9561
POM121	Nuclear envelope pore membrane protein POM 121;Nuclear envelope pore membrane protein POM 121C;Putative nuclear envelope pore membrane protein POM 121B	Q96HA1;A8CG34;A6NF01	0.0121639	0.0788471	0.903905	Q96HA1;A8CG34;A6NF01	sp|Q96HA1|P121A_HUMAN Nuclear envelope pore membrane protein POM 121 OS=Homo sapiens OX=9606 GN=POM121 PE=1 SV=2;sp|A8CG34|P121C_HUMAN Nuclear envelope pore membrane protein POM 121C OS=Homo sapiens OX=9606 GN=POM121C PE=1 SV=3;sp|A6NF01|P121B_HUMAN Putati	3	3	3	2	2.5	2.5	1.9	127.72	17.0167	17.0272	16.3985	17.1202	17.4343	17.7121	16.5143	16.602	17.6809	17.8535	17.7836	17.2633	17.8013	17.5599	16.5183	18.3767
A2ML1	Alpha-2-macroglobulin-like protein 1	A8K2U0	0.488541	0.68942	0.346892	A8K2U0	sp|A8K2U0|A2ML1_HUMAN Alpha-2-macroglobulin-like protein 1 OS=Homo sapiens OX=9606 GN=A2ML1 PE=1 SV=3	1	46	46	46	39.7	39.7	39.7	161.1	24.2562	24.216	22.335	22.4192	23.3191	23.5714	21.9905	23.2153	23.2971	22.8176	22.8025	23.1504	23.9508	23.8528	23.9996	23.3752
EFCAB7	EF-hand calcium-binding domain-containing protein 7	A8K855	0.794667	0.896896	0.0792068	A8K855	sp|A8K855|EFCB7_HUMAN EF-hand calcium-binding domain-containing protein 7 OS=Homo sapiens OX=9606 GN=EFCAB7 PE=1 SV=1	1	12	12	12	25	25	25	71.981	21.5226	20.8612	21.2264	21.372	20.8213	20.2726	20.7959	20.731	21.031	20.4826	20.834	21.666	21.3368	21.0761	21.2672	20.3484
LYRM9	LYR motif-containing protein 9	A8MSI8	0.964533	0.98337	0.0233286	A8MSI8	sp|A8MSI8|LYRM9_HUMAN LYR motif-containing protein 9 OS=Homo sapiens OX=9606 GN=LYRM9 PE=3 SV=2	1	2	2	2	21.8	21.8	21.8	9.3738	18.7302	16.5882	18.3655	17.9557	17.2212	17.648	18.3081	18.0128	17.7783	18.3965	17.928	19.3097	16.7395	17.9847	17.3226	17.4997
ZBBX	Zinc finger B-box domain-containing protein 1	A8MT70	0.394935	0.614884	-0.275518	A8MT70	sp|A8MT70|ZBBX_HUMAN Zinc finger B-box domain-containing protein 1 OS=Homo sapiens OX=9606 GN=ZBBX PE=2 SV=3	1	17	17	17	24.5	24.5	24.5	91.425	20.9894	20.131	20.7484	20.9758	20.31	19.8408	20.5821	20.7536	20.5257	20.5642	20.0686	21.1332	20.3586	19.9027	20.6543	19.5961
FAM166B	Protein FAM166B	A8MTA8	0.783057	0.891547	0.0870933	A8MTA8	sp|A8MTA8|F166B_HUMAN Protein FAM166B OS=Homo sapiens OX=9606 GN=FAM166B PE=1 SV=1	1	6	6	6	32.4	32.4	32.4	30.574	17.5931	17.5147	17.6832	17.5421	17.9482	16.8989	17.9344	18.5867	17.7674	17.335	17.8348	18.2769	17.721	17.6444	18.3534	17.2514
BBIP1	BBSome-interacting protein 1	A8MTZ0	0.784115	0.891803	-0.0710443	A8MTZ0	sp|A8MTZ0|BBIP1_HUMAN BBSome-interacting protein 1 OS=Homo sapiens OX=9606 GN=BBIP1 PE=1 SV=2	1	1	1	1	10.9	10.9	10.9	10.506	15.9975	15.926	16.312	15.5824	15.8887	16.4908	16.9236	16.3925	15.6869	16.2954	16.2057	16.1618	16.359	16.3219	16.3794	15.7093
PHF20L1	PHD finger protein 20-like protein 1	A8MW92	0.490035	0.690696	0.149568	A8MW92	sp|A8MW92|P20L1_HUMAN PHD finger protein 20-like protein 1 OS=Homo sapiens OX=9606 GN=PHF20L1 PE=1 SV=2	1	3	2	2	2.4	1.6	1.6	115.01	16.828	16.5751	16.7675	16.5302	16.3694	16.9518	16.9731	16.9788	16.9494	17.2707	17.0396	16.6746	16.708	16.7779	16.1618	17.2212
NUDT19	Nucleoside diphosphate-linked moiety X motif 19, mitochondrial	A8MXV4	0.593232	0.76759	-0.0932507	A8MXV4	sp|A8MXV4|NUD19_HUMAN Nucleoside diphosphate-linked moiety X motif 19 OS=Homo sapiens OX=9606 GN=NUDT19 PE=1 SV=1	1	9	9	8	38.7	38.7	36	42.233	20.2528	20.6277	20.4324	20.5709	20.1217	20.1367	20.1467	20.0744	20.3398	20.029	20.3589	19.7874	20.5127	20.1661	20.5705	20.0821
ODF3B	Outer dense fiber protein 3B	A8MYP8	0.189227	0.402453	-0.48148	A8MYP8	sp|A8MYP8|ODF3B_HUMAN Outer dense fiber protein 3B OS=Homo sapiens OX=9606 GN=ODF3B PE=2 SV=1	1	13	13	13	60.9	60.9	60.9	27.279	21.601	20.5874	21.2212	21.0117	20.77	20.3311	21.7414	21.7974	20.6947	20.9561	20.3908	21.2833	20.7827	20.8932	21.4115	19.9792
AHRR	Aryl hydrocarbon receptor repressor	A9YTQ3	0.0860822	0.252444	1.75467	A9YTQ3	sp|A9YTQ3|AHRR_HUMAN Aryl hydrocarbon receptor repressor OS=Homo sapiens OX=9606 GN=AHRR PE=1 SV=3	1	2	2	2	2.4	2.4	2.4	76.264	17.2851	19.7787	16.0051	18.5794	19.1724	19.458	18.2864	19.3134	18.7262	20.0022	20.3247	19.1639	20.7063	20.4977	16.5839	21.6038
UPK3BL2	Uroplakin-3b-like protein	E5RIL1;B0FP48	0.189266	0.402453	-0.237717	E5RIL1;B0FP48	sp|E5RIL1|UPKL2_HUMAN Uroplakin-3b-like protein 2 OS=Homo sapiens OX=9606 GN=UPK3BL2 PE=3 SV=2;sp|B0FP48|UPK3L_HUMAN Uroplakin-3b-like protein 1 OS=Homo sapiens OX=9606 GN=UPK3BL1 PE=2 SV=1	2	5	5	5	19	19	19	28.385	19.7119	19.7429	19.4499	19.7939	20.2967	19.7838	19.327	19.6239	19.7496	19.2401	19.2766	19.7557	19.5753	19.6702	19.7027	19.4417
MYO1G	Unconventional myosin-Ig;Minor histocompatibility antigen HA-2	B0I1T2	0.103551	0.279966	0.46276	B0I1T2	sp|B0I1T2|MYO1G_HUMAN Unconventional myosin-Ig OS=Homo sapiens OX=9606 GN=MYO1G PE=1 SV=2	1	17	15	15	19.1	16.8	16.8	116.44	20.5206	21.4191	20.3934	20.2763	20.8721	20.2395	20.1253	20.2249	20.5663	20.7121	21.2449	21.0304	21.0822	21.1782	20.3247	20.4985
FHAD1	Forkhead-associated domain-containing protein 1	B1AJZ9	0.395255	0.614933	0.235617	B1AJZ9	sp|B1AJZ9|FHAD1_HUMAN Forkhead-associated domain-containing protein 1 OS=Homo sapiens OX=9606 GN=FHAD1 PE=2 SV=2	1	20	20	20	13.9	13.9	13.9	161.9	21.646	20.8242	21.1782	21.4277	20.7225	20.4501	20.7233	21.2312	21.0405	20.9951	20.9811	21.8972	21.4371	21.301	21.136	20.7217
ESPN	Espin	B1AK53	0.57241	0.752135	-0.141618	B1AK53	sp|B1AK53|ESPN_HUMAN Espin OS=Homo sapiens OX=9606 GN=ESPN PE=1 SV=1	1	3	3	3	5.6	5.6	5.6	91.732	18.7726	17.7337	18.6609	18.4077	17.7353	17.9029	18.4281	18.7157	18.2385	18.4589	17.9489	18.2607	18.3027	17.8482	18.4385	18.0751
RSPH10B	Radial spoke head 10 homolog B;Radial spoke head 10 homolog B2	P0C881;B2RC85	0.754773	0.87319	-0.103077	P0C881;B2RC85	sp|P0C881|R10B1_HUMAN Radial spoke head 10 homolog B OS=Homo sapiens OX=9606 GN=RSPH10B PE=2 SV=1;sp|B2RC85|R10B2_HUMAN Radial spoke head 10 homolog B2 OS=Homo sapiens OX=9606 GN=RSPH10B2 PE=2 SV=2	2	4	4	4	6.6	6.6	6.6	100.63	16.8069	16.4223	16.88	16.8824	16.6727	16.0881	17.2158	16.9409	17.2423	16.3163	16.4444	17.5826	16.4312	16.4282	16.9641	15.9283
ZNF732	Zinc finger protein 732	B4DXR9	NA	NA	0	B4DXR9	sp|B4DXR9|ZN732_HUMAN Zinc finger protein 732 OS=Homo sapiens OX=9606 GN=ZNF732 PE=2 SV=1	1	2	1	1	3.4	1.7	1.7	67.839	0	0	0	0	0	0	0	0	0	0	0	0	0	0	0	0
ANKRD66	Ankyrin repeat domain-containing protein 66	B4E2M5	0.92872	0.968903	-0.0250002	B4E2M5	sp|B4E2M5|ANR66_HUMAN Ankyrin repeat domain-containing protein 66 OS=Homo sapiens OX=9606 GN=ANKRD66 PE=2 SV=2	1	2	2	2	9.2	9.2	9.2	27.916	14.5561	15.154	14.2136	13.8008	14.13	14.4345	15.0432	14.7547	14.4968	14.3211	15.014	14.799	14.4345	14.2136	14.1432	14.5261
RABGAP1L	Rab GTPase-activating protein 1-like, isoform 10	B7ZAP0	0.118743	0.303143	0.280792	B7ZAP0	sp|B7ZAP0|RBG10_HUMAN Rab GTPase-activating protein 1-like, isoform 10 OS=Homo sapiens OX=9606 GN=RABGAP1L PE=1 SV=1	1	9	7	7	32	21.7	21.7	29.038	19.8935	20.0106	20.0519	19.9061	19.6733	19.948	19.6601	19.8921	19.6925	20.0553	20.6345	19.7983	19.9537	20.4742	19.947	20.0372
HNRNPCL4	Heterogeneous nuclear ribonucleoprotein C-like 4;Heterogeneous nuclear ribonucleoprotein C-like 1;Heterogeneous nuclear ribonucleoprotein C-like 3	P0DMR1;O60812;B7ZW38	NA	NA	0	P0DMR1;O60812;B7ZW38	sp|P0DMR1|HNRC4_HUMAN Heterogeneous nuclear ribonucleoprotein C-like 4 OS=Homo sapiens OX=9606 GN=HNRNPCL4 PE=3 SV=1;sp|O60812|HNRC1_HUMAN Heterogeneous nuclear ribonucleoprotein C-like 1 OS=Homo sapiens OX=9606 GN=HNRNPCL1 PE=1 SV=1;sp|B7ZW38|HNRC3_HUMAN	3	10	1	1	22.9	9.6	9.6	32.029	0	0	0	0	0	0	0	0	0	0	0	0	0	0	0	0
WASH3P	Putative WAS protein family homolog 3;WAS protein family homolog 2;WAS protein family homolog 1	C4AMC7;Q6VEQ5;A8K0Z3	0.561299	0.744106	-0.0806532	C4AMC7;Q6VEQ5;A8K0Z3;A8MWX3	sp|C4AMC7|WASH3_HUMAN Putative WAS protein family homolog 3 OS=Homo sapiens OX=9606 GN=WASH3P PE=1 SV=2;sp|Q6VEQ5|WASH2_HUMAN WAS protein family homolog 2 OS=Homo sapiens OX=9606 GN=WASH2P PE=2 SV=2;sp|A8K0Z3|WASH1_HUMAN WASH complex subunit 1 OS=Homo sapi	4	12	12	6	31.1	31.1	17.1	49.994	21.1981	20.928	21.3886	21.0685	20.9684	21.4041	21.3875	21.2863	20.96	21.4502	21.1176	21.3134	20.8445	21.1442	21.125	21.2273
UMAD1	UBAP1-MVB12-associated (UMA)-domain containing protein 1	C9J7I0	7.64e-15	5.65e-11	-1.3853	C9J7I0	sp|C9J7I0|UMAD1_HUMAN UBAP1-MVB12-associated (UMA)-domain containing protein 1 OS=Homo sapiens OX=9606 GN=UMAD1 PE=2 SV=2	1	1	1	1	16.8	16.8	16.8	15.2	17.073	17.1171	17.4848	16.8776	17.4318	17.2794	17.5331	17.4127	16.1832	16.7694	16.116	16.5996	16.0861	16.0881	16.4585	16.2268
KRBOX1	KRAB domain-containing protein 1	C9JBD0	NA	NA	0	C9JBD0	sp|C9JBD0|KRBX1_HUMAN KRAB domain-containing protein 1 OS=Homo sapiens OX=9606 GN=KRBOX1 PE=2 SV=1	1	1	1	1	7	7	7	14.906	0	0	0	0	0	0	0	0	0	0	0	0	0	0	0	0
MCRIP1	Protein FAM195B	C9JLW8	0.812332	0.906319	0.0382937	C9JLW8	sp|C9JLW8|MCRI1_HUMAN Mapk-regulated corepressor-interacting protein 1 OS=Homo sapiens OX=9606 GN=MCRIP1 PE=1 SV=1	1	6	6	6	64.9	64.9	64.9	10.92	19.9057	19.4194	19.8865	19.8278	19.6788	19.663	20.0199	19.9519	19.7861	20.0849	19.9173	20.0961	19.4394	19.4871	19.8007	19.9537
CFAP99	Cilia- and flagella-associated protein 99	D6REC4	0.616496	0.783168	0.175935	D6REC4	sp|D6REC4|CFA99_HUMAN Cilia- and flagella-associated protein 99 OS=Homo sapiens OX=9606 GN=CFAP99 PE=3 SV=1	1	4	4	4	5	5	5	52.292	17.7818	17.2556	17.0492	17.0883	17.1341	16.2987	17.0686	17.2376	16.7395	17.2486	17.4095	18.2109	17.6486	16.631	17.3833	16.6182
ANKRD65	Ankyrin repeat domain-containing protein 65	E5RJM6	0.296548	0.519522	0.355422	E5RJM6	sp|E5RJM6|ANR65_HUMAN Ankyrin repeat domain-containing protein 65 OS=Homo sapiens OX=9606 GN=ANKRD65 PE=2 SV=2	1	10	10	10	23.8	23.8	23.8	41.496	20.6063	20.3628	20.2763	20.3061	21.2529	19.8393	19.9965	20.4124	20.9882	20.1624	21.5132	20.1592	20.859	20.4309	20.8721	20.0385
ZNF587B	Zinc finger protein 587B	E7ETH6	0.313836	0.535195	0.651013	E7ETH6	sp|E7ETH6|Z587B_HUMAN Zinc finger protein 587B OS=Homo sapiens OX=9606 GN=ZNF587B PE=1 SV=1	1	1	1	1	2	2	2	45.541	18.1896	19.2473	18.3611	18.4735	18.4563	18.673	20.5739	19.7861	20.6093	19.7762	18.7905	18.2561	20.1971	19.4194	18.0849	20.2373
NACA	Nascent polypeptide-associated complex subunit alpha;Nascent polypeptide-associated complex subunit alpha, muscle-specific form	Q13765;E9PAV3	0.841196	0.922801	0.0349395	Q13765;E9PAV3	sp|Q13765|NACA_HUMAN Nascent polypeptide-associated complex subunit alpha OS=Homo sapiens OX=9606 GN=NACA PE=1 SV=1;sp|E9PAV3|NACAM_HUMAN Nascent polypeptide-associated complex subunit alpha, muscle-specific form OS=Homo sapiens OX=9606 GN=NACA PE=1 SV=1	2	7	7	6	52.1	52.1	46	23.384	23.0174	23.2035	23.2852	23.1329	22.9855	23.2852	22.9837	23.3242	23.1926	23.2519	23.0428	22.8486	22.689	23.5077	23.2677	23.611
CNK3/IPCEF1	Interactor protein for cytohesin exchange factors 1	G9CGD6;Q8WWN9	0.0979711	0.271862	0.331485	G9CGD6;Q8WWN9	sp|G9CGD6|CNIPF_HUMAN CNK3/IPCEF1 fusion protein OS=Homo sapiens OX=9606 GN=CNK3/IPCEF1 PE=1 SV=1;sp|Q8WWN9|ICEF1_HUMAN Interactor protein for cytohesin exchange factors 1 OS=Homo sapiens OX=9606 GN=IPCEF1 PE=1 SV=1	2	3	3	3	4	4	4	100.36	17.3497	17.5633	17.2132	17.1101	17.1845	17.1046	16.7557	17.1936	17.2818	17.3583	17.9577	17.0999	17.6432	17.3655	16.9731	17.6334
STMND1	Stathmin domain-containing protein 1	H3BQB6	0.25544	0.477321	-0.525794	H3BQB6	sp|H3BQB6|STMD1_HUMAN Stathmin domain-containing protein 1 OS=Homo sapiens OX=9606 GN=STMND1 PE=2 SV=1	1	5	5	5	22.8	22.8	22.8	30.984	20.9009	19.4317	19.8714	19.5861	19.4225	19.2834	20.4646	20.453	19.7442	20.0206	19.5009	20.5463	18.8404	19.3945	20.0044	18.4469
C15ORF65	Uncharacterized protein C15orf65	H3BRN8	0.956845	0.978543	0.011293	H3BRN8	sp|H3BRN8|CO065_HUMAN Uncharacterized protein C15orf65 OS=Homo sapiens OX=9606 GN=C15orf65 PE=2 SV=1	1	1	1	1	7.4	7.4	7.4	13.763	16.7325	16.3794	17.1599	16.8005	16.5908	16.2703	17.1083	16.5028	17	16.4823	16.5432	17.0615	16.4476	16.5161	16.9236	16.6331
CROCC2	Putative ciliary rootlet coiled-coil protein-like 3 protein	H7BZ55	0.599741	0.771827	0.174501	H7BZ55	sp|H7BZ55|CRCC2_HUMAN Putative ciliary rootlet coiled-coil protein 2 OS=Homo sapiens OX=9606 GN=CROCC2 PE=5 SV=3	1	52	52	51	33.1	33.1	32.7	185.87	22.254	22.4393	22.538	22.8586	22.4322	21.7515	23.4915	23.2456	22.5389	22.8341	22.9048	22.4865	23.3446	22.9966	22.2807	22.5921
SMIM22	Small integral membrane protein 22	K7EJ46	0.000132312	0.00370674	-0.886474	K7EJ46	sp|K7EJ46|SIM22_HUMAN Small integral membrane protein 22 OS=Homo sapiens OX=9606 GN=SMIM22 PE=1 SV=2	1	2	2	2	31.3	31.3	31.3	9.2487	19.0468	18.1995	18.1907	18.0815	18.2089	18.1325	18.5867	18.3354	17.8577	17.9567	17.4981	17.4882	17.6898	17.6809	18.3508	17.3441
ASDURF		L0R819	0.831095	0.916601	-0.0233429	L0R819	sp|L0R819|ASURF_HUMAN ASNSD1 upstream open reading frame protein OS=Homo sapiens OX=9606 GN=ASDURF PE=1 SV=1	1	5	5	5	38.5	38.5	38.5	11.25	20.3492	20.4237	20.4113	20.2	20.3219	20.0057	20.3484	20.39	20.3761	20.3739	20.0715	20.2365	20.4058	20.3382	20.0334	20.4855
MIEF1		L0R8F8	0.501944	0.701143	0.198574	L0R8F8	sp|L0R8F8|MIDUO_HUMAN MIEF1 upstream open reading frame protein OS=Homo sapiens OX=9606 GN=MIEF1 PE=1 SV=1	1	1	1	1	17.1	17.1	17.1	8.4447	16.6383	16.4122	16.7431	16.0904	16.0619	15.2927	15.6487	15.5441	15.8044	16.0307	16.0861	16.1642	16.5701	16.3402	16.1292	16.4076
DNASE2	Deoxyribonuclease-2-alpha	O00115	0.634029	0.796412	0.0779031	O00115	sp|O00115|DNS2A_HUMAN Deoxyribonuclease-2-alpha OS=Homo sapiens OX=9606 GN=DNASE2 PE=1 SV=2	1	7	7	7	23.3	23.3	23.3	39.58	22.4642	22.453	22.2392	22.348	22.1392	22.5506	21.8729	22.1866	22.0599	22.6571	22.3937	22.0718	22.4405	22.0823	22.4288	22.5515
AGPS	Alkyldihydroxyacetonephosphate synthase, peroxisomal	O00116	0.626912	0.791912	-0.10905	O00116	sp|O00116|ADAS_HUMAN Alkyldihydroxyacetonephosphate synthase, peroxisomal OS=Homo sapiens OX=9606 GN=AGPS PE=1 SV=1	1	11	11	11	21.7	21.7	21.7	72.911	20.1558	19.9514	19.5753	20.0219	20.2578	19.7203	19.4993	19.6058	19.6788	19.1668	20.0519	19.7947	19.7752	20.1957	19.4897	20.0301
KIF2A	Kinesin-like protein KIF2A	O00139	0.258453	0.480522	-0.168684	O00139;Q99661;Q8N4N8	sp|O00139|KIF2A_HUMAN Kinesin-like protein KIF2A OS=Homo sapiens OX=9606 GN=KIF2A PE=1 SV=3	3	26	26	26	41.9	41.9	41.9	79.954	22.7438	22.6739	22.9196	22.8068	22.6689	22.3525	22.8394	22.4962	22.5714	22.347	22.711	22.7973	22.8596	22.6699	22.3105	22.299
TK2	Thymidine kinase 2, mitochondrial	O00142	0.19893	0.413865	0.294517	O00142	sp|O00142|KITM_HUMAN Thymidine kinase 2, mitochondrial OS=Homo sapiens OX=9606 GN=TK2 PE=1 SV=4	1	7	7	7	25.3	25.3	25.3	31.004	18.846	18.9938	19.1804	19.191	18.7895	18.6366	19.2843	19.0617	19.1779	18.6233	19.3503	19.0496	18.9782	19.9041	19.52	19.013
DDX39A	ATP-dependent RNA helicase DDX39A	O00148	0.0602812	0.203642	0.387852	O00148	sp|O00148|DX39A_HUMAN ATP-dependent RNA helicase DDX39A OS=Homo sapiens OX=9606 GN=DDX39A PE=1 SV=2	1	22	9	8	53.9	32.8	25.8	49.129	20.286	20.7798	20.1232	20.2177	20.2166	20.435	20.4478	20.2231	20.35	20.4254	21.1442	21.0062	20.7999	20.3966	20.1482	20.6093
PDLIM1	PDZ and LIM domain protein 1	O00151	0.579946	0.758493	0.10765	O00151	sp|O00151|PDLI1_HUMAN PDZ and LIM domain protein 1 OS=Homo sapiens OX=9606 GN=PDLIM1 PE=1 SV=4	1	23	23	23	86.9	86.9	86.9	36.071	23.8741	23.8741	23.8171	23.8012	23.5854	24.1213	24.181	24.2983	24.3896	24.3058	23.9659	24.0075	23.4861	23.7396	24.023	24.2319
ACOT7	Cytosolic acyl coenzyme A thioester hydrolase	O00154	0.232192	0.451251	0.270641	O00154;Q6ZUV0	sp|O00154|BACH_HUMAN Cytosolic acyl coenzyme A thioester hydrolase OS=Homo sapiens OX=9606 GN=ACOT7 PE=1 SV=3	2	15	15	15	47.9	47.9	47.9	41.796	21.8458	22.2593	22.0814	22.1971	22.2699	22.5634	21.6157	21.8684	22.1912	21.8641	22.305	22.1931	22.2349	22.0295	22.4118	22.9723
MYO1C	Unconventional myosin-Ic	O00159	0.101555	0.27679	-0.204982	O00159	sp|O00159|MYO1C_HUMAN Unconventional myosin-Ic OS=Homo sapiens OX=9606 GN=MYO1C PE=1 SV=4	1	21	20	20	23.5	22.9	22.9	121.68	21.2092	21.3461	21.136	21.0797	21.7235	21.1176	21.2701	21.32	21.1369	20.9739	20.9332	21.1515	21.3495	21.2131	21.0943	21.2131
MYO1F	Unconventional myosin-If	O00160	0.0095974	0.0679908	1.08422	O00160;Q8N1T3	sp|O00160|MYO1F_HUMAN Unconventional myosin-If OS=Homo sapiens OX=9606 GN=MYO1F PE=1 SV=3	2	27	21	20	30.4	24.9	24.2	124.84	21.1308	21.3515	21.0954	20.6822	21.2579	21.2579	20.9236	21.0117	21.5107	22.1989	22.4439	21.0943	22.4878	22.6163	20.3636	22.0077
SNAP23	Synaptosomal-associated protein 23	O00161	0.810093	0.905737	-0.0232725	O00161	sp|O00161|SNP23_HUMAN Synaptosomal-associated protein 23 OS=Homo sapiens OX=9606 GN=SNAP23 PE=1 SV=1	1	11	11	11	55.9	55.9	55.9	23.354	20.7759	20.7102	20.6237	20.3569	20.6326	20.3791	20.6543	20.5239	20.4332	20.6712	20.4945	20.5329	20.7959	20.5599	20.5475	20.4923
EYA2	Eyes absent homolog 2	O00167	0.0763558	0.234675	-0.361443	O00167	sp|O00167|EYA2_HUMAN Eyes absent homolog 2 OS=Homo sapiens OX=9606 GN=EYA2 PE=1 SV=2	1	1	1	1	3	3	3	59.231	14.13	13.9724	14.3211	14.4345	14.7222	13.9858	14.6465	14.1594	14.2036	13.9049	14.13	14.5036	13.9947	13.5544	13.8931	14.1832
AIP	AH receptor-interacting protein	O00170	0.225097	0.443242	-0.259487	O00170	sp|O00170|AIP_HUMAN AH receptor-interacting protein OS=Homo sapiens OX=9606 GN=AIP PE=1 SV=2	1	13	13	13	46.7	46.7	46.7	37.636	21.4985	22.0393	21.958	21.6109	21.5001	21.8928	21.4463	21.8391	21.5959	21.4389	21.8981	21.9962	20.9462	21.2256	21.501	21.7442
GTPBP1	GTP-binding protein 1	O00178	0.160382	0.362974	0.166535	O00178	sp|O00178|GTPB1_HUMAN GTP-binding protein 1 OS=Homo sapiens OX=9606 GN=GTPBP1 PE=1 SV=3	1	13	13	13	26.8	26.8	26.8	72.453	21.2885	21.0017	21.3365	21.0494	21.1741	21.1262	20.9934	21.032	21.2696	21.1981	21.4399	21.1552	21.5471	21.2383	20.9109	21.1661
LGALS9	Galectin-9	O00182	0.00782066	0.0604405	0.575059	O00182	sp|O00182|LEG9_HUMAN Galectin-9 OS=Homo sapiens OX=9606 GN=LGALS9 PE=1 SV=2	1	9	9	5	30.4	30.4	16.3	39.518	20.5134	20.7507	20.5286	20.655	20.517	20.7329	20.5831	20.4046	20.9069	20.9942	21.2397	20.2324	21.3504	21.215	20.5593	21.3761
STXBP3	Syntaxin-binding protein 3	O00186	0.0384308	0.15643	-0.396806	O00186	sp|O00186|STXB3_HUMAN Syntaxin-binding protein 3 OS=Homo sapiens OX=9606 GN=STXBP3 PE=1 SV=2	1	15	15	15	24.5	24.5	24.5	67.764	21.104	20.767	21.4277	21.2312	21.0391	21.3428	21.7735	21.3767	21.0671	20.5599	21.3262	21.1867	20.9182	20.9308	20.9728	20.8999
AP4M1	AP-4 complex subunit mu-1	O00189	0.253759	0.475562	0.114114	O00189	sp|O00189|AP4M1_HUMAN AP-4 complex subunit mu-1 OS=Homo sapiens OX=9606 GN=AP4M1 PE=1 SV=2	1	2	2	2	5.1	5.1	5.1	49.976	17.0837	17.3067	17.2388	17.4031	17.2677	17.1015	17.2863	17.137	17.5689	17.1678	17.3313	17.1895	17.3029	17.5291	17.1876	17.1807
ARVCF	Armadillo repeat protein deleted in velo-cardio-facial syndrome	O00192	0.062556	0.207699	-0.360437	O00192	sp|O00192|ARVC_HUMAN Armadillo repeat protein deleted in velo-cardio-facial syndrome OS=Homo sapiens OX=9606 GN=ARVCF PE=1 SV=1	1	5	5	5	8.6	8.6	8.6	104.64	17.2695	17.0122	17.6316	17.4159	17.4508	16.82	17.8799	17.4818	17.3618	17.3531	16.9294	17.005	17.2306	17.131	16.9494	17.0028
SMAP	Small acidic protein	O00193	0.574181	0.753719	0.203842	O00193	sp|O00193|SMAP_HUMAN Small acidic protein OS=Homo sapiens OX=9606 GN=SMAP PE=1 SV=1	1	7	7	7	31.1	31.1	31.1	20.332	22.2171	21.4976	22.7331	22.7064	22.109	23.2135	23.3191	23.0443	22.7886	23.1823	22.3078	22.9121	22.319	22.4781	22.8647	23.1178
RAB27B	Ras-related protein Rab-27B	O00194	0.327805	0.550011	-0.266409	O00194	sp|O00194|RB27B_HUMAN Ras-related protein Rab-27B OS=Homo sapiens OX=9606 GN=RAB27B PE=1 SV=4	1	8	6	5	35.8	27.5	22.9	24.608	19.8314	20.1238	19.7967	20.1235	20.4912	20.675	19.1888	20.1268	19.7054	19.5571	19.8292	19.7939	19.662	19.7547	20.2902	20.2873
AP3B1	AP-3 complex subunit beta-1	O00203	0.0100177	0.0698973	-0.24642	O00203	sp|O00203|AP3B1_HUMAN AP-3 complex subunit beta-1 OS=Homo sapiens OX=9606 GN=AP3B1 PE=1 SV=3	1	43	43	33	45.5	45.5	34.1	121.32	23.292	23.7175	23.341	23.4644	23.4257	23.531	23.2234	23.3512	23.322	23.1409	23.0604	23.2135	23.3468	23.2333	23.3191	23.3436
SULT2B1	Sulfotransferase family cytosolic 2B member 1	O00204	0.471817	0.678375	-0.120079	O00204	sp|O00204|ST2B1_HUMAN Sulfotransferase family cytosolic 2B member 1 OS=Homo sapiens OX=9606 GN=SULT2B1 PE=1 SV=2	1	12	12	12	46.8	46.8	46.8	41.307	21.4594	20.965	20.8468	20.862	20.8776	21.463	21.2282	21.1843	20.9728	20.6678	20.8987	21.0083	21.2939	21.2357	21.0017	21.1416
LGALS8	Galectin-8	O00214	0.202016	0.417466	-0.122184	O00214	sp|O00214|LEG8_HUMAN Galectin-8 OS=Homo sapiens OX=9606 GN=LGALS8 PE=1 SV=4	1	9	9	9	31.5	31.5	31.5	35.808	20.9365	21.0783	21.0106	20.9255	21.0371	21.0295	21.0602	20.7516	20.6396	20.8702	20.9065	20.7412	21.0542	21.0135	20.8433	21.083
NDUFS8	NADH dehydrogenase [ubiquinone] iron-sulfur protein 8, mitochondrial	O00217	0.216811	0.434091	-0.286666	O00217	sp|O00217|NDUS8_HUMAN NADH dehydrogenase [ubiquinone] iron-sulfur protein 8, mitochondrial OS=Homo sapiens OX=9606 GN=NDUFS8 PE=1 SV=1	1	5	5	5	22.9	22.9	22.9	23.705	18.4044	18.2769	18.542	18.4217	19.0708	18.5104	19.1923	18.9215	18.1689	18.4845	18.0581	18.4929	18.6637	18.6795	18.2497	18.9529
NFKBIE	NF-kappa-B inhibitor epsilon	O00221	0.00978556	0.0687966	-0.51211	O00221	sp|O00221|IKBE_HUMAN NF-kappa-B inhibitor epsilon OS=Homo sapiens OX=9606 GN=NFKBIE PE=1 SV=3	1	7	7	7	19.2	19.2	19.2	52.863	19.7151	19.3785	19.7537	19.9112	19.2409	19.8148	19.6231	20.11	19.5341	19.3785	19.5298	19.5328	18.8419	19.1089	19.6023	19.1792
PSMB7	Proteasome subunit beta type-7	Q99436	2.53e-05	0.0011217	-0.709556	Q99436	sp|Q99436|PSB7_HUMAN Proteasome subunit beta type-7 OS=Homo sapiens OX=9606 GN=PSMB7 PE=1 SV=1	1	11	11	11	58.8	58.8	58.8	29.965	24.3023	24.0478	23.6494	24.1014	23.6711	24.0968	24.0736	23.97	23.1427	23.8928	23.247	23.7211	23.5396	23.4154	23.4383	23.5809
PSMD2	26S proteasome non-ATPase regulatory subunit 2	Q13200	9.5e-07	9.62e-05	-0.670356	Q13200	sp|Q13200|PSMD2_HUMAN 26S proteasome non-ATPase regulatory subunit 2 OS=Homo sapiens OX=9606 GN=PSMD2 PE=1 SV=3	1	54	54	53	70.7	70.7	69.8	100.2	25.1624	25.2529	25.6346	25.4956	25.2789	25.7786	25.5032	25.5297	24.8963	24.8361	24.8018	25.1864	24.9105	24.9571	25.2745	25.0562
PSMB6	Proteasome subunit beta type-6	P28072	0.0134266	0.0834482	-0.666011	P28072	sp|P28072|PSB6_HUMAN Proteasome subunit beta type-6 OS=Homo sapiens OX=9606 GN=PSMB6 PE=1 SV=4	1	8	8	8	44.4	44.4	44.4	25.357	22.5896	21.7813	21.8493	22.5461	21.7414	22.6604	22.0797	22.2316	21.2442	21.8612	21.2546	22.2412	21.5829	21.5776	21.9779	22.0467
ATOX1	Copper transport protein ATOX1	O00244	0.00110481	0.0163548	-1.40616	O00244	sp|O00244|ATOX1_HUMAN Copper transport protein ATOX1 OS=Homo sapiens OX=9606 GN=ATOX1 PE=1 SV=1	1	6	6	6	77.9	77.9	77.9	7.4016	23.1957	23.0016	23.9262	22.9862	22.0685	22.9033	23.3707	22.9785	22.1078	23.5324	22.2254	22.2637	21.8334	21.49	21.7587	21.4219
MEN1	Menin	O00255	0.688368	0.831755	0.0654844	O00255	sp|O00255|MEN1_HUMAN Menin OS=Homo sapiens OX=9606 GN=MEN1 PE=1 SV=4	1	6	6	6	11.4	11.4	11.4	68.023	18.8184	18.9369	18.9815	18.9999	18.968	18.3124	18.6718	18.4316	18.9263	18.6706	18.9485	19.0269	18.7302	18.5065	18.9316	18.7431
PGRMC1	Membrane-associated progesterone receptor component 1	O00264	5.03e-07	5.63e-05	-1.18031	O00264	sp|O00264|PGRC1_HUMAN Membrane-associated progesterone receptor component 1 OS=Homo sapiens OX=9606 GN=PGRMC1 PE=1 SV=3	1	11	11	10	59	59	54.4	21.671	20.5844	20.1134	20.6063	20.327	19.9345	20.4735	21.194	20.5663	19.5617	20.1991	19.365	19.7281	19.4644	19.4724	19.6636	19.7999
SUPT5H	Transcription elongation factor SPT5	O00267	0.000228589	0.00536713	0.34662	O00267	sp|O00267|SPT5H_HUMAN Transcription elongation factor SPT5 OS=Homo sapiens OX=9606 GN=SUPT5H PE=1 SV=1	1	34	34	34	35.9	35.9	35.9	121	22.7377	22.7538	22.8431	22.8249	22.7894	22.6863	22.8002	22.6431	22.9521	22.7886	23.0174	23.0552	23.2824	22.8954	22.8262	23.1833
TAF4	Transcription initiation factor TFIID subunit 4	O00268	0.000877237	0.0139936	0.443286	O00268	sp|O00268|TAF4_HUMAN Transcription initiation factor TFIID subunit 4 OS=Homo sapiens OX=9606 GN=TAF4 PE=1 SV=2	1	4	4	4	4	4	4	110.11	17.5573	17.1976	17.5291	17.6922	17.6618	17.5736	17.3618	17.4553	17.7754	17.766	17.7754	17.754	17.6334	18.2852	17.8498	17.6474
DFFA	DNA fragmentation factor subunit alpha	O00273	0.0267644	0.124064	-0.576514	O00273	sp|O00273|DFFA_HUMAN DNA fragmentation factor subunit alpha OS=Homo sapiens OX=9606 GN=DFFA PE=1 SV=1	1	14	14	14	57.4	57.4	57.4	36.521	21.2084	20.9774	22.0393	21.7939	21.2282	21.4087	21.6576	21.831	21.2331	21.0266	20.8612	21.1819	20.8571	21.0812	21.9017	20.8048
RFXAP	Regulatory factor X-associated protein	O00287	0.127801	0.317186	-0.53798	O00287	sp|O00287|RFXAP_HUMAN Regulatory factor X-associated protein OS=Homo sapiens OX=9606 GN=RFXAP PE=1 SV=1	1	1	1	1	4.8	4.8	4.8	28.232	16.5274	16.9494	16.2788	16.4731	18.2641	16.4608	16.4362	16.5143	16.5701	16.6149	16.2788	16.4431	15.923	16.2954	16.6434	16.1523
HIP1	Huntingtin-interacting protein 1	O00291	0.286483	0.509089	0.205917	O00291	sp|O00291|HIP1_HUMAN Huntingtin-interacting protein 1 OS=Homo sapiens OX=9606 GN=HIP1 PE=1 SV=5	1	9	8	8	10.4	9.5	9.5	116.22	18.5261	19.0112	18.4126	18.4768	18.3786	18.4445	18.4016	18.3786	18.5823	18.7053	19.0456	18.151	18.9444	18.7373	18.2371	18.7688
CLIC1	Chloride intracellular channel protein 1	O00299	0.108889	0.288342	-0.2559	O00299	sp|O00299|CLIC1_HUMAN Chloride intracellular channel protein 1 OS=Homo sapiens OX=9606 GN=CLIC1 PE=1 SV=4	1	20	20	20	90	90	90	26.922	25.2863	24.9233	25.5549	25.0058	24.825	25.4467	25.2789	25.3435	25.2244	24.8084	25.1524	25.0839	24.9326	24.9658	25.2529	24.825
EIF3F	Eukaryotic translation initiation factor 3 subunit F	O00303	0.000327725	0.00688595	-0.466543	O00303	sp|O00303|EIF3F_HUMAN Eukaryotic translation initiation factor 3 subunit F OS=Homo sapiens OX=9606 GN=EIF3F PE=1 SV=1	1	14	14	14	49.9	49.9	49.9	37.563	22.9267	22.9156	22.8621	22.8168	22.8357	23.1689	22.8275	22.8262	22.5413	22.5706	22.3906	23.0383	22.3492	22.376	22.6363	22.6901
WWP2	NEDD4-like E3 ubiquitin-protein ligase WWP2	O00308	0.122	0.308589	-0.194489	O00308	sp|O00308|WWP2_HUMAN NEDD4-like E3 ubiquitin-protein ligase WWP2 OS=Homo sapiens OX=9606 GN=WWP2 PE=1 SV=2	1	11	10	10	13.9	13.1	13.1	98.911	19.479	19.0748	19.4194	19.3796	19.2688	19.3187	19.3459	19.2356	19.2786	18.8095	19.2195	19.1834	19.3113	19.031	19.5255	19.0846
PIK3CD	Phosphatidylinositol 4,5-bisphosphate 3-kinase catalytic subunit delta isoform	O00329	0.913388	0.961488	0.0274735	O00329	sp|O00329|PK3CD_HUMAN Phosphatidylinositol 4,5-bisphosphate 3-kinase catalytic subunit delta isoform OS=Homo sapiens OX=9606 GN=PIK3CD PE=1 SV=2	1	11	11	10	12.3	12.3	11.5	119.48	19.8288	20.4939	20.0686	19.7065	19.6173	20.2166	20.3492	19.9212	19.8961	19.6402	20.2548	20.8321	20.1232	20.1113	19.7565	19.7403
PDHX	Pyruvate dehydrogenase protein X component, mitochondrial	O00330	0.707876	0.845518	0.0811115	O00330	sp|O00330|ODPX_HUMAN Pyruvate dehydrogenase protein X component, mitochondrial OS=Homo sapiens OX=9606 GN=PDHX PE=1 SV=3	1	10	10	10	23	23	23	54.122	20.2265	19.9802	20.0441	20.275	20.5521	20.0334	20.0313	19.583	20.2548	20.1345	20.0477	20.4686	19.457	20.0599	20.4106	20.3424
QSOX1	Sulfhydryl oxidase 1	O00391	0.224236	0.44249	-0.456641	O00391	sp|O00391|QSOX1_HUMAN Sulfhydryl oxidase 1 OS=Homo sapiens OX=9606 GN=QSOX1 PE=1 SV=3	1	35	35	35	52.3	52.3	52.3	82.577	24.1014	24.0994	22.877	23.4342	24.9571	23.7175	22.9168	23.3191	23.5437	22.9966	23.4713	23.0614	23.4598	23.529	23.6177	23.2108
DCTN6	Dynactin subunit 6	O00399	0.711079	0.847598	-0.0573773	O00399	sp|O00399|DCTN6_HUMAN Dynactin subunit 6 OS=Homo sapiens OX=9606 GN=DCTN6 PE=1 SV=1	1	7	7	7	35.8	35.8	35.8	20.747	20.6462	20.453	20.8925	20.828	20.3857	21.1652	20.8433	20.8123	20.675	20.8415	20.5369	20.8286	20.543	20.8399	20.9397	20.5035
WASL	Neural Wiskott-Aldrich syndrome protein	O00401	0.131641	0.322892	-0.554827	O00401	sp|O00401|WASL_HUMAN Neural Wiskott-Aldrich syndrome protein OS=Homo sapiens OX=9606 GN=WASL PE=1 SV=2	1	16	16	16	40.6	40.6	40.6	54.826	21.7526	21.3141	21.6633	21.7469	21.8756	23.2584	21.5579	22.8909	21.6565	21.5776	21.3945	21.6068	21.3203	21.6231	21.754	22.0502
IPO5	Importin-5	O00410	0.0124968	0.0803008	-0.293226	O00410	sp|O00410|IPO5_HUMAN Importin-5 OS=Homo sapiens OX=9606 GN=IPO5 PE=1 SV=4	1	42	42	40	52.6	52.6	50.9	123.63	23.4628	23.4915	23.3526	23.4493	23.0852	23.3353	23.5207	23.6711	23.1115	23.2427	23.3581	23.5119	23.1942	23.1942	23.0604	23.0695
EEF2K	Eukaryotic elongation factor 2 kinase	O00418	0.874361	0.941168	0.0548726	O00418	sp|O00418|EF2K_HUMAN Eukaryotic elongation factor 2 kinase OS=Homo sapiens OX=9606 GN=EEF2K PE=1 SV=2	1	21	21	21	29.7	29.7	29.7	82.143	21.2162	22.482	21.2593	21.2785	22.2166	21.515	21.2833	21.2022	21.9994	22.4381	21.2769	21.0487	21.4191	21.836	21.372	21.3673
SAP18	Histone deacetylase complex subunit SAP18	O00422	0.12567	0.31452	0.292151	O00422	sp|O00422|SAP18_HUMAN Histone deacetylase complex subunit SAP18 OS=Homo sapiens OX=9606 GN=SAP18 PE=1 SV=1	1	11	11	11	71.2	71.2	71.2	17.561	22.3966	22.6571	22.6266	22.6363	23.0174	22.4865	22.4768	22.306	22.6921	22.1518	22.8992	23.0664	22.8187	22.7187	22.7206	23.156
EML1	Echinoderm microtubule-associated protein-like 1	O00423	0.580638	0.758861	-0.133212	O00423	sp|O00423|EMAL1_HUMAN Echinoderm microtubule-associated protein-like 1 OS=Homo sapiens OX=9606 GN=EML1 PE=1 SV=3	1	25	24	24	35	34	34	89.86	22.5933	21.9994	22.7651	22.4095	22.1843	21.7442	22.8621	22.5107	22.3651	22.6238	21.9976	22.3687	22.5558	22.3231	22.3078	21.7879
IGF2BP3	Insulin-like growth factor 2 mRNA-binding protein 3	O00425	0.00330448	0.0350143	-0.859199	O00425	sp|O00425|IF2B3_HUMAN Insulin-like growth factor 2 mRNA-binding protein 3 OS=Homo sapiens OX=9606 GN=IGF2BP3 PE=1 SV=2	1	2	1	1	4.7	2.4	2.4	63.704	18.7559	18.5251	18.3063	18.5286	17.7091	17.8624	18.5747	18.9283	18.0387	17.6223	17.8865	18.5299	17.4145	17.5964	17.9888	17.3491
DNM1L	Dynamin-1-like protein	O00429	0.0543038	0.190798	-0.226191	O00429	sp|O00429|DNM1L_HUMAN Dynamin-1-like protein OS=Homo sapiens OX=9606 GN=DNM1L PE=1 SV=2	1	40	40	40	66.4	66.4	66.4	81.876	23.3546	23.4373	23.858	23.5539	23.6074	23.5061	23.5974	23.4383	23.3658	23.5574	23.5191	23.6494	23.1706	23.2035	23.3209	23.3121
RTCA	RNA 3-terminal phosphate cyclase	O00442	0.262014	0.484267	-0.136513	O00442	sp|O00442|RTCA_HUMAN RNA 3-terminal phosphate cyclase OS=Homo sapiens OX=9606 GN=RTCA PE=1 SV=1	1	17	17	17	65.6	65.6	65.6	39.336	22.7497	22.8894	22.6649	22.5283	22.3772	22.6299	22.8153	22.7446	22.7973	22.4539	22.4341	22.5675	22.6124	22.8475	22.5798	22.3498
PIK3C2A	Phosphatidylinositol 4-phosphate 3-kinase C2 domain-containing subunit alpha	O00443	0.285181	0.507873	0.168464	O00443	sp|O00443|P3C2A_HUMAN Phosphatidylinositol 4-phosphate 3-kinase C2 domain-containing subunit alpha OS=Homo sapiens OX=9606 GN=PIK3C2A PE=1 SV=2	1	8	8	8	4.7	4.7	4.7	190.68	18.2961	18.1719	18.5443	18.1632	18.1831	17.9267	18.0491	17.7836	18.2561	18.2289	18.3235	18.0871	18.5439	18.2542	17.8894	18.469
PIK3R2	Phosphatidylinositol 3-kinase regulatory subunit beta	O00459	0.0599473	0.203061	0.277346	O00459	sp|O00459|P85B_HUMAN Phosphatidylinositol 3-kinase regulatory subunit beta OS=Homo sapiens OX=9606 GN=PIK3R2 PE=1 SV=2	1	10	9	9	19.2	17.7	17.7	81.544	19.8025	19.6386	19.6565	19.494	19.3483	19.397	19.4201	19.5468	20.1477	19.5596	19.9576	19.5126	19.9315	19.6336	19.5238	19.5753
GOLIM4	Golgi integral membrane protein 4	O00461	0.512338	0.708933	-0.162599	O00461	sp|O00461|GOLI4_HUMAN Golgi integral membrane protein 4 OS=Homo sapiens OX=9606 GN=GOLIM4 PE=1 SV=1	1	6	6	6	10.6	10.6	10.6	81.879	18.5349	18.4612	17.9327	18.2099	19.1555	18.4768	18.0371	18.873	18.6331	18.2585	18.6289	17.9847	18.0118	18.2585	18.4357	18.5681
MANBA	Beta-mannosidase	O00462	0.679551	0.827411	-0.0854172	O00462	sp|O00462|MANBA_HUMAN Beta-mannosidase OS=Homo sapiens OX=9606 GN=MANBA PE=1 SV=3	1	20	19	19	22.2	21.4	21.4	100.89	21.7801	21.9771	21.3966	21.5107	22.0295	21.3871	21.2413	21.2593	21.5241	21.6773	21.6079	21.0073	21.7458	21.6734	21.6287	21.2434
AGRN	Agrin;Agrin N-terminal 110 kDa subunit;Agrin C-terminal 110 kDa subunit;Agrin C-terminal 90 kDa fragment;Agrin C-terminal 22 kDa fragment	O00468	0.0166842	0.0946224	0.453937	O00468	sp|O00468|AGRIN_HUMAN Agrin OS=Homo sapiens OX=9606 GN=AGRN PE=1 SV=6	1	20	20	20	11.6	11.6	11.6	217.32	21.6249	21.7587	22.0628	22.0022	22.1078	21.4371	21.826	21.5875	22.3626	22.137	21.9118	21.5158	22.3256	22.2647	22.2688	22.1377
MEIS1	Homeobox protein Meis1;Homeobox protein Meis2	O00470;O14770	0.18213	0.392873	-0.438392	O00470;O14770;A6NDR6;A8K0S8;Q99687	sp|O00470|MEIS1_HUMAN Homeobox protein Meis1 OS=Homo sapiens OX=9606 GN=MEIS1 PE=1 SV=1;sp|O14770|MEIS2_HUMAN Homeobox protein Meis2 OS=Homo sapiens OX=9606 GN=MEIS2 PE=1 SV=2	5	4	4	4	13.1	13.1	13.1	43.016	17.4508	17.0457	18.2682	18.0723	17.3497	17.3833	18.2954	18.1584	17.333	17.1678	17.6922	18.2361	16.9992	17.0572	17.4145	17.6928
EXOC5	Exocyst complex component 5	O00471	0.236923	0.456351	-0.17302	O00471	sp|O00471|EXOC5_HUMAN Exocyst complex component 5 OS=Homo sapiens OX=9606 GN=EXOC5 PE=1 SV=1	1	24	24	24	39.3	39.3	39.3	81.852	21.729	22.0685	22.1963	22.1647	22.0562	21.8519	22.2975	21.9877	21.8935	21.5559	21.8989	22.0671	22.2593	22.109	21.826	21.7826
HMGN4	High mobility group nucleosome-binding domain-containing protein 4	O00479	0.112704	0.294025	0.771784	O00479	sp|O00479|HMGN4_HUMAN High mobility group nucleosome-binding domain-containing protein 4 OS=Homo sapiens OX=9606 GN=HMGN4 PE=1 SV=3	1	8	8	6	57.8	57.8	48.9	9.5388	21.8797	21.9713	22.0775	21.8391	22.1425	21.4598	23.2834	23.1653	22.4713	24.0599	22.8088	22.1755	22.9581	23.3242	21.8334	22.467
NDUFA4	Cytochrome c oxidase subunit NDUFA4	O00483	0.000641455	0.0112422	-1.36449	O00483	sp|O00483|NDUA4_HUMAN Cytochrome c oxidase subunit NDUFA4 OS=Homo sapiens OX=9606 GN=NDUFA4 PE=1 SV=1	1	3	3	3	30.9	30.9	30.9	9.3697	19.0897	19.6065	19.4147	19.7403	19.2735	19.947	20.965	20.8978	18.7871	19.1715	18.4501	18.7394	19.5412	18.9575	18.701	19.0203
PSMB5	Proteasome subunit beta type-5	P28074	0.0277024	0.126708	-0.582788	P28074	sp|P28074|PSB5_HUMAN Proteasome subunit beta type-5 OS=Homo sapiens OX=9606 GN=PSMB5 PE=1 SV=3	1	13	13	13	59.3	59.3	59.3	28.48	23.7869	23.1383	22.9903	23.5795	22.7849	23.0695	23.2304	23.1035	22.3028	23.372	22.2471	23.303	22.8954	22.838	22.7736	22.7199
ZNF593	Zinc finger protein 593	O00488	0.741543	0.865126	0.0429091	O00488	sp|O00488|ZN593_HUMAN Zinc finger protein 593 OS=Homo sapiens OX=9606 GN=ZNF593 PE=1 SV=2	1	4	4	4	30.6	30.6	30.6	15.199	18.0893	18.0461	18.2585	17.9111	17.821	18.2945	17.9267	17.7968	18.2927	18.1622	18.1332	17.961	18.0318	17.7855	17.8535	18.1622
BIN1	Myc box-dependent-interacting protein 1	O00499	0.43261	0.646642	-0.240325	O00499	sp|O00499|BIN1_HUMAN Myc box-dependent-interacting protein 1 OS=Homo sapiens OX=9606 GN=BIN1 PE=1 SV=1	1	16	15	15	34.9	33.4	33.4	64.699	21.2599	21.9587	21.5216	20.8168	20.6559	21.6602	21.0901	21.3016	20.9904	21.6678	21.3875	21.6268	20.5102	20.6893	21.0418	21.0184
KPNA3	Importin subunit alpha-4	O00505	0.569426	0.750283	-0.0601209	O00505	sp|O00505|IMA4_HUMAN Importin subunit alpha-4 OS=Homo sapiens OX=9606 GN=KPNA3 PE=1 SV=2	1	20	20	13	58.2	58.2	43.6	57.81	22.8357	22.5143	22.9255	23.0028	22.7286	22.8749	22.6784	22.9802	22.8325	22.5954	22.9607	22.7471	22.7091	22.6523	22.8881	22.822
STK25	Serine/threonine-protein kinase 25	O00506	0.00161947	0.0215779	-0.684107	O00506	sp|O00506|STK25_HUMAN Serine/threonine-protein kinase 25 OS=Homo sapiens OX=9606 GN=STK25 PE=1 SV=1	1	9	3	3	22.3	5.9	5.9	48.111	17.2239	16.9378	17.6809	17.127	17.0595	17.0713	17.637	17.4964	17.0309	16.6513	16.7709	17.3082	16.2208	16.817	16.9332	16.708
BCL9	B-cell CLL/lymphoma 9 protein	O00512	0.871218	0.940249	0.0367706	O00512	sp|O00512|BCL9_HUMAN B-cell CLL/lymphoma 9 protein OS=Homo sapiens OX=9606 GN=BCL9 PE=1 SV=4	1	1	1	1	0.9	0.9	0.9	149.29	17.2514	16.7609	17.014	17.1886	16.5208	16.2423	16.2954	16.4243	16.7113	17.0893	16.6383	16.6463	16.6746	16.747	16.4637	16.9312
LAD1	Ladinin-1	O00515	0.692578	0.834064	0.141113	O00515	sp|O00515|LAD1_HUMAN Ladinin-1 OS=Homo sapiens OX=9606 GN=LAD1 PE=1 SV=2	1	23	23	23	45.1	45.1	45.1	57.13	21.6874	21.3581	21.4577	21.8808	22.073	22.5621	21.9308	22.026	21.8053	21.8105	21.592	21.5863	21.9369	21.777	21.8591	23.3915
CHL1	Neural cell adhesion molecule L1-like protein;Processed neural cell adhesion molecule L1-like protein	O00533	0.153843	0.354235	-0.482632	O00533	sp|O00533|NCHL1_HUMAN Neural cell adhesion molecule L1-like protein OS=Homo sapiens OX=9606 GN=CHL1 PE=1 SV=4	1	29	29	29	31.2	31.2	31.2	135.07	23.9596	23.0753	23.8753	23.4508	24.1246	22.5978	24.0379	24.0945	23.7554	23.5409	23.1204	23.3581	23.1857	22.6689	23.7067	23.2035
VWA5A	von Willebrand factor A domain-containing protein 5A	O00534	0.990055	0.996658	-0.00177421	O00534	sp|O00534|VMA5A_HUMAN von Willebrand factor A domain-containing protein 5A OS=Homo sapiens OX=9606 GN=VWA5A PE=2 SV=2	1	29	29	29	46.6	46.6	46.6	86.488	23.531	23.2746	23.5689	23.5993	23.5341	23.6967	23.5358	23.546	23.4277	23.3468	23.5944	23.5508	24.104	23.4257	23.5358	23.2913
PES1	Pescadillo homolog	O00541	0.371649	0.592269	0.116026	O00541	sp|O00541|PESC_HUMAN Pescadillo homolog OS=Homo sapiens OX=9606 GN=PES1 PE=1 SV=1	1	14	14	14	22.3	22.3	22.3	68.002	21.1606	20.9666	20.965	20.9117	21.017	20.8662	20.7445	20.8157	20.8869	21.2546	20.8844	21.1694	21.0387	20.828	20.7074	21.3213
CACNA1A	Voltage-dependent P/Q-type calcium channel subunit alpha-1A	O00555	0.436911	0.650704	0.391323	O00555	sp|O00555|CAC1A_HUMAN Voltage-dependent P/Q-type calcium channel subunit alpha-1A OS=Homo sapiens OX=9606 GN=CACNA1A PE=1 SV=3	1	1	1	1	0.7	0.7	0.7	282.56	20.313	20.8714	19.3716	21.1964	20.3752	19.5972	19.0318	21.0027	20.5531	21.1809	20.2043	19.4176	20.4526	21.2178	20.3343	20.5686
EBAG9	Receptor-binding cancer antigen expressed on SiSo cells	O00559	0.851166	0.928071	-0.0359591	O00559	sp|O00559|RCAS1_HUMAN Receptor-binding cancer antigen expressed on SiSo cells OS=Homo sapiens OX=9606 GN=EBAG9 PE=1 SV=1	1	2	2	2	17.4	17.4	17.4	24.377	18.3743	18.2099	18.0128	18.3208	18.4724	18.9644	18.1414	18.5987	18.4789	18.4178	18.4889	17.8399	18.5141	18.3011	18.3141	18.5405
SDCBP	Syntenin-1	O00560	0.123831	0.311621	-0.277376	O00560	sp|O00560|SDCB1_HUMAN Syntenin-1 OS=Homo sapiens OX=9606 GN=SDCBP PE=1 SV=1	1	10	10	10	53.7	53.7	53.7	32.444	20.4573	20.4934	20.0075	20.0978	20.9934	20.8534	20.3839	20.3714	20.2218	20.2509	20.3857	20.3417	20.4134	20.2255	20.0809	20.2
PITPNM1	Membrane-associated phosphatidylinositol transfer protein 1	O00562	0.456524	0.665992	-0.103824	O00562;Q9BZ72	sp|O00562|PITM1_HUMAN Membrane-associated phosphatidylinositol transfer protein 1 OS=Homo sapiens OX=9606 GN=PITPNM1 PE=1 SV=4	2	18	18	18	17.8	17.8	17.8	134.85	20.9706	20.862	21.1788	21.116	21.2212	20.8957	21.3379	21.1771	21.0755	21.0157	21.2118	21.2802	21.1504	20.9385	20.9196	20.5919
MPHOSPH10	U3 small nucleolar ribonucleoprotein protein MPP10	O00566	0.555704	0.738807	-0.164301	O00566	sp|O00566|MPP10_HUMAN U3 small nucleolar ribonucleoprotein protein MPP10 OS=Homo sapiens OX=9606 GN=MPHOSPH10 PE=1 SV=2	1	8	8	8	16.6	16.6	16.6	78.863	19.3895	19.095	20.2634	20.214	19.4653	19.591	19.3472	19.7807	19.7106	19.7065	19.6592	19.8297	18.8558	19.0866	19.6733	19.7133
NOP56	Nucleolar protein 56	O00567	0.205281	0.420833	0.212014	O00567	sp|O00567|NOP56_HUMAN Nucleolar protein 56 OS=Homo sapiens OX=9606 GN=NOP56 PE=1 SV=4	1	24	24	24	50	50	50	66.049	21.8599	22.1702	22.5933	22.2913	22.1536	21.7624	22.1425	21.9511	22.2349	22.0864	22.3105	22.6348	22.1056	22.4439	22.061	22.2229
DDX3X	ATP-dependent RNA helicase DDX3X	O00571	0.143696	0.339546	0.183375	O00571;Q9NQI0	sp|O00571|DDX3X_HUMAN ATP-dependent RNA helicase DDX3X OS=Homo sapiens OX=9606 GN=DDX3X PE=1 SV=3	2	41	40	13	67.1	65.4	19.9	73.243	23.4965	23.7211	23.7728	24.023	23.8391	23.6739	23.8701	23.8333	23.8154	23.6086	24.0707	23.9792	23.9817	23.944	23.6809	24.1659
RNASET2	Ribonuclease T2	O00584	0.069842	0.221791	-0.666083	O00584	sp|O00584|RNT2_HUMAN Ribonuclease T2 OS=Homo sapiens OX=9606 GN=RNASET2 PE=1 SV=2	1	8	8	8	35.5	35.5	35.5	29.48	21.7761	21.598	21.7895	22.1878	22.6757	22.7132	21.3223	22.2672	21.8105	21.2785	21.9308	21.5794	20.9308	21.6406	22.4809	20.9847
PODXL	Podocalyxin	O00592	0.417501	0.634314	-0.265076	O00592	sp|O00592|PODXL_HUMAN Podocalyxin OS=Homo sapiens OX=9606 GN=PODXL PE=1 SV=2	1	5	5	5	8.8	8.8	8.8	58.635	19.8705	19.3806	19.3218	19.7887	20.761	20.2716	19.223	20.0546	19.6415	19.3644	19.4008	19.4634	19.3503	19.8475	20.439	19.6949
FCN1	Ficolin-1	O00602	0.0659801	0.214879	1.1019	O00602	sp|O00602|FCN1_HUMAN Ficolin-1 OS=Homo sapiens OX=9606 GN=FCN1 PE=1 SV=2	1	9	9	8	28.8	28.8	28.8	35.078	20.5025	20.9888	19.3747	20.1907	21.4359	19.8664	19.8381	20.149	20.6701	21.0761	21.8873	19.7349	21.9262	22.1425	19.6592	21.36
PIR	Pirin	O00625	0.751525	0.871477	-0.0801421	O00625	sp|O00625|PIR_HUMAN Pirin OS=Homo sapiens OX=9606 GN=PIR PE=1 SV=1	1	13	13	13	52.1	52.1	52.1	32.113	22.9121	22.7173	22.8449	22.9892	22.8981	22.309	22.4865	22.9569	22.9455	22.8405	22.4251	23.4757	22.049	22.469	22.9156	22.5492
PEX7	Peroxisomal targeting signal 2 receptor	O00628	0.225854	0.443906	-0.589676	O00628	sp|O00628|PEX7_HUMAN Peroxisomal targeting signal 2 receptor OS=Homo sapiens OX=9606 GN=PEX7 PE=1 SV=1	1	2	2	2	9	9	9	35.891	17.6357	17.2633	17.9788	17.2423	17.0819	19.0942	19.1252	18.4957	17.2769	17.1217	17.1913	18.6014	17.637	17.4343	17.8171	17.5675
KPNA4	Importin subunit alpha-3	O00629	0.601858	0.773474	0.0754185	O00629	sp|O00629|IMA3_HUMAN Importin subunit alpha-3 OS=Homo sapiens OX=9606 GN=KPNA4 PE=1 SV=1	1	14	7	7	38.8	24.2	24.2	57.886	20.8192	20.8529	20.8529	21.0901	20.9561	21.361	20.8874	21.2404	21.2299	21.071	20.8822	20.6879	21.1416	21.3087	21.1399	21.017
TRIM38	E3 ubiquitin-protein ligase TRIM38	O00635	0.0006596	0.0114519	0.925761	O00635	sp|O00635|TRI38_HUMAN E3 ubiquitin-protein ligase TRIM38 OS=Homo sapiens OX=9606 GN=TRIM38 PE=1 SV=1	1	6	6	6	16.8	16.8	16.8	53.415	19.3514	19.6807	19.4782	19.5255	19.1792	19.1639	19.2592	19.5503	19.9377	19.4724	20.0349	19.8248	20.965	20.5886	19.6201	19.8783
NFIB	Nuclear factor 1 B-type	O00712	0.887055	0.947784	-0.0476336	O00712	sp|O00712|NFIB_HUMAN Nuclear factor 1 B-type OS=Homo sapiens OX=9606 GN=NFIB PE=1 SV=2	1	2	1	1	5.2	2.6	2.6	47.441	17.8193	17.7423	19.1589	18.7219	17.9392	17.3798	18.8637	18.2607	18.4108	18.2914	17.9111	18.2001	18.0226	18.4178	18.3955	17.9723
PPP6C	Serine/threonine-protein phosphatase 6 catalytic subunit;Serine/threonine-protein phosphatase 6 catalytic subunit, N-terminally processed	O00743	0.168174	0.374869	0.226118	O00743	sp|O00743|PPP6_HUMAN Serine/threonine-protein phosphatase 6 catalytic subunit OS=Homo sapiens OX=9606 GN=PPP6C PE=1 SV=1	1	18	18	17	63.9	63.9	63.6	35.144	23.0161	23.5133	22.8207	22.9966	23.1055	23.0365	22.7538	22.772	23.2108	23.2108	22.9267	22.8909	23.5061	23.3581	23.0678	23.0972
CES2	Cocaine esterase	O00748	0.218721	0.436734	-0.308352	O00748;Q5XG92;P22303	sp|O00748|EST2_HUMAN Cocaine esterase OS=Homo sapiens OX=9606 GN=CES2 PE=1 SV=1	3	19	19	19	41	41	41	61.806	22.9802	22.3282	22.9292	22.8692	23.1857	22.2875	22.4589	22.2326	22.6772	22.3001	22.5649	22.519	22.0988	22.2531	23.0428	22.1056
PIK3C2B	Phosphatidylinositol 4-phosphate 3-kinase C2 domain-containing subunit beta	O00750	0.743117	0.865663	0.0531861	O00750	sp|O00750|P3C2B_HUMAN Phosphatidylinositol 4-phosphate 3-kinase C2 domain-containing subunit beta OS=Homo sapiens OX=9606 GN=PIK3C2B PE=1 SV=2	1	1	1	1	0.7	0.7	0.7	184.77	15.1635	15.7895	15.2512	15.4136	15.4971	15.2103	14.9665	14.8453	15.405	15.2261	15.2632	15.3143	15.4541	15.1585	15.213	15.3976
MAN2B1	Lysosomal alpha-mannosidase;Lysosomal alpha-mannosidase A peptide;Lysosomal alpha-mannosidase B peptide;Lysosomal alpha-mannosidase C peptide;Lysosomal alpha-mannosidase D peptide;Lysosomal alpha-mannosidase E peptide	O00754	0.307943	0.529878	0.291452	O00754	sp|O00754|MA2B1_HUMAN Lysosomal alpha-mannosidase OS=Homo sapiens OX=9606 GN=MAN2B1 PE=1 SV=3	1	32	32	32	41.6	41.6	41.6	113.74	22.8992	23.2108	22.519	22.6023	23.0955	23.0753	21.7472	22.1305	22.8706	23.1259	23.0912	22.4603	22.9488	22.6558	22.82	22.9235
FBP2	Fructose-1,6-bisphosphatase isozyme 2	O00757	0.0998409	0.275018	-0.598886	O00757	sp|O00757|F16P2_HUMAN Fructose-1,6-bisphosphatase isozyme 2 OS=Homo sapiens OX=9606 GN=FBP2 PE=1 SV=2	1	5	2	2	15	9.4	9.4	36.743	21.1819	21.5559	21.3934	21.7045	21.7128	22.7187	20.8252	21.823	21.0245	20.3825	20.9199	21.0494	21.4797	21.3262	21.7885	21.6239
PDXK	Pyridoxal kinase	O00764	2.14e-06	0.000177631	-0.430958	O00764	sp|O00764|PDXK_HUMAN Pyridoxal kinase OS=Homo sapiens OX=9606 GN=PDXK PE=1 SV=1	1	20	20	20	73.7	73.7	73.7	35.102	23.5492	23.3928	23.3581	23.4154	23.2165	23.736	23.4102	23.5358	23.1531	22.9903	23.1274	23.1398	23.1926	23.2942	23.2153	23.1115
ARID1A	AT-rich interactive domain-containing protein 1A	O14497	0.0365228	0.151244	0.244821	O14497	sp|O14497|ARI1A_HUMAN AT-rich interactive domain-containing protein 1A OS=Homo sapiens OX=9606 GN=ARID1A PE=1 SV=3	1	30	30	28	17.4	17.4	15.8	242.04	22.0238	22.0695	22.1853	22.3297	22.3677	22.1377	22.4129	22.0873	22.3105	22.306	22.5139	22.2182	22.6252	22.3847	22.0957	22.5174
CDK2AP1	Cyclin-dependent kinase 2-associated protein 1;Cyclin-dependent kinase 2-associated protein 2	O14519;O75956	0.803135	0.902185	-0.0736688	O14519;O75956	sp|O14519|CDKA1_HUMAN Cyclin-dependent kinase 2-associated protein 1 OS=Homo sapiens OX=9606 GN=CDK2AP1 PE=1 SV=1;sp|O75956|CDKA2_HUMAN Cyclin-dependent kinase 2-associated protein 2 OS=Homo sapiens OX=9606 GN=CDK2AP2 PE=1 SV=1	2	2	2	2	20	20	20	12.365	17.8388	17.7487	18.8494	18.4703	18.1933	18.1632	17.9303	18.0238	17.9097	18.1562	18.1489	18.7262	17.3441	18.0658	17.7855	18.673
FCHO1	F-BAR domain only protein 1	O14526	0.389959	0.610004	-0.402041	O14526	sp|O14526|FCHO1_HUMAN F-BAR domain only protein 1 OS=Homo sapiens OX=9606 GN=FCHO1 PE=1 SV=2	1	2	2	2	3.3	3.3	3.3	96.86	18.4768	17.0324	19.1453	18.6068	17.671	17.1101	18.1276	18.6073	17.8348	18.1461	17.6444	18.5443	17.7383	17.2269	18.3329	17.08
TXNDC9	Thioredoxin domain-containing protein 9	O14530	0.277603	0.500803	-0.209552	O14530	sp|O14530|TXND9_HUMAN Thioredoxin domain-containing protein 9 OS=Homo sapiens OX=9606 GN=TXNDC9 PE=1 SV=2	1	8	8	8	47.8	47.8	47.8	26.534	20.3703	20.3072	20.8851	20.5049	20.0541	20.8433	20.7368	20.9065	20.3966	20.4034	20.5509	20.6196	20.3058	20.0824	20.3275	20.7601
TRAFD1	TRAF-type zinc finger domain-containing protein 1	O14545	0.0189261	0.101066	0.756167	O14545	sp|O14545|TRAD1_HUMAN TRAF-type zinc finger domain-containing protein 1 OS=Homo sapiens OX=9606 GN=TRAFD1 PE=1 SV=1	1	13	13	13	27	27	27	64.84	20.392	20.1439	20.1824	20.061	20.0576	21.6623	20.8347	20.9261	21.2131	21.1176	21.2737	20.4316	21.1399	21.0885	20.9325	21.2561
NDUFAB1	Acyl carrier protein, mitochondrial	O14561	0.00285103	0.0316941	-1.16992	O14561	sp|O14561|ACPM_HUMAN Acyl carrier protein, mitochondrial OS=Homo sapiens OX=9606 GN=NDUFAB1 PE=1 SV=3	1	2	2	2	14.7	14.7	14.7	17.417	18.9096	18.5334	19.4597	18.843	18.8584	19.7973	20.0767	19.3346	18.4088	18.2266	18.5217	19.2334	17.7315	17.7777	19.1555	18.2699
UBFD1	Ubiquitin domain-containing protein UBFD1	O14562	0.86301	0.935355	-0.0310175	O14562	sp|O14562|UBFD1_HUMAN Ubiquitin domain-containing protein UBFD1 OS=Homo sapiens OX=9606 GN=UBFD1 PE=1 SV=2	1	9	9	9	37.2	37.2	37.2	33.382	20.7256	20.789	20.9985	20.7149	20.3813	21.3663	21.1225	21.2202	20.8271	20.8946	20.8327	20.6924	21.0487	20.8111	20.8882	21.1515
CIT	Citron Rho-interacting kinase	O14578	0.294333	0.517443	0.266367	O14578	sp|O14578|CTRO_HUMAN Citron Rho-interacting kinase OS=Homo sapiens OX=9606 GN=CIT PE=1 SV=2	1	17	17	17	9.1	9.1	9.1	231.43	20.7325	20.8803	20.6912	21.0429	21.8604	21.0885	20.8632	21.0379	21.085	20.9308	21.1319	21.1797	21.1476	22.0132	21.1717	21.0141
COPE	Coatomer subunit epsilon	O14579	0.182649	0.39338	-0.202474	O14579	sp|O14579|COPE_HUMAN Coatomer subunit epsilon OS=Homo sapiens OX=9606 GN=COPE PE=1 SV=3	1	17	17	17	63.3	63.3	63.3	34.482	22.5515	22.4031	22.2729	22.6618	22.274	22.6023	22.1359	22.4004	22.1067	21.9522	22.1536	22.4129	22.1647	22.2013	22.5714	22.6163
RFXANK	DNA-binding protein RFXANK	O14593	0.606531	0.77663	0.0880397	O14593	sp|O14593|RFXK_HUMAN DNA-binding protein RFXANK OS=Homo sapiens OX=9606 GN=RFXANK PE=1 SV=2	1	3	3	3	21.5	21.5	21.5	28.102	16.2079	16.3656	16.6791	16.5091	16.2788	16.2628	16.3328	16.5091	16.6357	16.1588	16.3148	16.7289	16.1434	16.453	16.9564	16.2423
EIF1AY	Eukaryotic translation initiation factor 1A, Y-chromosomal	O14602	0.343602	0.562975	0.738305	O14602	sp|O14602|IF1AY_HUMAN Eukaryotic translation initiation factor 1A, Y-chromosomal OS=Homo sapiens OX=9606 GN=EIF1AY PE=1 SV=4	1	9	1	1	56.2	6.9	6.9	16.442	14.4765	15.2512	15.3265	14.2742	15.5586	14.7222	16.9332	14.2136	16.9592	16.5821	13.8623	14.3487	16.1356	14.2481	16.1997	16.5143
AP3D1	AP-3 complex subunit delta-1	O14617	0.816662	0.909445	-0.0281865	O14617	sp|O14617|AP3D1_HUMAN AP-3 complex subunit delta-1 OS=Homo sapiens OX=9606 GN=AP3D1 PE=1 SV=1	1	28	28	28	28.3	28.3	28.3	130.16	22.9903	23.3658	23.0275	23.0986	23.1759	23.0443	22.9622	22.8234	23.0668	22.7936	22.9862	22.9267	23.4131	23.0552	23.0241	23.0661
CCS	Copper chaperone for superoxide dismutase	O14618	0.0167695	0.0948328	-0.721202	O14618	sp|O14618|CCS_HUMAN Copper chaperone for superoxide dismutase OS=Homo sapiens OX=9606 GN=CCS PE=1 SV=1	1	13	13	13	41.2	41.2	41.2	29.04	22.109	22.167	22.5347	22.1958	21.7224	22.9196	22.402	22.5798	22.0373	21.8962	21.721	22.3917	21.0774	21.3097	22.3906	21.807
CXCL11	C-X-C motif chemokine 11	O14625	0.00324905	0.0347139	1.23685	O14625	sp|O14625|CXL11_HUMAN C-X-C motif chemokine 11 OS=Homo sapiens OX=9606 GN=CXCL11 PE=1 SV=1	1	2	2	2	18.1	18.1	18.1	10.365	16.9476	16.8569	16.9332	16.9082	17.3382	17.1217	16.5996	17.0701	17.7228	17.9655	18.7368	16.7325	17.6208	19.1379	17.0649	17.6528
ENPP3	Ectonucleotide pyrophosphatase/phosphodiesterase family member 3;Alkaline phosphodiesterase I;Nucleotide pyrophosphatase	O14638	0.0646729	0.212587	-0.628545	O14638	sp|O14638|ENPP3_HUMAN Ectonucleotide pyrophosphatase/phosphodiesterase family member 3 OS=Homo sapiens OX=9606 GN=ENPP3 PE=1 SV=2	1	14	14	14	19.8	19.8	19.8	100.12	21.9834	20.5093	20.3322	20.2057	20.8579	20.1172	20.5049	20.6287	20.3417	19.9638	20.1648	20.0888	20.2673	20.4646	20.6842	19.6788
ABLIM1	Actin-binding LIM protein 1	O14639	0.0256051	0.121317	-0.26707	O14639	sp|O14639|ABLM1_HUMAN Actin-binding LIM protein 1 OS=Homo sapiens OX=9606 GN=ABLIM1 PE=1 SV=3	1	18	18	18	23.4	23.4	23.4	87.687	22.142	22.4448	22.3412	22.4565	22.695	22.2923	22.2938	22.6384	22.137	22.2887	22.1121	22.15	22.2461	22.0401	22.417	22.4322
DVL1P1	Putative segment polarity protein dishevelled homolog DVL1P1;Segment polarity protein dishevelled homolog DVL-1	P54792;O14640	0.407341	0.625559	0.14375	P54792;O14640	sp|P54792|DVLP1_HUMAN Putative segment polarity protein dishevelled homolog DVL1P1 OS=Homo sapiens OX=9606 GN=DVL1P1 PE=5 SV=1;sp|O14640|DVL1_HUMAN Segment polarity protein dishevelled homolog DVL-1 OS=Homo sapiens OX=9606 GN=DVL1 PE=1 SV=2	2	5	2	2	9	4.8	4.8	73.253	16.1292	15.9424	16.3749	16.4093	16.4122	15.9822	16.4731	16.7266	16.4076	16.0145	16.2913	16.5389	16.5112	16.3471	16.7395	16.397
DVL2	Segment polarity protein dishevelled homolog DVL-2	O14641	0.842341	0.923371	-0.0428869	O14641	sp|O14641|DVL2_HUMAN Segment polarity protein dishevelled homolog DVL-2 OS=Homo sapiens OX=9606 GN=DVL2 PE=1 SV=1	1	11	11	8	20.8	20.8	15.9	78.947	20.2779	19.8227	20.5988	20.2472	19.7313	19.9282	20.5509	20.344	20.1757	20.3452	20.0725	20.4074	19.9792	19.6438	20.4801	20.1592
DNALI1	Axonemal dynein light intermediate polypeptide 1	O14645	0.588306	0.764559	-0.211594	O14645	sp|O14645|IDLC_HUMAN Axonemal dynein light intermediate polypeptide 1 OS=Homo sapiens OX=9606 GN=DNALI1 PE=1 SV=2	1	20	20	20	73.3	73.3	73.3	29.662	23.0331	23.0835	22.5887	22.3784	21.6709	21.8204	22.4796	22.1978	22.2573	22.2862	21.808	23.1893	22.6649	22.0921	22.5067	21.2745
CHD2	Chromodomain-helicase-DNA-binding protein 2	O14647	0.941168	0.972017	0.016085	O14647	sp|O14647|CHD2_HUMAN Chromodomain-helicase-DNA-binding protein 2 OS=Homo sapiens OX=9606 GN=CHD2 PE=1 SV=2	1	14	14	9	8.4	8.4	5.9	211.34	20.6952	20.8645	20.4453	20.4513	21.2994	20.5218	20.7497	20.2574	20.5858	21.1709	20.7034	20.664	20.5579	20.8468	20.1757	20.6693
GOSR2	Golgi SNAP receptor complex member 2	O14653	0.0542144	0.190575	0.486574	O14653	sp|O14653|GOSR2_HUMAN Golgi SNAP receptor complex member 2 OS=Homo sapiens OX=9606 GN=GOSR2 PE=1 SV=2	1	4	4	4	17	17	17	24.775	19.0537	19.2184	18.5867	19.0496	19.055	18.9915	18.3611	18.8438	18.9316	19.0004	19.5702	19.197	19.0629	19.2382	18.8036	20.0541
TOR1A	Torsin-1A	O14656	0.767565	0.8819	0.0940058	O14656	sp|O14656|TOR1A_HUMAN Torsin-1A OS=Homo sapiens OX=9606 GN=TOR1A PE=1 SV=1	1	4	4	4	14.2	14.2	14.2	37.808	18.8095	19.1506	18.7607	19.0281	19.7496	18.4703	18.441	18.2028	18.7573	18.3821	19.3309	18.3999	19.4471	18.9345	18.8246	19.0574
TOR1B	Torsin-1B	O14657	0.0207663	0.106655	0.563004	O14657	sp|O14657|TOR1B_HUMAN Torsin-1B OS=Homo sapiens OX=9606 GN=TOR1B PE=1 SV=2	1	8	8	8	31	31	31	37.978	19.9412	19.9839	19.8467	20.0206	20.5663	19.7442	19.8077	19.9593	20.4411	19.9839	20.9325	19.7752	20.6853	20.5971	20.568	20.0087
STX16	Syntaxin-16	O14662	0.571813	0.751846	-0.100954	O14662	sp|O14662|STX16_HUMAN Syntaxin-16 OS=Homo sapiens OX=9606 GN=STX16 PE=1 SV=3	1	3	3	3	9.2	9.2	9.2	37.031	18.1622	17.9916	17.7983	18.1302	18.2594	18.4236	17.6769	18.1101	18.1506	18.0826	18.3231	18.1332	17.6188	17.8031	18.1707	17.7105
ADAM10	Disintegrin and metalloproteinase domain-containing protein 10	O14672	0.00249887	0.0288325	-0.639419	O14672	sp|O14672|ADA10_HUMAN Disintegrin and metalloproteinase domain-containing protein 10 OS=Homo sapiens OX=9606 GN=ADAM10 PE=1 SV=1	1	10	10	10	12.8	12.8	12.8	84.141	19.8348	19.3187	19.6972	19.5102	19.5322	19.5613	20.4655	19.9386	19.2525	19.2886	19.0416	19.4225	19.7403	19.2444	19.1217	19.2013
EI24	Etoposide-induced protein 2.4 homolog	O14681	0.81962	0.91118	-0.0472072	O14681	sp|O14681|EI24_HUMAN Etoposide-induced protein 2.4 homolog OS=Homo sapiens OX=9606 GN=EI24 PE=1 SV=4	1	2	2	2	5.3	5.3	5.3	38.964	15.03	15.1585	15.4791	15.3107	15.1829	15.5662	16.1103	15.405	15.0853	15.3056	15.377	15.35	15.2681	15.3889	15.8855	15.3206
TP53I11	Tumor protein p53-inducible protein 11	O14683	0.880958	0.944832	-0.0527467	O14683	sp|O14683|P5I11_HUMAN Tumor protein p53-inducible protein 11 OS=Homo sapiens OX=9606 GN=TP53I11 PE=1 SV=2	1	2	2	2	8.5	8.5	8.5	21.054	17.469	17.2255	17.4267	17.131	17.7253	17.6597	17.3833	17.5461	16.8913	18.8637	17.3518	17.8281	17.2977	17.0324	16.9454	17.0636
PTGES	Prostaglandin E synthase	O14684	0.635931	0.79772	-0.254334	O14684	sp|O14684|PTGES_HUMAN Prostaglandin E synthase OS=Homo sapiens OX=9606 GN=PTGES PE=1 SV=2	1	1	1	1	5.3	5.3	5.3	17.102	15.0202	15.0702	14.7297	14.3487	15.154	17.2677	14.5434	16.008	14.4572	14.5561	15.2512	14.7728	15.462	15.6242	15.0606	15.5474
ITGB1BP1	Integrin beta-1-binding protein 1	O14713	NA	NA	0	O14713	sp|O14713|ITBP1_HUMAN Integrin beta-1-binding protein 1 OS=Homo sapiens OX=9606 GN=ITGB1BP1 PE=1 SV=1	1	1	1	1	6	6	6	21.782	0	0	0	0	0	0	0	0	0	0	0	0	0	0	0	0
APAF1	Apoptotic protease-activating factor 1	O14727	0.206534	0.422552	0.272529	O14727	sp|O14727|APAF_HUMAN Apoptotic protease-activating factor 1 OS=Homo sapiens OX=9606 GN=APAF1 PE=1 SV=2	1	13	13	13	12.3	12.3	12.3	141.84	20.5935	20.3993	20.2249	20.4977	19.877	20.2316	19.9724	20.4798	20.5155	19.932	20.7233	20.2701	20.7558	20.9655	20.2177	20.4074
RIOK3	Serine/threonine-protein kinase RIO3	O14730	0.0297908	0.132411	-0.491416	O14730	sp|O14730|RIOK3_HUMAN Serine/threonine-protein kinase RIO3 OS=Homo sapiens OX=9606 GN=RIOK3 PE=1 SV=2	1	5	5	5	8.7	8.7	8.7	59.092	19.3335	19.2604	20.0202	19.7721	19.6724	20.4513	19.9821	20.0325	19.3366	19.1792	19.458	19.7838	19.3523	19.3817	19.6878	19.6201
IMPA2	Inositol monophosphatase 2	O14732	0.940865	0.972017	-0.0159645	O14732;P00540	sp|O14732|IMPA2_HUMAN Inositol monophosphatase 2 OS=Homo sapiens OX=9606 GN=IMPA2 PE=1 SV=1	2	8	8	8	29.2	29.2	29.2	31.321	20.362	20.6952	20.5773	20.447	20.5794	20.6611	21.1854	20.389	20.3934	20.4522	20.5369	20.0044	21.0872	20.8612	20.7455	20.7272
ACOT8	Acyl-coenzyme A thioesterase 8	O14734	0.104267	0.281651	-0.489334	O14734	sp|O14734|ACOT8_HUMAN Acyl-coenzyme A thioesterase 8 OS=Homo sapiens OX=9606 GN=ACOT8 PE=1 SV=1	1	1	1	1	6	6	6	35.914	14.0912	13.7053	14.5816	14.5875	13.2818	14.1141	14.1645	14.4152	13.5893	14.3655	13.5681	14.0709	13.2086	13.5681	14.1746	13.6828
PDCD5	Programmed cell death protein 5	O14737	0.390488	0.610004	-0.247404	O14737	sp|O14737|PDCD5_HUMAN Programmed cell death protein 5 OS=Homo sapiens OX=9606 GN=PDCD5 PE=1 SV=3	1	12	12	12	80.8	80.8	80.8	14.285	22.9622	22.2392	23.3446	23.041	22.3661	22.4642	23.0224	23.1606	22.8738	23.0937	22.5107	22.969	21.92	22.468	22.9455	22.4478
PRMT5	Protein arginine N-methyltransferase 5;Protein arginine N-methyltransferase 5, N-terminally processed	O14744	0.0227825	0.112892	-0.315835	O14744	sp|O14744|ANM5_HUMAN Protein arginine N-methyltransferase 5 OS=Homo sapiens OX=9606 GN=PRMT5 PE=1 SV=4	1	27	27	27	52.9	52.9	52.9	72.683	23.3191	23.3242	23.2689	23.357	22.9389	23.2907	23.6098	23.4555	23.0999	23.2443	22.7833	23.2333	23.3109	23.0955	23.2096	22.8357
SLC9A3R1	Na(+)/H(+) exchange regulatory cofactor NHE-RF1	O14745	0.0462657	0.17352	-0.689193	O14745	sp|O14745|NHRF1_HUMAN Na(+)/H(+) exchange regulatory cofactor NHE-RF1 OS=Homo sapiens OX=9606 GN=SLC9A3R1 PE=1 SV=4	1	32	32	32	81	81	81	38.868	25.1735	24.4979	26.1273	24.7991	24.5078	25.2904	25.6171	25.3243	24.8133	24.6515	24.4567	24.9373	23.94	24.5903	25.2244	24.9022
FPGT	Fucose-1-phosphate guanylyltransferase	O14772	0.226597	0.444313	0.110753	O14772	sp|O14772|FPGT_HUMAN Fucose-1-phosphate guanylyltransferase OS=Homo sapiens OX=9606 GN=FPGT PE=1 SV=3	1	13	13	13	27.7	27.7	27.7	68.009	21.1209	20.9073	21.1284	21.1202	20.834	20.9833	21.059	20.9724	21.125	20.9073	20.9585	21.085	21.3223	21.2026	21.1747	20.9641
TPP1	Tripeptidyl-peptidase 1	O14773	0.926295	0.968072	0.0218989	O14773	sp|O14773|TPP1_HUMAN Tripeptidyl-peptidase 1 OS=Homo sapiens OX=9606 GN=TPP1 PE=1 SV=2	1	11	11	11	28.8	28.8	28.8	61.247	24.3508	23.8566	24.1844	24.3282	24.3832	23.9632	23.3341	24.0058	23.8132	24.2454	24.1246	24.4818	23.5097	24.2761	24.1479	23.9292
TCERG1	Transcription elongation regulator 1	O14776	0.00515711	0.0464014	0.444228	O14776	sp|O14776|TCRG1_HUMAN Transcription elongation regulator 1 OS=Homo sapiens OX=9606 GN=TCERG1 PE=1 SV=2	1	40	40	39	33.2	33.2	32.3	123.9	24.1122	24.0507	24.0286	24.0408	23.9102	23.7128	24.1954	23.611	24.023	24.3352	24.4276	24.2683	24.5243	24.1908	23.8482	24.5078
KIF3C	Kinesin-like protein KIF3C	O14782	0.00045891	0.00900292	1.40287	O14782	sp|O14782|KIF3C_HUMAN Kinesin-like protein KIF3C OS=Homo sapiens OX=9606 GN=KIF3C PE=1 SV=3	1	9	3	3	11.7	3.8	3.8	89.425	17.7487	17.7764	17.3152	17.5258	18.767	16.7431	16.546	16.9476	18.6386	18.5234	18.1213	18.5867	18.6693	18.5714	17.6874	18.3508
NRP1	Neuropilin-1	O14786	0.691237	0.833588	-0.0796839	O14786	sp|O14786|NRP1_HUMAN Neuropilin-1 OS=Homo sapiens OX=9606 GN=NRP1 PE=1 SV=3	1	2	2	2	1.8	1.8	1.8	103.13	17.0492	17.0471	17.073	17.2695	17.5244	17.5544	17.2651	16.6182	17.3294	17.034	16.9678	16.8339	17.3918	16.8717	17.0272	17.5033
TNPO2	Transportin-2	O14787	0.0198934	0.104201	-0.290271	O14787	sp|O14787|TNPO2_HUMAN Transportin-2 OS=Homo sapiens OX=9606 GN=TNPO2 PE=1 SV=3	1	15	9	9	19.3	13.6	13.6	101.39	20.3112	20.5308	20.5187	20.6054	20.5886	20.4411	20.8978	20.6671	20.6249	20.3877	20.3835	20.5838	20.1781	20.3398	20.3311	20.1221
APOL1	Apolipoprotein L1	O14791	0.00487799	0.0448169	1.01817	O14791	sp|O14791|APOL1_HUMAN Apolipoprotein L1 OS=Homo sapiens OX=9606 GN=APOL1 PE=1 SV=5	1	13	13	12	36.7	36.7	34.9	43.974	21.1176	21.6623	20.6406	21.2761	22.2754	21.1867	20.7716	21.0186	21.9627	22.2923	21.3428	21.9843	22.0936	22.4603	21.1141	22.3448
UNC13B	Protein unc-13 homolog B	O14795	0.0643577	0.211884	-0.25891	O14795;Q9UPW8	sp|O14795|UN13B_HUMAN Protein unc-13 homolog B OS=Homo sapiens OX=9606 GN=UNC13B PE=1 SV=2	2	13	13	13	9.7	9.7	9.7	180.68	20.1668	20.2365	20.4965	20.2902	20.3678	20.7551	20.4556	20.4113	20.0715	19.8563	20.1291	20.3813	20.2272	20.1847	20.4735	20.4204
TNFRSF10C	Tumor necrosis factor receptor superfamily member 10C	O14798	0.312882	0.534428	1.07929	O14798	sp|O14798|TR10C_HUMAN Tumor necrosis factor receptor superfamily member 10C OS=Homo sapiens OX=9606 GN=TNFRSF10C PE=1 SV=3	1	2	2	2	6.6	6.6	6.6	27.407	16.9391	16.7735	13.1147	14.7662	15.0901	17.3458	15.8636	16.2079	16.6479	16.5504	18.0087	15.5504	18.1707	16.3508	13.3088	17.4981
POLR3A	DNA-directed RNA polymerase III subunit RPC1	O14802	0.261092	0.483243	0.129843	O14802	sp|O14802|RPC1_HUMAN DNA-directed RNA polymerase III subunit RPC1 OS=Homo sapiens OX=9606 GN=POLR3A PE=1 SV=2	1	14	13	13	11.7	11.1	11.1	155.64	20.3055	20.1159	20.5599	20.5142	20.1376	20.0486	20.2873	20.2478	20.3825	20.3072	20.2817	20.219	20.4428	20.6389	20.3975	20.2673
CAPN9	Calpain-9	O14815	0.791055	0.895492	0.149466	O14815	sp|O14815|CAN9_HUMAN Calpain-9 OS=Homo sapiens OX=9606 GN=CAPN9 PE=1 SV=1	1	18	18	18	38	38	38	79.096	21.6481	19.901	20.4905	21.1416	22.2797	20.8321	19.8603	19.2993	20.4372	20.598	20.4053	21.1891	20.8874	20.5049	21.7698	20.4897
PSMC1	26S protease regulatory subunit 4	P62191	0.00327144	0.0347139	-0.552308	P62191	sp|P62191|PRS4_HUMAN 26S proteasome regulatory subunit 4 OS=Homo sapiens OX=9606 GN=PSMC1 PE=1 SV=1	1	29	29	29	62.3	62.3	62.3	49.184	23.5002	23.5396	24.0429	23.9141	23.5681	23.9676	23.9614	24.0179	23.5207	23.4693	23.1474	23.728	22.9677	23.2559	23.7746	23.5854
SCAMP3	Secretory carrier-associated membrane protein 3	O14828	0.00608217	0.0512343	-0.844497	O14828	sp|O14828|SCAM3_HUMAN Secretory carrier-associated membrane protein 3 OS=Homo sapiens OX=9606 GN=SCAMP3 PE=1 SV=3	1	2	2	2	5.8	5.8	5.8	38.287	17.1717	17.8554	17.2145	17.3362	17.5461	18.5778	18.0355	17.5258	16.6049	17.1113	17.4454	16.82	17.4159	16.828	16.7694	17.5851
PHYH	Phytanoyl-CoA dioxygenase, peroxisomal	O14832	0.597233	0.770186	-0.165046	O14832	sp|O14832|PAHX_HUMAN Phytanoyl-CoA dioxygenase, peroxisomal OS=Homo sapiens OX=9606 GN=PHYH PE=1 SV=1	1	4	4	4	11.8	11.8	11.8	38.538	19.7547	19.5184	19.3201	19.6949	19.7487	18.7268	18.9616	18.6971	19.3218	18.8151	18.8526	19.3514	19.0866	18.9616	20.0945	19.0234
OPLAH	5-oxoprolinase	O14841	0.106443	0.284309	-0.203184	O14841	sp|O14841|OPLA_HUMAN 5-oxoprolinase OS=Homo sapiens OX=9606 GN=OPLAH PE=1 SV=3	1	26	26	26	25.7	25.7	25.7	137.46	22.1217	22.0467	22.3282	22.45	21.92	22.3784	22.1294	22.1679	22.1239	21.891	21.8105	21.9442	21.9691	22.1782	22.2423	22.2564
AIM2	Interferon-inducible protein AIM2	O14862	0.803447	0.902399	-0.184519	O14862	sp|O14862|AIM2_HUMAN Interferon-inducible protein AIM2 OS=Homo sapiens OX=9606 GN=AIM2 PE=1 SV=1	1	1	1	1	2.6	2.6	2.6	38.953	18.806	19.9946	17.4592	19.5836	19.6101	18.1755	17.029	18.2164	18.152	20.3097	17.7611	17.1529	18.8929	19.2334	18.3457	18.0035
BACH1	Transcription regulator protein BACH1	O14867	0.0777695	0.236993	0.476445	O14867	sp|O14867|BACH1_HUMAN Transcription regulator protein BACH1 OS=Homo sapiens OX=9606 GN=BACH1 PE=1 SV=2	1	3	3	3	4.2	4.2	4.2	81.957	17.1477	17.0595	17.4145	17.5081	17.1254	17.7559	17.5689	17.7297	17.8281	17.9267	17.7855	17.2225	17.1422	18.3866	17.4239	18.2361
IFIT3	Interferon-induced protein with tetratricopeptide repeats 3	O14879	1.45e-07	2.28e-05	3.18864	O14879	sp|O14879|IFIT3_HUMAN Interferon-induced protein with tetratricopeptide repeats 3 OS=Homo sapiens OX=9606 GN=IFIT3 PE=1 SV=1	1	23	23	23	68.8	68.8	68.8	55.984	22.0341	22.3454	22.3153	22.2349	23.0255	22.2482	21.8243	22.3309	25.3303	24.7531	24.7828	21.8873	24.9271	25.5898	24.367	24.4027
MGST3	Microsomal glutathione S-transferase 3	O14880	0.358512	0.580081	-0.278942	O14880	sp|O14880|MGST3_HUMAN Microsomal glutathione S-transferase 3 OS=Homo sapiens OX=9606 GN=MGST3 PE=1 SV=1	1	2	2	2	19.7	19.7	19.7	16.516	14.6964	14.2742	14.5434	14.7728	14.6386	15.4652	15.6798	15.2632	14.6192	14.2908	14.9353	15.0853	14.2217	15.0994	14.8388	14.6964
IRF9	Interferon regulatory factor 9	Q00978	6.86e-06	0.000416026	1.05272	Q00978	sp|Q00978|IRF9_HUMAN Interferon regulatory factor 9 OS=Homo sapiens OX=9606 GN=IRF9 PE=1 SV=1	1	14	14	13	48.6	48.6	46.8	43.696	21.2434	21.2131	21.646	21.5158	21.6835	21.6593	21.7951	21.8817	22.7762	22.274	22.1912	21.5285	22.4927	22.5311	22.6013	22.0805
TAX1BP3	Tax1-binding protein 3	O14907	0.938742	0.971819	-0.0192788	O14907	sp|O14907|TX1B3_HUMAN Tax1-binding protein 3 OS=Homo sapiens OX=9606 GN=TAX1BP3 PE=1 SV=2	1	6	6	6	74.2	74.2	74.2	13.735	20.2829	20.1936	20.2571	20.5877	20.3535	20.5417	20.0007	20.3203	20.5671	20.2457	20.0773	20.2084	19.5328	20.0903	20.6693	21.0395
GIPC1	PDZ domain-containing protein GIPC1	O14908	0.0296348	0.131956	-0.496394	O14908;Q8TF64	sp|O14908|GIPC1_HUMAN PDZ domain-containing protein GIPC1 OS=Homo sapiens OX=9606 GN=GIPC1 PE=1 SV=2	2	15	15	15	59.8	59.8	59.8	36.049	22.1276	22.0087	22.1518	22.1272	22.6299	23.0471	22.1866	22.1164	22.0663	21.5806	21.7672	22.061	21.6667	21.9241	22.1984	22.3784
IKBKB	Inhibitor of nuclear factor kappa-B kinase subunit beta	O14920	0.120998	0.306924	-0.167751	O14920	sp|O14920|IKKB_HUMAN Inhibitor of nuclear factor kappa-B kinase subunit beta OS=Homo sapiens OX=9606 GN=IKBKB PE=1 SV=1	1	10	10	9	15.5	15.5	14.4	86.563	19.8903	20.1355	19.9547	20.1781	20.2619	20.2402	20.131	20.0795	19.9664	19.8329	19.901	20.313	20.0978	20.0869	19.9396	19.8034
RGS12	Regulator of G-protein signaling 12	O14924	0.0228295	0.112941	-0.442999	O14924	sp|O14924|RGS12_HUMAN Regulator of G-protein signaling 12 OS=Homo sapiens OX=9606 GN=RGS12 PE=1 SV=1	1	4	4	4	3	3	3	156.36	17.3583	16.8717	17.2556	17.137	17.137	17.3497	17.6128	17.3525	16.9524	17.0649	17.0963	16.8233	16.5432	16.5701	17.5119	17.0558
HAT1	Histone acetyltransferase type B catalytic subunit	O14929	0.0540283	0.190198	-0.281761	O14929	sp|O14929|HAT1_HUMAN Histone acetyltransferase type B catalytic subunit OS=Homo sapiens OX=9606 GN=HAT1 PE=1 SV=1	1	9	9	9	32.9	32.9	32.9	49.512	21.8604	21.3673	21.766	21.7262	21.8269	21.3788	21.3078	21.7485	21.3886	21.3392	21.2956	21.3439	21.405	21.3203	21.8204	21.5063
UBE2L6	Ubiquitin/ISG15-conjugating enzyme E2 L6	O14933	3.48e-05	0.00139253	1.51737	O14933	sp|O14933|UB2L6_HUMAN Ubiquitin/ISG15-conjugating enzyme E2 L6 OS=Homo sapiens OX=9606 GN=UBE2L6 PE=1 SV=4	1	9	9	9	66	66	66	17.769	20.9117	21.3558	21.1091	20.7815	21.3125	21.9535	20.9255	21.4041	22.7635	22.5272	22.3136	20.8182	22.1771	22.6051	22.4919	22.4713
CASK	Peripheral plasma membrane protein CASK	O14936	0.145742	0.342847	-0.274545	O14936	sp|O14936|CSKP_HUMAN Peripheral plasma membrane protein CASK OS=Homo sapiens OX=9606 GN=CASK PE=1 SV=3	1	26	26	26	33.8	33.8	33.8	105.12	22.4031	22.156	22.6604	22.5965	22.469	22.0873	23.2114	22.5634	22.4902	22.335	22.0952	22.2773	22.3651	22.2829	22.4962	22.2829
MYL12B	Myosin regulatory light chain 12B;Myosin regulatory light chain 12A;Myosin regulatory light polypeptide 9	O14950;P19105;P24844	0.00917054	0.0663653	-0.677752	O14950;P19105;P24844	sp|O14950|ML12B_HUMAN Myosin regulatory light chain 12B OS=Homo sapiens OX=9606 GN=MYL12B PE=1 SV=2;sp|P19105|ML12A_HUMAN Myosin regulatory light chain 12A OS=Homo sapiens OX=9606 GN=MYL12A PE=1 SV=2;sp|P24844|MYL9_HUMAN Myosin regulatory light polypeptide	3	13	13	13	77.3	77.3	77.3	19.779	23.0753	23.6424	23.6405	23.4086	23.5423	24.4502	24.1659	23.4928	22.9143	23.4086	22.8341	23.2427	22.9981	23.3144	23.5974	23.3503
HGS	Hepatocyte growth factor-regulated tyrosine kinase substrate	O14964	0.0287566	0.129606	-0.271464	O14964	sp|O14964|HGS_HUMAN Hepatocyte growth factor-regulated tyrosine kinase substrate OS=Homo sapiens OX=9606 GN=HGS PE=1 SV=1	1	28	28	28	37.7	37.7	37.7	86.191	23.4765	23.2248	23.3265	23.5358	23.388	23.6168	23.7485	23.6675	23.2381	23.4784	23.2689	23.5492	23.149	23.1531	23.1667	23.4757
CLGN	Calmegin	O14967	0.459974	0.668775	0.524415	O14967	sp|O14967|CLGN_HUMAN Calmegin OS=Homo sapiens OX=9606 GN=CLGN PE=1 SV=1	1	5	5	5	10.7	10.7	10.7	70.038	18.6057	17.7845	19.2203	18.0128	17.8811	17.7192	18.3743	18.0712	18.0912	21.7406	18.1632	17.8358	18.4918	18.1886	18.1831	17.8826
VPS26C	Down syndrome critical region protein 3	O14972	0.411711	0.629005	0.120941	O14972	sp|O14972|VP26C_HUMAN Vacuolar protein sorting-associated protein 26C OS=Homo sapiens OX=9606 GN=VPS26C PE=1 SV=1	1	5	5	5	19.5	19.5	19.5	33.01	19.4029	19.7379	19.5397	19.5426	19.2013	19.6733	19.471	19.3239	19.4588	19.0988	19.5126	19.5526	19.8402	19.6545	19.7281	19.7176
PPP1R12A	Protein phosphatase 1 regulatory subunit 12A	O14974	0.00333876	0.0353269	0.410871	O14974	sp|O14974|MYPT1_HUMAN Protein phosphatase 1 regulatory subunit 12A OS=Homo sapiens OX=9606 GN=PPP1R12A PE=1 SV=1	1	49	49	48	45.8	45.8	44.9	115.28	23.5087	23.5736	23.631	23.5143	23.2824	23.8828	23.5423	23.6511	23.8869	23.8252	23.9792	23.5758	23.7855	23.761	23.7409	24.31
SLC27A2	Very long-chain acyl-CoA synthetase	O14975	0.0114284	0.0762166	-0.713125	O14975	sp|O14975|S27A2_HUMAN Very long-chain acyl-CoA synthetase OS=Homo sapiens OX=9606 GN=SLC27A2 PE=1 SV=2	1	23	23	23	40	40	40	70.311	22.8727	22.2628	22.9817	22.4539	22.4313	22.3179	23.8414	22.7511	22.109	22.4322	21.9558	22.453	22.376	22.2573	22.3637	22.0113
GAK	Cyclin-G-associated kinase	O14976	0.0123515	0.079644	-0.434109	O14976	sp|O14976|GAK_HUMAN Cyclin-G-associated kinase OS=Homo sapiens OX=9606 GN=GAK PE=1 SV=2	1	30	30	30	29.9	29.9	29.9	143.19	21.7097	21.7355	22.3221	22.0599	22.337	22.1989	22.1036	22.2151	21.836	21.4786	21.9544	21.9671	21.4882	21.5633	22.0766	21.9105
HNRNPDL	Heterogeneous nuclear ribonucleoprotein D-like	O14979	0.174392	0.383185	0.432214	O14979;REV__Q8N0S2;REV__Q9ULL8	sp|O14979|HNRDL_HUMAN Heterogeneous nuclear ribonucleoprotein D-like OS=Homo sapiens OX=9606 GN=HNRNPDL PE=1 SV=3	3	16	15	14	27.9	26	24.3	46.437	23.4232	23.1754	24.5528	23.8333	23.614	24.0142	24.6552	24.1164	24.341	23.9985	24.1757	24.6706	24.0599	23.7888	24.765	23.9817
XPO1	Exportin-1	O14980	0.717176	0.850174	-0.039632	O14980	sp|O14980|XPO1_HUMAN Exportin-1 OS=Homo sapiens OX=9606 GN=XPO1 PE=1 SV=1	1	47	47	47	54.4	54.4	54.4	123.38	23.7249	23.9023	23.9552	24.01	24.149	23.8501	24.0558	23.9292	23.9614	23.7554	23.9729	24.1104	24.023	24.1122	23.7382	23.6835
BTAF1	TATA-binding protein-associated factor 172	O14981	0.0120393	0.0783823	-0.24487	O14981	sp|O14981|BTAF1_HUMAN TATA-binding protein-associated factor 172 OS=Homo sapiens OX=9606 GN=BTAF1 PE=1 SV=2	1	12	12	12	7.8	7.8	7.8	206.89	19.0012	18.9529	19.2735	19.1133	19.0244	19.1779	19.2715	19.0468	18.9013	18.7618	18.8449	19.1545	18.9549	18.9867	19.1227	18.7769
SYN3	Synapsin-3	O14994	NA	NA	0	O14994	sp|O14994|SYN3_HUMAN Synapsin-3 OS=Homo sapiens OX=9606 GN=SYN3 PE=1 SV=2	1	1	1	1	2.2	2.2	2.2	63.302	0	0	0	0	0	0	0	0	0	0	0	0	0	0	0	0
ZNF609	Zinc finger protein 609	O15014	0.0131791	0.0822729	0.253496	O15014	sp|O15014|ZN609_HUMAN Zinc finger protein 609 OS=Homo sapiens OX=9606 GN=ZNF609 PE=1 SV=2	1	3	3	3	3.4	3.4	3.4	151.19	19.2065	19.3399	19.0169	19.325	19.1431	19.2715	19.2766	19.3838	19.4125	19.3284	19.327	19.2393	19.6878	19.475	19.2838	19.6151
SPTBN2	Spectrin beta chain, non-erythrocytic 2	O15020	0.889157	0.948393	0.0151106	O15020	sp|O15020|SPTN2_HUMAN Spectrin beta chain, non-erythrocytic 2 OS=Homo sapiens OX=9606 GN=SPTBN2 PE=1 SV=3	1	97	85	84	44.5	39.7	39.5	271.32	23.6944	23.5875	23.6443	23.9792	24.0075	23.7302	23.7712	23.8617	23.8391	23.7249	23.6647	23.8678	23.6225	23.8032	23.7409	24.0968
MAST4	Microtubule-associated serine/threonine-protein kinase 4	O15021	0.216756	0.434091	0.333781	O15021;Q96GX5	sp|O15021|MAST4_HUMAN Microtubule-associated serine/threonine-protein kinase 4 OS=Homo sapiens OX=9606 GN=MAST4 PE=1 SV=4	2	19	18	17	7.6	7.3	7	284.09	20.2342	20.1291	20.362	20.4798	20.4844	20.9962	20.4003	20.3389	20.438	20.2316	20.328	20.2939	20.8645	21.4475	20.4522	21.2202
SEC16A	Protein transport protein Sec16A	O15027	0.874668	0.941194	-0.0284336	O15027	sp|O15027|SC16A_HUMAN Protein transport protein Sec16A OS=Homo sapiens OX=9606 GN=SEC16A PE=1 SV=4	1	43	43	43	24.2	24.2	24.2	251.89	22.8234	22.3927	22.6571	23.0087	23.0912	23.2248	22.877	23.1115	22.6929	23.1594	23.0145	22.9086	22.877	22.5492	22.6796	23.1474
PLXNB2	Plexin-B2	O15031	0.0502693	0.182162	-0.23449	O15031	sp|O15031|PLXB2_HUMAN Plexin-B2 OS=Homo sapiens OX=9606 GN=PLXNB2 PE=1 SV=3	1	39	39	39	26.6	26.6	26.6	205.12	22.061	22.0718	22.2938	22.0401	22.3614	22.1047	22.4809	22.0998	22.1709	22.0238	21.9749	21.8797	22.266	22.0244	21.7442	22.1294
TECPR2	Tectonin beta-propeller repeat-containing protein 2	O15040	0.78637	0.892571	0.0235228	O15040	sp|O15040|TCPR2_HUMAN Tectonin beta-propeller repeat-containing protein 2 OS=Homo sapiens OX=9606 GN=TECPR2 PE=1 SV=4	1	7	7	7	5.7	5.7	5.7	153.85	18.778	18.6911	18.8449	18.7677	18.8281	18.6609	18.8689	18.7881	18.7302	18.5631	18.6548	18.7726	18.9529	18.7467	18.9669	18.971
SEMA3E	Semaphorin-3E	O15041	NA	NA	0	O15041	sp|O15041|SEM3E_HUMAN Semaphorin-3E OS=Homo sapiens OX=9606 GN=SEMA3E PE=1 SV=1	1	1	1	1	1.7	1.7	1.7	89.227	0	0	0	0	0	0	0	0	0	0	0	0	0	0	0	0
U2SURP	U2 snRNP-associated SURP motif-containing protein	O15042	0.00163682	0.0216367	0.520932	O15042	sp|O15042|SR140_HUMAN U2 snRNP-associated SURP motif-containing protein OS=Homo sapiens OX=9606 GN=U2SURP PE=1 SV=2	1	28	28	28	29	29	29	118.29	22.6962	22.9431	23.0479	23.3209	23.2809	22.7115	23.004	22.7611	23.2333	23.3121	23.44	23.4493	23.3797	22.9993	23.1383	23.7021
SETD1A	Histone-lysine N-methyltransferase SETD1A	O15047	0.0470722	0.175388	0.189002	O15047	sp|O15047|SET1A_HUMAN Histone-lysine N-methyltransferase SETD1A OS=Homo sapiens OX=9606 GN=SETD1A PE=1 SV=3	1	7	7	7	4.6	4.6	4.6	186.03	18.02	18.1609	18.1781	18.1401	18.0491	17.943	18.0635	17.9296	18.4815	18.002	18.1609	18.2789	18.2724	18.1065	17.9995	18.2306
SYNJ2	Synaptojanin-2	O15056	0.788162	0.893645	-0.0447148	O15056	sp|O15056|SYNJ2_HUMAN Synaptojanin-2 OS=Homo sapiens OX=9606 GN=SYNJ2 PE=1 SV=3	1	6	6	6	4.5	4.5	4.5	165.54	19.3747	18.8151	19.4362	19.5613	18.9802	18.9855	18.9925	19.5412	19.3309	19.1066	18.9307	19.1125	19.2718	19.3239	19.2214	19.1409
SYNM	Synemin	O15061	0.168977	0.375867	0.375841	O15061	sp|O15061|SYNEM_HUMAN Synemin OS=Homo sapiens OX=9606 GN=SYNM PE=1 SV=2	1	3	3	3	1.9	1.9	1.9	172.77	17.5055	17.6632	17.4525	17.1322	18.0077	18.4501	17.3075	17.655	17.3677	17.7453	17.6357	18.02	18.2279	18.0286	18.4217	17.8111
KIF3B	Kinesin-like protein KIF3B;Kinesin-like protein KIF3B, N-terminally processed	O15066	0.78683	0.892747	-0.0518122	O15066;Q9BVG8;Q9P2E2	sp|O15066|KIF3B_HUMAN Kinesin-like protein KIF3B OS=Homo sapiens OX=9606 GN=KIF3B PE=1 SV=1	3	26	26	19	42.2	42.2	32	85.124	22.4301	21.7751	22.2712	22.2171	21.8624	21.8741	22.1971	22.1901	22.1597	22.0113	21.7864	22.5558	22.0562	21.9511	22.3614	21.6481
PFAS	Phosphoribosylformylglycinamidine synthase	O15067	0.418035	0.634733	-0.122173	O15067	sp|O15067|PUR4_HUMAN Phosphoribosylformylglycinamidine synthase OS=Homo sapiens OX=9606 GN=PFAS PE=1 SV=4	1	33	33	33	32.8	32.8	32.8	144.73	22.8981	22.7145	22.7624	22.6558	22.266	22.9622	22.7736	23.0174	22.6821	22.8313	22.7097	22.5441	22.3309	22.584	22.8738	22.8168
DCLK1	Serine/threonine-protein kinase DCLK1	O15075	0.0460208	0.172952	1.08021	O15075	sp|O15075|DCLK1_HUMAN Serine/threonine-protein kinase DCLK1 OS=Homo sapiens OX=9606 GN=DCLK1 PE=1 SV=2	1	3	3	3	5	5	5	82.223	17.2158	17.76	17.8438	17.5213	18.5631	17.137	16.3749	17.177	17.7944	19.1052	17.5768	17.2388	19.8099	18.1388	17.9392	17.9799
CEP290	Centrosomal protein of 290 kDa	O15078	0.703451	0.842001	0.0931452	O15078	sp|O15078|CE290_HUMAN Centrosomal protein of 290 kDa OS=Homo sapiens OX=9606 GN=CEP290 PE=1 SV=2	1	8	7	7	2.8	2.5	2.5	290.38	19.751	19.6664	19.4029	19.7027	20.2417	19.4624	19.5961	19.6065	19.9447	20.13	19.6393	19.6758	20.1262	19.7281	19.8475	18.8545
ANKRD28	Serine/threonine-protein phosphatase 6 regulatory ankyrin repeat subunit A	O15084	0.341741	0.560923	-0.0874694	O15084	sp|O15084|ANR28_HUMAN Serine/threonine-protein phosphatase 6 regulatory ankyrin repeat subunit A OS=Homo sapiens OX=9606 GN=ANKRD28 PE=1 SV=5	1	10	10	8	11.9	11.9	9.3	112.96	20.7058	20.447	20.6985	20.6043	20.5273	20.9269	20.6126	20.6345	20.5926	20.5061	20.4432	20.6006	20.7653	20.595	20.6999	20.4691
ARHGEF11	Rho guanine nucleotide exchange factor 11	O15085	0.421808	0.637116	0.086089	O15085	sp|O15085|ARHGB_HUMAN Rho guanine nucleotide exchange factor 11 OS=Homo sapiens OX=9606 GN=ARHGEF11 PE=1 SV=1	1	9	9	9	8.5	8.5	8.5	167.7	19.4663	19.1458	19.5789	19.5571	19.6907	19.5036	19.4782	19.5526	19.6101	19.519	19.7133	19.3937	19.7251	19.3366	19.5617	19.591
CHUK	Inhibitor of nuclear factor kappa-B kinase subunit alpha	O15111	0.586713	0.763698	-0.0462899	O15111	sp|O15111|IKKA_HUMAN Inhibitor of nuclear factor kappa-B kinase subunit alpha OS=Homo sapiens OX=9606 GN=CHUK PE=1 SV=2	1	7	6	5	11	9.9	8.9	84.639	18.8668	19.1208	18.8861	18.9634	18.9767	18.9378	18.8135	18.8295	18.9054	18.7795	18.6971	19.0088	19.0423	19.0508	18.7756	18.8787
LSM1	U6 snRNA-associated Sm-like protein LSm1	O15116	0.0175322	0.0974218	-0.50487	O15116	sp|O15116|LSM1_HUMAN U6 snRNA-associated Sm-like protein LSm1 OS=Homo sapiens OX=9606 GN=LSM1 PE=1 SV=1	1	5	5	5	40.6	40.6	40.6	15.179	19.766	19.8077	20.0787	19.8611	19.4844	20.0457	19.8793	19.9447	19.6777	19.2947	19.4753	20.1376	19.1227	19.1715	19.9296	19.2592
FYB1	FYN-binding protein	O15117	0.000147395	0.00397859	1.18119	O15117	sp|O15117|FYB1_HUMAN FYN-binding protein 1 OS=Homo sapiens OX=9606 GN=FYB1 PE=1 SV=2	1	14	14	14	22.2	22.2	22.2	85.386	20.828	21.3147	20.3982	20.1577	20.4134	20.2628	19.7983	20.4637	21.2696	21.337	21.7951	21.0106	21.4759	21.1908	20.4723	21.6355
SCAMP2	Secretory carrier-associated membrane protein 2	O15127	0.0543647	0.190805	-0.431856	O15127	sp|O15127|SCAM2_HUMAN Secretory carrier-associated membrane protein 2 OS=Homo sapiens OX=9606 GN=SCAMP2 PE=1 SV=2	1	3	3	3	12.2	12.2	12.2	36.648	19.3962	19.6777	18.9767	19.5412	19.7176	20.2611	19.7478	19.6565	19.0964	19.6449	19.5836	18.995	19.2214	19.2137	19.2184	19.6065
ARPC1B	Actin-related protein 2/3 complex subunit 1B	O15143	0.530545	0.721308	0.16364	O15143	sp|O15143|ARC1B_HUMAN Actin-related protein 2/3 complex subunit 1B OS=Homo sapiens OX=9606 GN=ARPC1B PE=1 SV=3	1	18	16	16	59.4	53.2	53.2	40.949	24.3538	25.1011	24.0757	23.97	23.944	24.5857	24.2871	24.3582	24.2319	24.248	24.8791	24.5475	24.7531	24.7175	23.8391	24.367
ARPC2	Actin-related protein 2/3 complex subunit 2	O15144	0.267536	0.49002	0.281572	O15144	sp|O15144|ARPC2_HUMAN Actin-related protein 2/3 complex subunit 2 OS=Homo sapiens OX=9606 GN=ARPC2 PE=1 SV=1	1	28	28	28	82	82	82	34.333	25.192	25.8039	24.8791	24.8995	25.1332	25.0606	24.6224	24.7721	24.9571	24.9951	25.5436	25.3742	25.5813	25.4751	24.6183	25.3795
ARPC3	Actin-related protein 2/3 complex subunit 3	O15145	0.506774	0.704795	0.139606	O15145	sp|O15145|ARPC3_HUMAN Actin-related protein 2/3 complex subunit 3 OS=Homo sapiens OX=9606 GN=ARPC3 PE=1 SV=3	1	12	12	12	64	64	64	20.546	23.7396	24.064	23.3778	23.3468	23.372	23.6693	23.2971	23.2584	23.4022	23.5051	24.0736	23.8132	23.6868	23.7929	23.0816	23.5437
ZBTB7B	Zinc finger and BTB domain-containing protein 7B	O15156	0.658439	0.812855	0.0992156	O15156	sp|O15156|ZBT7B_HUMAN Zinc finger and BTB domain-containing protein 7B OS=Homo sapiens OX=9606 GN=ZBTB7B PE=1 SV=2	1	2	2	2	2.8	2.8	2.8	58.026	18.5591	18.7219	18.8486	18.8902	18.7935	19.4825	18.8393	18.5794	18.8757	18.7677	18.724	19.0169	18.8203	19.0792	18.416	19.5649
POLR1C	DNA-directed RNA polymerases I and III subunit RPAC1	O15160	0.0224069	0.111522	-0.391169	O15160	sp|O15160|RPAC1_HUMAN DNA-directed RNA polymerases I and III subunit RPAC1 OS=Homo sapiens OX=9606 GN=POLR1C PE=1 SV=1	1	10	10	10	43.1	43.1	43.1	39.249	20.8579	20.8791	21.2701	21.2691	21.5559	21.1231	20.9985	21.0596	21.0418	20.5683	20.6406	20.9423	20.6798	20.7766	21.3036	20.8913
PLSCR1	Phospholipid scramblase 1	O15162	0.0020649	0.025243	1.40233	O15162	sp|O15162|PLS1_HUMAN Phospholipid scramblase 1 OS=Homo sapiens OX=9606 GN=PLSCR1 PE=1 SV=1	1	2	2	2	8.5	8.5	8.5	35.049	17.6099	18.1707	17.4127	17.1443	17.6514	17.3618	17.0159	17.0893	18.3655	18.8226	18.2306	16.8058	19.4972	19.1276	18.174	18.2089
TRIM24	Transcription intermediary factor 1-alpha	O15164	0.498485	0.698389	-0.206221	O15164	sp|O15164|TIF1A_HUMAN Transcription intermediary factor 1-alpha OS=Homo sapiens OX=9606 GN=TRIM24 PE=1 SV=3	1	3	3	3	3.3	3.3	3.3	116.83	17.9577	17.4894	18.2306	18.0768	17.5184	18.0723	18.174	17.8679	17.6585	18.2572	17.8111	18.5609	17.2269	16.9711	18.1078	17.6501
PGRMC2	Membrane-associated progesterone receptor component 2	O15173	5.75e-05	0.00201581	-0.626777	O15173	sp|O15173|PGRC2_HUMAN Membrane-associated progesterone receptor component 2 OS=Homo sapiens OX=9606 GN=PGRMC2 PE=1 SV=1	1	4	3	3	17	13	13	23.818	18.2945	18.3291	18.2998	18.3786	18.02	18.4357	18.8281	18.6898	18.0806	17.9378	17.6968	17.9215	18.2185	17.9452	17.8265	18.1731
CETN3	Centrin-3	O15182	0.331609	0.553256	-0.256594	O15182	sp|O15182|CETN3_HUMAN Centrin-3 OS=Homo sapiens OX=9606 GN=CETN3 PE=1 SV=2	1	10	10	10	65.3	65.3	65.3	19.55	20.0927	20.3975	20.6885	20.7568	20.2026	19.8125	20.8803	20.4905	20.2291	20.0007	19.998	20.834	20.4012	19.9306	20.6781	19.8268
VILL	Villin-like protein	O15195	0.528883	0.721002	-0.191813	O15195	sp|O15195|VILL_HUMAN Villin-like protein OS=Homo sapiens OX=9606 GN=VILL PE=2 SV=3	1	38	38	38	51.5	51.5	51.5	95.906	23.8154	23.7471	23.7649	23.7947	23.812	23.2608	23.679	23.7422	23.0835	22.7377	23.4598	23.6029	23.5253	24.6093	24.0478	23.4861
RGL2	Ral guanine nucleotide dissociation stimulator-like 2	O15211	0.0128845	0.0813418	0.312537	O15211;Q12967	sp|O15211|RGL2_HUMAN Ral guanine nucleotide dissociation stimulator-like 2 OS=Homo sapiens OX=9606 GN=RGL2 PE=1 SV=1	2	13	13	13	25.5	25.5	25.5	83.548	19.9318	20.0965	19.9447	19.8942	19.9027	19.9697	20.0888	20.0174	20.3535	20.4677	19.9697	19.9133	20.4401	20.2026	19.9173	20.3147
PFDN6	Prefoldin subunit 6	O15212	0.0319013	0.138464	-0.895186	O15212	sp|O15212|PFD6_HUMAN Prefoldin subunit 6 OS=Homo sapiens OX=9606 GN=PFDN6 PE=1 SV=1	1	7	7	7	54.3	54.3	54.3	14.582	21.9144	21.615	21.9896	21.8458	20.9138	20.4985	21.618	21.6865	21.1002	22.0788	20.7815	20.9533	20.1769	21.2289	20.1113	20.6866
WDR46	WD repeat-containing protein 46	O15213	0.236398	0.455924	0.193316	O15213	sp|O15213|WDR46_HUMAN WD repeat-containing protein 46 OS=Homo sapiens OX=9606 GN=WDR46 PE=1 SV=3	1	3	3	3	8	8	8	68.07	16.3444	16.6524	16.6248	16.3722	17.0471	16.3423	16.42	16.4223	16.4773	16.4552	16.9162	16.6357	16.5002	16.5389	16.7803	16.9937
GSTA4	Glutathione S-transferase A4	O15217	0.144604	0.340888	-0.561829	O15217	sp|O15217|GSTA4_HUMAN Glutathione S-transferase A4 OS=Homo sapiens OX=9606 GN=GSTA4 PE=1 SV=1	1	10	10	10	43.7	43.7	43.7	25.704	21.0083	21.125	20.6739	20.4229	20.7046	21.825	21.4185	20.3975	20.4144	20.2946	20.189	20.1367	20.6791	19.9374	21.3172	21.4918
NKRF	NF-kappa-B-repressing factor	O15226	0.14815	0.346293	0.254686	O15226	sp|O15226|NKRF_HUMAN NF-kappa-B-repressing factor OS=Homo sapiens OX=9606 GN=NKRF PE=1 SV=2	1	7	7	7	9	9	9	77.672	19.1099	19.4029	19.1813	19.3982	19.3806	19.3637	19.1735	19.0318	19.3231	19.1294	19.6513	19.4048	19.5456	19.1804	19.1683	20.0513
LAMA5	Laminin subunit alpha-5	O15230	NA	NA	0	O15230	sp|O15230|LAMA5_HUMAN Laminin subunit alpha-5 OS=Homo sapiens OX=9606 GN=LAMA5 PE=1 SV=8	1	1	1	1	0.6	0.6	0.6	399.73	0	0	0	0	0	0	0	0	0	0	0	0	0	0	0	0
ZNF185	Zinc finger protein 185	O15231	0.653183	0.809067	0.164361	O15231	sp|O15231|ZN185_HUMAN Zinc finger protein 185 OS=Homo sapiens OX=9606 GN=ZNF185 PE=1 SV=3	1	43	43	43	67.5	67.5	67.5	73.525	23.4661	23.1144	23.2559	23.4898	24.0897	24.765	23.6883	23.8528	23.8828	23.2942	23.5583	23.7696	23.6809	23.5508	23.9896	24.9071
CASC3	Protein CASC3	O15234	0.139855	0.334655	0.224052	O15234	sp|O15234|CASC3_HUMAN Protein CASC3 OS=Homo sapiens OX=9606 GN=CASC3 PE=1 SV=2	1	10	10	10	22.8	22.8	22.8	76.277	20.821	20.8869	21.0514	20.849	20.6759	21.3108	21.1272	21.0812	21.1931	21.4446	21.1571	20.9473	21.0052	20.767	21.2	21.3314
CLIC2	Chloride intracellular channel protein 2	O15247	0.994499	0.997744	0.00355662	O15247	sp|O15247|CLIC2_HUMAN Chloride intracellular channel protein 2 OS=Homo sapiens OX=9606 GN=CLIC2 PE=1 SV=3	1	6	5	4	37.7	34.4	27.1	28.356	17.3226	19.6749	17.2756	16.6357	17.2514	16.9992	17.3779	17.0248	17.3763	17.4525	17.7777	18.1006	16.8931	17.1244	17.1861	17.671
ACOX3	Peroxisomal acyl-coenzyme A oxidase 3	O15254	0.242779	0.46314	-0.241234	O15254	sp|O15254|ACOX3_HUMAN Peroxisomal acyl-coenzyme A oxidase 3 OS=Homo sapiens OX=9606 GN=ACOX3 PE=1 SV=2	1	13	13	13	26.9	26.9	26.9	77.628	19.5386	19.7388	19.0012	19.5126	19.9103	19.3655	19.2675	18.9316	19.1078	18.8861	19.2321	19.0564	19.2641	19.3937	19.4103	19.5779
RER1	Protein RER1	O15258	0.211536	0.427926	-0.403111	O15258	sp|O15258|RER1_HUMAN Protein RER1 OS=Homo sapiens OX=9606 GN=RER1 PE=1 SV=1	1	2	2	2	14.3	14.3	14.3	22.958	16.6937	17.7013	16.0584	16.8354	17.5868	17.2212	17.2748	16.7675	16.7871	16.8767	16.397	16.42	17.3518	16.8667	16.3656	16.8389
NPHP1	Nephrocystin-1	O15259	0.964362	0.98337	-0.0133815	O15259	sp|O15259|NPHP1_HUMAN Nephrocystin-1 OS=Homo sapiens OX=9606 GN=NPHP1 PE=1 SV=1	1	13	13	13	16.5	16.5	16.5	83.298	21.07	20.2774	20.6969	21.0487	20.1221	20.0131	20.3389	20.6533	20.3389	20.6013	20.3752	21.0628	20.4446	20.3703	21.1434	19.8099
SURF4	Surfeit locus protein 4	O15260	0.334897	0.55527	-0.288183	O15260	sp|O15260|SURF4_HUMAN Surfeit locus protein 4 OS=Homo sapiens OX=9606 GN=SURF4 PE=1 SV=3	1	1	1	1	6.7	6.7	6.7	30.394	16.9005	16.9603	18.1596	17.2282	16.9064	17.3817	17.3599	17.2269	16.7765	17.6677	16.7266	16.4405	17.5385	16.9897	17.1254	17.2607
MAPK13	Mitogen-activated protein kinase 13	O15264	0.00174596	0.022341	-0.394396	O15264	sp|O15264|MK13_HUMAN Mitogen-activated protein kinase 13 OS=Homo sapiens OX=9606 GN=MAPK13 PE=1 SV=1	1	12	12	12	37.3	37.3	37.3	42.089	20.6338	20.5935	20.4658	20.4026	20.2265	20.5874	20.7576	20.3061	20.1712	19.9199	20.1498	20.4478	20.1857	20.327	20.1676	20.4174
SPTLC1	Serine palmitoyltransferase 1	O15269	0.806705	0.902936	0.067003	O15269	sp|O15269|SPTC1_HUMAN Serine palmitoyltransferase 1 OS=Homo sapiens OX=9606 GN=SPTLC1 PE=1 SV=1	1	3	3	3	5.9	5.9	5.9	52.743	17.7039	18.2076	17.6686	17.9585	17.9123	17.9252	18.3409	17.7253	17.4905	17.7812	17.6658	17.6968	18.7717	18.0118	17.7353	18.6609
OGT	UDP-N-acetylglucosamine--peptide N-acetylglucosaminyltransferase 110 kDa subunit	O15294	0.609219	0.778422	-0.0694718	O15294	sp|O15294|OGT1_HUMAN UDP-N-acetylglucosamine--peptide N-acetylglucosaminyltransferase 110 kDa subunit OS=Homo sapiens OX=9606 GN=OGT PE=1 SV=3	1	19	19	19	19.4	19.4	19.4	116.92	21.0632	21.266	21.3043	21.4985	21.3165	21.2131	21.7169	21.5517	21.2616	21.0565	21.2248	21.599	21.3087	21.4531	21.2404	21.4011
ALOX15B	Arachidonate 15-lipoxygenase B	O15296	0.339223	0.558774	-0.249883	O15296	sp|O15296|LX15B_HUMAN Arachidonate 15-lipoxygenase B OS=Homo sapiens OX=9606 GN=ALOX15B PE=1 SV=3	1	10	10	10	21.2	21.2	21.2	75.856	21.4707	20.6196	20.0256	20.3877	20.8932	21.0437	20.3417	20.7283	20.713	20.2291	20.308	20.4003	20.5286	20.3097	20.8216	20.8144
PMM2	Phosphomannomutase 2	O15305	0.473116	0.679175	-0.108411	O15305	sp|O15305|PMM2_HUMAN Phosphomannomutase 2 OS=Homo sapiens OX=9606 GN=PMM2 PE=1 SV=1	1	17	17	15	61.8	61.8	58.5	28.082	23.5324	23.3673	23.3618	23.3242	23.2689	23.6525	22.9634	23.1224	23.1667	22.8073	23.341	23.2035	23.3503	23.4536	23.2767	23.3928
TM9SF1	Transmembrane 9 superfamily member 1	O15321	0.00247678	0.028667	-0.678911	O15321	sp|O15321|TM9S1_HUMAN Transmembrane 9 superfamily member 1 OS=Homo sapiens OX=9606 GN=TM9SF1 PE=2 SV=2	1	1	1	1	2	2	2	68.86	18.4563	17.766	17.9056	18.3291	17.8799	17.9594	18.5089	18.1171	17.6043	17.5647	17.0999	17.4062	18.1551	17.5689	17.7156	18.043
INPP4B	Type II inositol 3,4-bisphosphate 4-phosphatase	O15327	0.00679749	0.0548206	-0.341914	O15327	sp|O15327|INP4B_HUMAN Inositol polyphosphate 4-phosphatase type II OS=Homo sapiens OX=9606 GN=INPP4B PE=1 SV=4	1	20	20	20	29.4	29.4	29.4	104.74	21.9954	21.5207	21.712	21.6819	21.6157	21.7906	21.4541	21.6387	21.5794	21.2339	21.2802	21.6619	21.2404	21.6268	21.5526	21.3379
CHAD	Chondroadherin	O15335	0.0748514	0.232238	-0.769873	O15335	sp|O15335|CHAD_HUMAN Chondroadherin OS=Homo sapiens OX=9606 GN=CHAD PE=1 SV=2	1	14	14	14	54	54	54	40.475	22.4579	21.7761	20.9549	21.8962	21.9501	20.5671	20.6086	21.7613	20.9269	20.3726	20.789	21.4531	20.9117	21.5863	21.3777	20.286
MID1	E3 ubiquitin-protein ligase Midline-1	O15344	0.305225	0.527441	-0.259933	O15344;Q9UJV3	sp|O15344|TRI18_HUMAN E3 ubiquitin-protein ligase Midline-1 OS=Homo sapiens OX=9606 GN=MID1 PE=1 SV=1	2	10	10	10	15.9	15.9	15.9	75.25	19.7324	19.3002	20.0729	19.912	19.1483	19.3425	20.1949	20.1019	19.5488	19.3018	19.1157	19.8125	19.7313	19.8358	19.7478	19.2702
HMGB3	High mobility group protein B3	O15347	0.371974	0.592531	0.298113	O15347	sp|O15347|HMGB3_HUMAN High mobility group protein B3 OS=Homo sapiens OX=9606 GN=HMGB3 PE=1 SV=4	1	10	8	8	52.5	48.5	48.5	22.98	21.8674	21.5682	22.2965	22.0077	22.0417	22.6811	21.9691	22.0113	21.9682	22.1659	22.416	21.5814	22.7049	22.0097	21.8633	23.3865
PPM1G	Protein phosphatase 1G	O15355	0.0338094	0.143875	-0.517752	O15355	sp|O15355|PPM1G_HUMAN Protein phosphatase 1G OS=Homo sapiens OX=9606 GN=PPM1G PE=1 SV=1	1	22	22	22	52.7	52.7	52.7	59.271	22.2851	22.2975	22.7077	22.5255	22.1597	22.6348	22.7525	22.7583	22.2525	22.5226	22.0496	22.1545	21.5592	21.7826	22.8927	22.0364
INPPL1	Phosphatidylinositol 3,4,5-trisphosphate 5-phosphatase 2	O15357	0.00622069	0.051928	0.336761	O15357	sp|O15357|SHIP2_HUMAN Phosphatidylinositol 3,4,5-trisphosphate 5-phosphatase 2 OS=Homo sapiens OX=9606 GN=INPPL1 PE=1 SV=2	1	8	8	8	9	9	9	138.6	19.2123	19.1157	19.3145	19.1227	18.8976	19.0021	19.2463	19.0496	19.3775	19.0897	19.0598	19.4292	19.2702	19.566	19.5836	19.4523
EIF3D	Eukaryotic translation initiation factor 3 subunit D	O15371	0.0345388	0.145887	-0.132522	O15371	sp|O15371|EIF3D_HUMAN Eukaryotic translation initiation factor 3 subunit D OS=Homo sapiens OX=9606 GN=EIF3D PE=1 SV=1	1	22	22	22	46.2	46.2	46.2	63.972	23.2576	23.3011	23.2218	23.13	23.2066	23.162	23.1443	23.2507	23.1191	23.1811	23.2153	23.1989	23.0087	23.0625	22.932	23.2218
EIF3H	Eukaryotic translation initiation factor 3 subunit H	O15372	0.000517904	0.00982158	-0.324138	O15372	sp|O15372|EIF3H_HUMAN Eukaryotic translation initiation factor 3 subunit H OS=Homo sapiens OX=9606 GN=EIF3H PE=1 SV=1	1	20	20	20	61.1	61.1	61.1	39.93	23.529	23.6346	23.4528	23.5119	23.6405	23.5119	23.4222	23.4965	23.4308	23.4644	23.0487	23.5268	23.1443	23.3121	23.212	23.2628
HDAC3	Histone deacetylase 3	O15379	0.222552	0.441404	0.134899	O15379	sp|O15379|HDAC3_HUMAN Histone deacetylase 3 OS=Homo sapiens OX=9606 GN=HDAC3 PE=1 SV=2	1	2	2	2	4.7	4.7	4.7	48.847	16.8968	17.1845	16.817	17.3263	16.7871	16.9454	16.9678	17.0537	17.0437	17.1876	17.0272	17.1046	16.9108	17.2486	17.1993	17.005
BCAT2	Branched-chain-amino-acid aminotransferase, mitochondrial	O15382	0.458	0.667067	-0.134283	O15382	sp|O15382|BCAT2_HUMAN Branched-chain-amino-acid aminotransferase, mitochondrial OS=Homo sapiens OX=9606 GN=BCAT2 PE=1 SV=2	1	13	13	13	40.6	40.6	40.6	44.287	23.2066	23.1926	22.9474	23.2241	23.2456	22.7886	22.7132	22.538	22.8136	22.8101	22.9711	22.5992	22.7438	22.8153	23.341	23.0174
YY2	Transcription factor YY2	O15391	0.488207	0.689079	0.110176	O15391	sp|O15391|TYY2_HUMAN Transcription factor YY2 OS=Homo sapiens OX=9606 GN=YY2 PE=2 SV=1	1	4	1	1	14	4.3	4.3	41.347	16.1588	16.3163	16.6913	16.6865	16.5657	16.0829	16.3191	16.3402	16.9146	16.3219	16.602	16.3045	16.287	16.5143	16.4552	16.3722
TMPRSS2	Transmembrane protease serine 2;Transmembrane protease serine 2 non-catalytic chain;Transmembrane protease serine 2 catalytic chain	O15393	0.290642	0.513765	-0.17209	O15393	sp|O15393|TMPS2_HUMAN Transmembrane protease serine 2 OS=Homo sapiens OX=9606 GN=TMPRSS2 PE=1 SV=3	1	2	2	2	6.1	6.1	6.1	53.859	18.4482	17.8388	18.0344	17.8245	18.1357	17.8636	17.5403	17.6269	17.7968	17.7521	17.9505	17.7571	17.5797	17.7423	18.0158	17.7637
IPO8	Importin-8	O15397	0.00486323	0.0447369	-0.487592	O15397	sp|O15397|IPO8_HUMAN Importin-8 OS=Homo sapiens OX=9606 GN=IPO8 PE=1 SV=2	1	6	6	6	8	8	8	119.94	18.2289	17.9702	18.3534	18.5874	18.1689	18.3632	18.3174	18.3908	18.0461	17.8322	17.9252	18.4077	17.5589	17.7471	18.322	17.8372
STX7	Syntaxin-7	O15400	0.0584442	0.200435	0.40728	O15400	sp|O15400|STX7_HUMAN Syntaxin-7 OS=Homo sapiens OX=9606 GN=STX7 PE=1 SV=4	1	13	13	13	57.9	57.9	57.9	29.815	21.831	22.1545	21.3172	21.5351	21.6079	21.7379	21.1341	21.3794	21.489	22.0523	22.3256	21.8834	21.6858	21.8018	21.6432	22.0744
SLC16A3	Monocarboxylate transporter 4	O15427	0.00961456	0.0680472	-0.852093	O15427	sp|O15427|MOT4_HUMAN Monocarboxylate transporter 4 OS=Homo sapiens OX=9606 GN=SLC16A3 PE=1 SV=1	1	3	3	3	7.1	7.1	7.1	49.469	18.6771	18.2089	18.6533	18.5714	18.281	19.1599	19.6533	19.0169	19.0234	17.7283	18.0009	17.8826	18.3786	18.1851	17.8111	18.4867
SLC31A1	High affinity copper uptake protein 1	O15431	0.0224386	0.111604	-1.17605	O15431	sp|O15431|COPT1_HUMAN High affinity copper uptake protein 1 OS=Homo sapiens OX=9606 GN=SLC31A1 PE=1 SV=1	1	1	1	1	10	10	10	21.09	16.5049	16.3191	18.1755	15.7426	16.8861	17.1459	18.6146	16.7	15.6713	16.1069	16.0254	16.4476	16.0307	16.0932	16.6463	16.546
ABCC3	Canalicular multispecific organic anion transporter 2	O15438	0.676013	0.825964	0.19968	O15438	sp|O15438|MRP3_HUMAN Canalicular multispecific organic anion transporter 2 OS=Homo sapiens OX=9606 GN=ABCC3 PE=1 SV=3	1	4	3	3	3.9	3.4	3.4	169.34	17.8063	17.9405	17.0751	17.7253	18.4703	17.9489	17.9799	17.3618	18.4142	18.8135	18.373	18.8745	16.7113	17.4592	16.8888	17.8811
ABCC4	Multidrug resistance-associated protein 4	O15439	0.0280739	0.127717	0.541452	O15439	sp|O15439|MRP4_HUMAN Multidrug resistance-associated protein 4 OS=Homo sapiens OX=9606 GN=ABCC4 PE=1 SV=3	1	3	3	2	2.3	2.3	1.7	149.52	16.7851	17.2894	16.7382	17.0572	16.8888	16.1886	17.0008	16.4552	17.5421	17.4721	16.8498	16.7	17.1819	17.3082	16.8498	17.5017
CD3EAP	DNA-directed RNA polymerase I subunit RPA34	O15446	0.160389	0.362974	0.260043	O15446	sp|O15446|RPA34_HUMAN DNA-directed RNA polymerase I subunit RPA34 OS=Homo sapiens OX=9606 GN=CD3EAP PE=1 SV=1	1	4	4	4	13.7	13.7	13.7	54.985	16.7834	16.713	17.3207	16.6791	16.9236	16.7451	16.8389	16.3219	17.1015	17.1231	16.9855	16.8838	16.9146	16.4608	17.0893	17.209
TLR3	Toll-like receptor 3	O15455	0.32857	0.550472	-0.233263	O15455	sp|O15455|TLR3_HUMAN Toll-like receptor 3 OS=Homo sapiens OX=9606 GN=TLR3 PE=1 SV=1	1	3	3	3	4.6	4.6	4.6	103.83	16.5944	16.5928	16.5554	16.52	17.0636	17.6528	16.7851	16.9355	16.8473	16.6078	16.7061	16.3749	16.493	16.3444	17.0686	16.9641
MSH4	MutS protein homolog 4	O15457	NA	NA	0	O15457	sp|O15457|MSH4_HUMAN MutS protein homolog 4 OS=Homo sapiens OX=9606 GN=MSH4 PE=1 SV=2	1	1	1	1	1.3	1.3	1.3	104.75	0	0	0	0	0	0	0	0	0	0	0	0	0	0	0	0
P4HA2	Prolyl 4-hydroxylase subunit alpha-2	O15460	0.304628	0.527024	-0.209068	O15460	sp|O15460|P4HA2_HUMAN Prolyl 4-hydroxylase subunit alpha-2 OS=Homo sapiens OX=9606 GN=P4HA2 PE=1 SV=1	1	2	2	2	3.2	3.2	3.2	60.901	18.4357	17.9378	18.2385	18.2237	17.6844	17.4031	17.8554	17.6838	17.6874	17.5092	17.5468	17.7674	17.8701	17.8799	18.0681	17.9742
CAPN5	Calpain-5	O15484	3.86e-07	4.53e-05	-0.739447	O15484	sp|O15484|CAN5_HUMAN Calpain-5 OS=Homo sapiens OX=9606 GN=CAPN5 PE=1 SV=2	1	14	14	14	23	23	23	73.168	21.438	21.1571	20.9258	21.0083	21.5107	21.1908	21.3036	20.9684	20.6486	20.6507	20.4981	20.556	20.9102	20.5794	21.0117	20.5475
YKT6	Synaptobrevin homolog YKT6	O15498	7.44e-06	0.000436511	-0.422908	O15498	sp|O15498|YKT6_HUMAN Synaptobrevin homolog YKT6 OS=Homo sapiens OX=9606 GN=YKT6 PE=1 SV=1	1	12	12	12	64.1	64.1	64.1	22.417	21.8511	22.1009	21.9713	21.8624	21.9474	22.0814	22.017	22.0431	21.8062	21.712	21.9241	21.6718	21.6757	21.3634	21.6561	21.7202
NUPL2	Nucleoporin-like protein 2	O15504	0.373179	0.593811	0.143746	O15504	sp|O15504|NUPL2_HUMAN Nucleoporin-like protein 2 OS=Homo sapiens OX=9606 GN=NUPL2 PE=1 SV=1	1	2	2	2	8	8	8	44.871	16.4552	16.1186	16.8952	16.7557	16.5608	16.1186	16.1642	16.4796	16.7186	16.5143	16.5371	16.4585	16.3508	16.6135	16.4981	16.6542
ARPC5	Actin-related protein 2/3 complex subunit 5	O15511	0.3095	0.531474	0.280912	O15511	sp|O15511|ARPC5_HUMAN Actin-related protein 2/3 complex subunit 5 OS=Homo sapiens OX=9606 GN=ARPC5 PE=1 SV=3	1	11	11	10	80.1	80.1	74.8	16.32	23.5508	24.3178	23.1942	23.1796	23.3353	24.0599	23.1274	23.6612	23.4722	23.4257	24.1552	23.7318	23.8638	23.9193	23.3121	24.104
POLR2D	DNA-directed RNA polymerase II subunit RPB4	O15514	9.09e-07	9.46e-05	-0.530709	O15514	sp|O15514|RPB4_HUMAN DNA-directed RNA polymerase II subunit RPB4 OS=Homo sapiens OX=9606 GN=POLR2D PE=1 SV=1	1	6	6	6	50.7	50.7	50.7	16.311	19.5014	19.698	19.8053	19.8194	19.4972	19.7478	19.583	20.0508	19.47	19.339	19.3561	19.3674	19.4382	19.3908	19.1761	19.2222
CFLAR	CASP8 and FADD-like apoptosis regulator;CASP8 and FADD-like apoptosis regulator subunit p43;CASP8 and FADD-like apoptosis regulator subunit p12	O15519	0.656577	0.811234	0.0739775	O15519	sp|O15519|CFLAR_HUMAN CASP8 and FADD-like apoptosis regulator OS=Homo sapiens OX=9606 GN=CFLAR PE=1 SV=1	1	4	4	4	10	10	10	55.343	17.1217	16.4266	16.8717	16.828	16.8027	16.4585	16.7	16.7821	16.844	16.9355	16.8931	17.151	16.7417	16.7113	16.8005	16.3243
DDX3Y	ATP-dependent RNA helicase DDX3Y	O15523	0.564727	0.746877	0.330679	O15523	sp|O15523|DDX3Y_HUMAN ATP-dependent RNA helicase DDX3Y OS=Homo sapiens OX=9606 GN=DDX3Y PE=1 SV=2	1	33	6	6	51.8	9.7	9.7	73.153	19.1898	20.7395	21.0347	19.2942	20.6533	19.5115	21.5462	19.2116	20.7863	20.6287	19.7324	19.2933	21.0212	20.1	20.8687	20.5838
MAFK	Transcription factor MafK;Transcription factor MafG	O60675;O15525	0.0567821	0.196151	0.695312	O60675;O15525	sp|O60675|MAFK_HUMAN Transcription factor MafK OS=Homo sapiens OX=9606 GN=MAFK PE=1 SV=1;sp|O15525|MAFG_HUMAN Transcription factor MafG OS=Homo sapiens OX=9606 GN=MAFG PE=1 SV=1	2	2	2	1	9	9	4.5	17.523	17.8938	17.4607	17.3696	18.1006	18.3853	19.0906	17.8737	18.2699	18.5881	17.9405	18.9028	18.4236	18.7501	18.9485	17.7818	18.9644
PDPK1	3-phosphoinositide-dependent protein kinase 1;Putative 3-phosphoinositide-dependent protein kinase 2	O15530;Q6A1A2	0.281867	0.504751	-0.132817	O15530;Q6A1A2	sp|O15530|PDPK1_HUMAN 3-phosphoinositide-dependent protein kinase 1 OS=Homo sapiens OX=9606 GN=PDPK1 PE=1 SV=1;sp|Q6A1A2|PDPK2_HUMAN Putative 3-phosphoinositide-dependent protein kinase 2 OS=Homo sapiens OX=9606 GN=PDPK2P PE=5 SV=1	2	17	17	17	37.2	37.2	37.2	63.151	21.7185	21.5854	21.7831	21.6038	21.5029	21.3805	21.7045	21.7709	21.5158	21.3134	21.3558	21.745	21.7826	21.7717	21.42	21.4087
TAPBP	Tapasin	O15533	0.449108	0.659834	0.253721	O15533	sp|O15533|TPSN_HUMAN Tapasin OS=Homo sapiens OX=9606 GN=TAPBP PE=1 SV=1	1	1	1	1	1.8	1.8	1.8	47.625	16.7956	17.8335	17.4095	17.1813	17.6885	18.2682	18.1502	17.9143	17.8905	18.0893	17.3485	17.1202	18.02	17.7297	17.986	18.4637
RNF113A	RING finger protein 113A	O15541	0.945489	0.974204	0.0106109	O15541;Q8IZP6	sp|O15541|R113A_HUMAN E3 ubiquitin-protein ligase RNF113A OS=Homo sapiens OX=9606 GN=RNF113A PE=1 SV=1	2	11	11	11	42.3	42.3	42.3	38.787	20.2946	20.3527	20.3042	20.3975	20.1355	20.7863	20.449	20.5218	20.6357	20.6458	20.5458	20.2484	20.1159	20.063	20.4691	20.5767
CLDN3	Claudin-3	O15551	0.0120093	0.0782562	-0.690324	O15551	sp|O15551|CLD3_HUMAN Claudin-3 OS=Homo sapiens OX=9606 GN=CLDN3 PE=1 SV=1	1	2	2	2	9.5	9.5	9.5	23.318	18.1171	17.1819	18.1719	17.7434	17.8918	17.9932	19.0183	18.2531	17.6597	17.6334	17.3583	17.6769	17.5157	17.76	17.5931	17.3458
MEFV	Pyrin	O15553	0.00203646	0.0249365	1.67522	O15553	sp|O15553|MEFV_HUMAN Pyrin OS=Homo sapiens OX=9606 GN=MEFV PE=1 SV=1	1	2	2	2	3.8	3.8	3.8	86.443	16.7821	16.6118	16.2913	16.4323	16.9476	16.3045	15.6713	16.4637	17.3169	18.0519	18.3827	16.0681	18.3767	18.4492	16.1315	18.0168
DHX15	Pre-mRNA-splicing factor ATP-dependent RNA helicase DHX15	O43143	0.0036548	0.0372321	0.466241	O43143	sp|O43143|DHX15_HUMAN Pre-mRNA-splicing factor ATP-dependent RNA helicase DHX15 OS=Homo sapiens OX=9606 GN=DHX15 PE=1 SV=2	1	42	42	41	50.3	50.3	49.2	90.932	23.6477	24.0707	24.1724	24.341	24.2111	23.8482	24.0355	23.9985	24.1577	24.0757	24.3508	24.3582	24.7991	24.4757	24.2177	24.4757
RNMT	mRNA cap guanine-N7 methyltransferase	O43148	0.703939	0.842326	0.0330186	O43148	sp|O43148|MCES_HUMAN mRNA cap guanine-N7 methyltransferase OS=Homo sapiens OX=9606 GN=RNMT PE=1 SV=1	1	18	18	18	39.7	39.7	39.7	54.843	23.004	22.8203	22.8706	23.0241	22.9785	22.9785	23.0397	22.8275	22.9644	23.0016	22.9156	22.8783	23.1545	22.8125	22.8068	23.1926
ZZEF1	Zinc finger ZZ-type and EF-hand domain-containing protein 1	O43149	0.0272405	0.125293	-0.209749	O43149	sp|O43149|ZZEF1_HUMAN Zinc finger ZZ-type and EF-hand domain-containing protein 1 OS=Homo sapiens OX=9606 GN=ZZEF1 PE=1 SV=6	1	47	47	47	18.5	18.5	18.5	331.07	22.4322	22.497	22.4628	22.3424	22.3153	22.3282	22.3448	22.2754	22.3179	22.0718	22.0219	22.386	22.4461	22.2238	22.3384	22.029
ASAP2	Arf-GAP with SH3 domain, ANK repeat and PH domain-containing protein 2	O43150	0.0892801	0.258137	-0.19246	O43150	sp|O43150|ASAP2_HUMAN Arf-GAP with SH3 domain, ANK repeat and PH domain-containing protein 2 OS=Homo sapiens OX=9606 GN=ASAP2 PE=1 SV=3	1	12	12	11	16.8	16.8	15.8	111.65	20.1991	19.934	20.2558	20.2509	19.8744	20.1439	20.2218	20.4713	20.0174	20.2026	19.8563	20.0114	20.0121	19.9412	20.1847	20.0584
TTI1	TELO2-interacting protein 1 homolog	O43156	0.0704467	0.222946	-0.387764	O43156	sp|O43156|TTI1_HUMAN TELO2-interacting protein 1 homolog OS=Homo sapiens OX=9606 GN=TTI1 PE=1 SV=3	1	3	3	3	3.9	3.9	3.9	122.07	15.2173	15.4585	15.1161	15.0202	15.5986	15.2261	14.9143	15.6125	14.9258	15.1676	14.9862	15.2883	14.8675	15.3363	14.2997	15.142
PLXNB1	Plexin-B1	O43157	0.18974	0.402789	-0.379696	O43157	sp|O43157|PLXB1_HUMAN Plexin-B1 OS=Homo sapiens OX=9606 GN=PLXNB1 PE=1 SV=3	1	9	9	9	4.7	4.7	4.7	232.3	19.2203	18.1755	19.3399	19.0564	18.3579	18.1263	19.4125	18.9463	18.6146	18.5349	18.2945	18.7795	18.7834	18.4054	18.779	18.3384
RRP8	Ribosomal RNA-processing protein 8	O43159	0.0301061	0.133252	0.541382	O43159	sp|O43159|RRP8_HUMAN Ribosomal RNA-processing protein 8 OS=Homo sapiens OX=9606 GN=RRP8 PE=1 SV=2	1	4	4	4	7.9	7.9	7.9	50.714	18.2627	18.3103	19.3156	18.8787	18.6995	18.6113	19.3002	18.6598	19.1813	18.7573	19.3687	19.3667	19.2545	18.8135	18.8281	19.47
PJA2	E3 ubiquitin-protein ligase Praja-2	O43164	0.0767284	0.235177	0.197395	O43164	sp|O43164|PJA2_HUMAN E3 ubiquitin-protein ligase Praja-2 OS=Homo sapiens OX=9606 GN=PJA2 PE=1 SV=4	1	1	1	1	2.1	2.1	2.1	78.213	16.9005	16.8458	16.9494	16.9662	16.9614	17.091	16.7061	17.034	17.4267	17.0457	17.0874	17.0506	16.9828	16.9108	16.8339	17.2111
SIPA1L1	Signal-induced proliferation-associated 1-like protein 1	O43166	0.742665	0.865663	0.0303953	O43166;Q9P2F8	sp|O43166|SI1L1_HUMAN Signal-induced proliferation-associated 1-like protein 1 OS=Homo sapiens OX=9606 GN=SIPA1L1 PE=1 SV=4	2	16	16	15	10.4	10.4	9.8	200.03	19.4478	19.1294	19.4871	19.4499	19.4499	19.3925	19.5341	19.4558	19.5004	19.4653	19.6533	19.3765	19.2675	19.2616	19.4597	19.5308
CYB5B	Cytochrome b5 type B	O43169	0.178105	0.388149	-0.159093	O43169	sp|O43169|CYB5B_HUMAN Cytochrome b5 type B OS=Homo sapiens OX=9606 GN=CYB5B PE=1 SV=3	1	3	3	3	40.7	40.7	40.7	16.694	18.9444	18.9272	19.0004	18.951	19.3201	19.0665	19.2152	19.1133	19.1683	18.8449	18.9391	18.5794	18.9751	18.9737	19.0878	19.0878
PRPF4	U4/U6 small nuclear ribonucleoprotein Prp4	O43172	0.00552846	0.0482406	0.420087	O43172	sp|O43172|PRP4_HUMAN U4/U6 small nuclear ribonucleoprotein Prp4 OS=Homo sapiens OX=9606 GN=PRPF4 PE=1 SV=2	1	12	12	12	24.9	24.9	24.9	58.449	21.3251	21.4219	21.1843	21.3087	21.6549	21.2178	21.3915	21.0943	21.8417	21.8188	21.8038	21.3515	21.8125	21.5763	21.2158	21.5076
PHGDH	D-3-phosphoglycerate dehydrogenase	O43175	0.115167	0.297304	-0.517434	O43175	sp|O43175|SERA_HUMAN D-3-phosphoglycerate dehydrogenase OS=Homo sapiens OX=9606 GN=PHGDH PE=1 SV=4	1	25	25	25	56.1	56.1	56.1	56.65	22.9917	22.6124	24.0897	23.4116	22.5865	22.6832	23.5681	23.8217	22.7936	22.9776	22.6465	23.4471	22.7253	22.6996	22.9711	22.6348
NDUFS4	NADH dehydrogenase [ubiquinone] iron-sulfur protein 4, mitochondrial	O43181	0.875691	0.941379	-0.0503463	O43181	sp|O43181|NDUS4_HUMAN NADH dehydrogenase [ubiquinone] iron-sulfur protein 4, mitochondrial OS=Homo sapiens OX=9606 GN=NDUFS4 PE=1 SV=1	1	5	5	5	31.4	31.4	31.4	20.108	20.3799	20.1213	20.361	20.2953	21.3428	20.5325	20.9325	20.3417	20.1824	20.2779	20.2291	21.0371	19.9668	20.7067	20.2571	21.3707
PHF1	PHD finger protein 1	O43189	0.00314127	0.0338671	1.87305	O43189	sp|O43189|PHF1_HUMAN PHD finger protein 1 OS=Homo sapiens OX=9606 GN=PHF1 PE=1 SV=3	1	4	4	4	6.9	6.9	6.9	62.105	19.2382	19.4259	17.5851	17.671	18.7343	17.7373	17.5911	17.2923	19.5231	19.3037	18.8214	20.3788	19.5559	20.5074	17.6444	19.9269
DYNC1LI2	Cytoplasmic dynein 1 light intermediate chain 2	O43237	0.000197434	0.00483517	-0.552574	O43237	sp|O43237|DC1L2_HUMAN Cytoplasmic dynein 1 light intermediate chain 2 OS=Homo sapiens OX=9606 GN=DYNC1LI2 PE=1 SV=1	1	25	24	24	73	70.3	70.3	54.099	23.077	22.8056	23.2809	23.1893	22.876	23.3341	23.4116	23.4116	22.8068	22.6534	22.4962	23.0467	22.7206	22.887	22.9414	22.7699
KLK10	Kallikrein-10	O43240	0.992972	0.997151	0.00349196	O43240	sp|O43240|KLK10_HUMAN Kallikrein-10 OS=Homo sapiens OX=9606 GN=KLK10 PE=1 SV=3	1	8	8	8	24.6	24.6	24.6	30.17	21.2587	21.2282	20.2385	20.93	21.7266	21.1606	20.1019	21.136	20.6739	20.2912	21.083	20.3726	21.1829	21.2383	22.026	20.9319
PSMA5	Proteasome subunit alpha type-5	P28066	0.0152797	0.089618	-0.535759	P28066	sp|P28066|PSA5_HUMAN Proteasome subunit alpha type-5 OS=Homo sapiens OX=9606 GN=PSMA5 PE=1 SV=3	1	12	12	12	61	61	61	26.411	24.9105	24.5343	25.0562	24.8133	24.4932	24.7297	24.6515	24.8302	24.5779	24.6093	24.238	24.6588	23.8893	23.9023	24.9839	24.1883
RBFOX1	RNA binding protein fox-1 homolog 1;RNA binding protein fox-1 homolog 2;RNA binding protein fox-1 homolog 3	Q9NWB1;O43251;A6NFN3	0.304083	0.526575	0.295043	Q9NWB1;O43251;A6NFN3	sp|Q9NWB1|RFOX1_HUMAN RNA binding protein fox-1 homolog 1 OS=Homo sapiens OX=9606 GN=RBFOX1 PE=1 SV=2;sp|O43251|RFOX2_HUMAN RNA binding protein fox-1 homolog 2 OS=Homo sapiens OX=9606 GN=RBFOX2 PE=1 SV=3;sp|A6NFN3|RFOX3_HUMAN RNA binding protein fox-1 homo	3	2	2	2	5.5	5.5	5.5	42.784	18.2345	17.961	18.5114	18.4889	19.5036	18.4482	18.1388	18.2371	18.4666	19.0906	18.4492	18.367	18.6598	18.3384	18.6585	19.1294
PAPSS1	Bifunctional 3-phosphoadenosine 5-phosphosulfate synthase 1;Sulfate adenylyltransferase;Adenylyl-sulfate kinase	O43252	0.75383	0.872508	-0.0458045	O43252	sp|O43252|PAPS1_HUMAN Bifunctional 3-phosphoadenosine 5-phosphosulfate synthase 1 OS=Homo sapiens OX=9606 GN=PAPSS1 PE=1 SV=2	1	34	34	31	64.4	64.4	60.9	70.832	23.7067	23.7947	23.8265	23.7782	23.7594	23.4879	24.0757	24.0355	23.9075	23.7006	23.4845	23.6767	23.7433	24.1404	23.9817	23.5758
ZNHIT1	Zinc finger HIT domain-containing protein 1	O43257	0.269462	0.491357	0.415958	O43257	sp|O43257|ZNHI1_HUMAN Zinc finger HIT domain-containing protein 1 OS=Homo sapiens OX=9606 GN=ZNHIT1 PE=1 SV=1	1	1	1	1	5.8	5.8	5.8	17.536	16.5112	16.466	16.1749	16.5216	16.7899	15.9901	15.0755	14.901	15.9532	16.0747	16.5936	16.3773	16.5371	16.5523	16.287	16.3618
ZW10	Centromere/kinetochore protein zw10 homolog	O43264	0.366273	0.58814	-0.121855	O43264	sp|O43264|ZW10_HUMAN Centromere/kinetochore protein zw10 homolog OS=Homo sapiens OX=9606 GN=ZW10 PE=1 SV=3	1	10	10	10	14.1	14.1	14.1	88.828	19.3072	19.4523	19.5308	19.8422	19.6201	19.3567	19.4461	19.5102	19.3674	19.155	19.7626	19.6768	19.3072	19.3976	19.2662	19.457
PRODH	Proline dehydrogenase 1, mitochondrial	O43272	0.0044845	0.0425445	0.588357	O43272	sp|O43272|PROD_HUMAN Proline dehydrogenase 1, mitochondrial OS=Homo sapiens OX=9606 GN=PRODH PE=1 SV=3	1	2	2	2	4.3	4.3	4.3	68.001	18.0371	18.5014	17.6444	18.2414	17.983	17.4739	17.7998	17.5436	18.322	18.02	18.4236	18.4054	18.2799	18.1089	18.2758	18.6516
SPINT1	Kunitz-type protease inhibitor 1	O43278	0.27261	0.494813	0.296533	O43278	sp|O43278|SPIT1_HUMAN Kunitz-type protease inhibitor 1 OS=Homo sapiens OX=9606 GN=SPINT1 PE=1 SV=2	1	21	21	21	36.1	36.1	36.1	58.397	22.8249	22.1942	22.1481	22.4724	22.8647	23.1316	22.45	22.8043	23.1329	22.5726	22.9677	22.1267	22.8394	22.6841	22.7377	23.4734
B4GALT5	Beta-1,4-galactosyltransferase 5	O43286	0.0729854	0.228149	-0.777688	O43286;Q9UBX8	sp|O43286|B4GT5_HUMAN Beta-1,4-galactosyltransferase 5 OS=Homo sapiens OX=9606 GN=B4GALT5 PE=1 SV=1	2	5	5	5	13.1	13.1	13.1	45.118	20.3458	20.7594	19.4225	19.9133	21.598	20.6406	19.2084	20.0363	19.7991	19.2013	20.0508	19.5217	19.3437	19.5277	20.2084	19.9593
SART1	U4/U6.U5 tri-snRNP-associated protein 1	O43290	0.00485943	0.0447369	0.345049	O43290	sp|O43290|SNUT1_HUMAN U4/U6.U5 tri-snRNP-associated protein 1 OS=Homo sapiens OX=9606 GN=SART1 PE=1 SV=1	1	34	34	34	49.9	49.9	49.9	90.254	22.6363	22.4657	22.969	22.9723	22.8394	22.82	22.8909	22.8285	23.1873	23.1689	23.0397	23.0487	22.9903	22.7471	22.8939	23.2596
SPINT2	Kunitz-type protease inhibitor 2	O43291	0.253625	0.475562	-0.304565	O43291	sp|O43291|SPIT2_HUMAN Kunitz-type protease inhibitor 2 OS=Homo sapiens OX=9606 GN=SPINT2 PE=1 SV=2	1	2	2	2	7.5	7.5	7.5	28.228	17.1669	17.1744	16.4731	16.8129	17.8094	17.5184	16.6705	16.9429	16.828	16.7779	16.6285	16.4054	16.9294	16.8473	17.2269	17.236
DAPK3	Death-associated protein kinase 3	O43293	0.129003	0.319273	0.38523	O43293	sp|O43293|DAPK3_HUMAN Death-associated protein kinase 3 OS=Homo sapiens OX=9606 GN=DAPK3 PE=1 SV=1	1	6	6	5	16.7	16.7	14.8	52.535	19.1647	18.683	19.5743	19.3134	18.9065	18.5475	18.2542	18.4399	19.1715	19.095	19.007	19.5456	18.9644	19.2001	18.9938	19.0423
SRGAP3	SLIT-ROBO Rho GTPase-activating protein 3	O43295	0.0500022	0.181728	-0.348399	O43295	sp|O43295|SRGP3_HUMAN SLIT-ROBO Rho GTPase-activating protein 3 OS=Homo sapiens OX=9606 GN=SRGAP3 PE=1 SV=3	1	16	16	14	15.6	15.6	13.6	124.5	20.7423	20.4362	21.0464	20.6902	20.61	20.23	21.1727	20.7261	20.6068	20.5749	20.1781	20.6458	20.5321	20.3162	20.5567	20.3112
AP5Z1	AP-5 complex subunit zeta-1	O43299	0.71523	0.848996	0.0756261	O43299	sp|O43299|AP5Z1_HUMAN AP-5 complex subunit zeta-1 OS=Homo sapiens OX=9606 GN=AP5Z1 PE=1 SV=2	1	4	4	4	7.3	7.3	7.3	88.604	19.6231	19.5468	19.9377	19.6209	19.4082	18.9215	19.1125	18.9325	19.6907	19.3373	19.3846	19.1431	19.409	19.3976	19.6545	19.5057
CCP110	Centriolar coiled-coil protein of 110 kDa	O43303	0.437139	0.65082	0.129975	O43303	sp|O43303|CP110_HUMAN Centriolar coiled-coil protein of 110 kDa OS=Homo sapiens OX=9606 GN=CCP110 PE=1 SV=3	1	3	3	3	4.1	4.1	4.1	113.42	18.1414	17.7855	18.0279	18.41	18.1474	17.6112	17.8842	17.9655	18.0925	18.5435	18.0478	18.1489	18.0519	18.0045	18.0448	17.76
ARHGEF9	Rho guanine nucleotide exchange factor 9	O43307	NA	NA	0	O43307	sp|O43307|ARHG9_HUMAN Rho guanine nucleotide exchange factor 9 OS=Homo sapiens OX=9606 GN=ARHGEF9 PE=1 SV=3	1	1	1	1	2.1	2.1	2.1	60.982	0	0	0	0	0	0	0	0	0	0	0	0	0	0	0	0
MTSS1	Metastasis suppressor protein 1	O43312	0.156547	0.358168	-0.244548	O43312	sp|O43312|MTSS1_HUMAN Protein MTSS 1 OS=Homo sapiens OX=9606 GN=MTSS1 PE=1 SV=2	1	4	4	4	8.7	8.7	8.7	82.25	17.8013	17.765	17.5532	17.8498	18.0333	17.3635	17.7958	17.7923	17.4095	17.5675	17.0927	17.8569	17.9685	17.4525	17.5911	17.6597
PPIP5K2	Inositol hexakisphosphate and diphosphoinositol-pentakisphosphate kinase 2	O43314	0.142627	0.337556	-0.138847	O43314	sp|O43314|VIP2_HUMAN Inositol hexakisphosphate and diphosphoinositol-pentakisphosphate kinase 2 OS=Homo sapiens OX=9606 GN=PPIP5K2 PE=1 SV=3	1	21	21	15	18.6	18.6	12.5	140.41	20.3103	20.4213	20.5035	20.5246	20.5206	20.54	20.4341	20.449	20.231	20.0892	20.4881	20.4691	20.6338	20.3684	20.275	20.3788
MAP3K7	Mitogen-activated protein kinase kinase kinase 7	O43318	0.92658	0.968072	0.00655381	O43318	sp|O43318|M3K7_HUMAN Mitogen-activated protein kinase kinase kinase 7 OS=Homo sapiens OX=9606 GN=MAP3K7 PE=1 SV=1	1	9	9	9	18.6	18.6	18.6	67.195	19.5134	19.6143	19.5641	19.7088	19.7088	19.5308	19.7388	19.7379	19.4753	19.55	19.5929	19.7164	19.7368	19.6248	19.6807	19.7762
EEF1E1	Eukaryotic translation elongation factor 1 epsilon-1	O43324	0.438238	0.651666	-0.124989	O43324	sp|O43324|MCA3_HUMAN Eukaryotic translation elongation factor 1 epsilon-1 OS=Homo sapiens OX=9606 GN=EEF1E1 PE=1 SV=1	1	10	10	10	59.2	59.2	59.2	19.81	22.1239	22.1621	22.5756	22.7736	22.4884	22.5806	22.5204	22.3164	22.3221	22.0823	21.9805	22.6135	22.4103	22.5347	22.5299	22.3745
RIPK2	Receptor-interacting serine/threonine-protein kinase 2	O43353	0.728891	0.857707	0.0492003	O43353	sp|O43353|RIPK2_HUMAN Receptor-interacting serine/threonine-protein kinase 2 OS=Homo sapiens OX=9606 GN=RIPK2 PE=1 SV=2	1	5	5	5	11.7	11.7	11.7	61.194	19.2452	19.3918	19.3895	19.2823	19.1474	19.5938	19.2473	19.1409	19.5456	19.3982	19.5649	19.0281	18.9517	19.5397	19.3218	19.361
HNRNPR	Heterogeneous nuclear ribonucleoprotein R	O43390	0.44944	0.66019	0.102673	O43390	sp|O43390|HNRPR_HUMAN Heterogeneous nuclear ribonucleoprotein R OS=Homo sapiens OX=9606 GN=HNRNPR PE=1 SV=1	1	34	34	26	55	55	44.4	70.942	25.2529	24.9022	25.4292	25.2789	24.8791	25.0562	25.399	25.1524	25.1864	25.1735	25.4366	25.5106	25.1111	25.0242	25.2904	25.1864
PRPF3	U4/U6 small nuclear ribonucleoprotein Prp3	O43395	0.466951	0.674945	0.103165	O43395	sp|O43395|PRPF3_HUMAN U4/U6 small nuclear ribonucleoprotein Prp3 OS=Homo sapiens OX=9606 GN=PRPF3 PE=1 SV=2	1	23	23	23	43.6	43.6	43.6	77.528	21.4191	21.2022	21.7025	21.3867	21.517	21.4611	21.6709	21.4874	21.49	21.9843	21.6205	21.6638	21.3345	21.4191	21.2644	21.6425
TXNL1	Thioredoxin-like protein 1	O43396	0.057746	0.198554	-0.256523	O43396	sp|O43396|TXNL1_HUMAN Thioredoxin-like protein 1 OS=Homo sapiens OX=9606 GN=TXNL1 PE=1 SV=3	1	16	16	16	60.9	60.9	60.9	32.251	24.0303	24.1066	24.1954	24.1213	23.9262	24.5181	24.0507	24.0806	24.064	23.8638	23.8764	23.9314	23.6098	23.8764	24.2667	24.1183
TPD52L2	Tumor protein D54	O43399	0.283992	0.506487	-0.162344	O43399	sp|O43399|TPD54_HUMAN Tumor protein D54 OS=Homo sapiens OX=9606 GN=TPD52L2 PE=1 SV=2	1	13	13	13	73.8	73.8	73.8	22.237	22.7936	22.7377	23.0456	22.7037	23.1653	23.0309	22.5965	22.6065	22.8125	22.8125	22.9993	22.7206	22.4698	22.7873	22.3745	22.803
ERI3	ERI1 exoribonuclease 3	O43414	0.676734	0.826064	-0.0748474	O43414	sp|O43414|ERI3_HUMAN ERI1 exoribonuclease 3 OS=Homo sapiens OX=9606 GN=ERI3 PE=1 SV=2	1	7	7	7	20.5	20.5	20.5	37.238	20.9498	20.7217	20.8987	20.82	20.3407	20.8312	20.9083	20.7551	20.7191	20.9992	20.5113	20.6822	21.0923	20.4795	21.0383	20.2886
THAP12	52 kDa repressor of the inhibitor of the protein kinase	O43422	0.195989	0.410727	-0.310288	O43422	sp|O43422|P52K_HUMAN 52 kDa repressor of the inhibitor of the protein kinase OS=Homo sapiens OX=9606 GN=THAP12 PE=1 SV=2	1	2	2	2	5.8	5.8	5.8	87.703	15.6487	16.2208	15.892	15.7595	16.4945	15.3143	15.6513	16.038	15.3649	15.4021	15.7241	16.2032	15.5824	15.9685	15.5092	15.5441
SYNJ1	Synaptojanin-1	O43426	0.0193341	0.102139	0.435766	O43426	sp|O43426|SYNJ1_HUMAN Synaptojanin-1 OS=Homo sapiens OX=9606 GN=SYNJ1 PE=1 SV=2	1	6	6	6	5.3	5.3	5.3	173.1	18.9307	18.7744	18.6706	18.5217	18.5753	18.5164	18.1401	18.2827	18.8203	18.9041	19.0537	18.2945	19.1409	18.8935	18.7168	19.0046
FIBP	Acidic fibroblast growth factor intracellular-binding protein	O43427	0.365709	0.587819	-0.182116	O43427	sp|O43427|FIBP_HUMAN Acidic fibroblast growth factor intracellular-binding protein OS=Homo sapiens OX=9606 GN=FIBP PE=1 SV=3	1	13	13	13	35.7	35.7	35.7	41.878	20.7385	20.2238	20.9182	20.7121	20.061	20.2095	20.6942	20.8076	20.3022	20.3089	20.2385	20.7351	20.4281	20.5821	20.6602	20.1
EIF4G3	Eukaryotic translation initiation factor 4 gamma 3	O43432	0.513367	0.709855	-0.0837753	O43432	sp|O43432|IF4G3_HUMAN Eukaryotic translation initiation factor 4 gamma 3 OS=Homo sapiens OX=9606 GN=EIF4G3 PE=1 SV=2	1	40	32	31	26.7	22.2	21.8	176.65	22.7393	22.4724	22.8262	22.8496	22.7022	22.5079	22.6675	22.7595	22.7486	22.8783	22.4539	22.887	22.5218	22.348	22.7611	22.4615
PPIH	Peptidyl-prolyl cis-trans isomerase H	O43447	0.654293	0.810025	-0.0533865	O43447	sp|O43447|PPIH_HUMAN Peptidyl-prolyl cis-trans isomerase H OS=Homo sapiens OX=9606 GN=PPIH PE=1 SV=1	1	9	9	9	59.3	59.3	59.3	19.208	21.832	21.5642	21.615	21.618	21.1747	21.7262	21.5666	21.4235	21.5476	21.567	21.5732	21.6984	21.618	21.289	21.4918	21.4389
MGAM	Maltase-glucoamylase, intestinal;Maltase;Glucoamylase	O43451	0.475903	0.680181	0.287334	O43451	sp|O43451|MGA_HUMAN Maltase-glucoamylase, intestinal OS=Homo sapiens OX=9606 GN=MGAM PE=1 SV=5	1	8	8	7	6.6	6.6	6.2	209.85	19.669	20.7516	18.9041	19.3838	19.8136	19.4852	19.3437	19.2806	20.062	20.0199	19.8115	19.0525	20.556	20.1404	18.8393	19.7433
HTRA2	Serine protease HTRA2, mitochondrial	O43464	0.610305	0.778973	0.0817677	O43464	sp|O43464|HTRA2_HUMAN Serine protease HTRA2, mitochondrial OS=Homo sapiens OX=9606 GN=HTRA2 PE=1 SV=2	1	9	9	9	22.9	22.9	22.9	48.84	20.3726	20.5537	20.7543	20.7074	20.3475	20.1054	20.1449	20.2218	20.4544	20.3289	20.5567	20.6623	20.5567	20.0669	20.6269	20.4083
AKR7A2	Aflatoxin B1 aldehyde reductase member 2	O43488	0.121737	0.308239	-0.395055	O43488	sp|O43488|ARK72_HUMAN Aflatoxin B1 aldehyde reductase member 2 OS=Homo sapiens OX=9606 GN=AKR7A2 PE=1 SV=3	1	16	16	10	47.1	47.1	34	39.589	24.6183	23.9045	24.5371	24.4368	23.69	23.6559	24.3485	24.3735	23.8974	24.2724	23.6774	24.1524	23.5583	23.8638	24.3857	23.5666
PROM1	Prominin-1	O43490	0.000990273	0.0151324	-0.753754	O43490	sp|O43490|PROM1_HUMAN Prominin-1 OS=Homo sapiens OX=9606 GN=PROM1 PE=1 SV=1	1	18	18	18	26.1	26.1	26.1	97.201	22.9354	22.387	22.266	21.9023	22.6558	22.0864	22.0639	21.9682	22.0295	21.9484	21.6924	21.4755	21.8278	21.9627	21.8865	21.2624
EPB41L2	Band 4.1-like protein 2	O43491	0.955801	0.978373	0.0203717	O43491	sp|O43491|E41L2_HUMAN Band 4.1-like protein 2 OS=Homo sapiens OX=9606 GN=EPB41L2 PE=1 SV=1	1	38	38	35	41.9	41.9	39.3	112.59	22.6985	22.6076	23.6477	22.7471	22.1204	22.2373	23.9275	22.8532	22.8927	23.6366	22.9196	22.7446	22.932	22.6105	22.5005	22.7158
TGOLN2	Trans-Golgi network integral membrane protein 2	O43493	0.665293	0.818015	-0.137974	O43493	sp|O43493|TGON2_HUMAN Trans-Golgi network integral membrane protein 2 OS=Homo sapiens OX=9606 GN=TGOLN2 PE=1 SV=3	1	16	16	16	33.4	33.4	33.4	51.018	21.2379	21.4797	21.0774	21.2171	21.6038	21.6444	20.8529	20.903	20.6842	21.3064	21.3915	20.513	21.6218	20.5113	21.2038	22.0191
LAMTOR5	Ragulator complex protein LAMTOR5	O43504	8.23e-05	0.00255897	-1.54341	O43504	sp|O43504|LTOR5_HUMAN Ragulator complex protein LAMTOR5 OS=Homo sapiens OX=9606 GN=LAMTOR5 PE=1 SV=1	1	2	2	2	37.4	37.4	37.4	9.6138	19.0431	18.7963	18.8812	18.4881	18.6273	19.8548	19.4512	19.6248	17.6112	17.8687	18.1886	18.1146	17.4225	19.3425	17.928	17.7323
B4GAT1	Beta-1,4-glucuronyltransferase 1	O43505	0.587408	0.764445	-0.140451	O43505	sp|O43505|B4GA1_HUMAN Beta-1,4-glucuronyltransferase 1 OS=Homo sapiens OX=9606 GN=B4GAT1 PE=1 SV=1	1	4	4	4	9.4	9.4	9.4	47.119	18.0925	18.3567	17.8722	17.7611	19.0564	17.8663	17.7039	18.22	18.0723	17.8926	18.0214	17.8636	17.8421	18.1276	18.5543	17.7764
WIPF1	WAS/WASL-interacting protein family member 1	O43516	0.000853187	0.013688	1.17098	O43516	sp|O43516|WIPF1_HUMAN WAS/WASL-interacting protein family member 1 OS=Homo sapiens OX=9606 GN=WIPF1 PE=1 SV=3	1	13	13	13	41.4	41.4	41.4	51.258	20.6486	21.1563	20.231	20.0486	20.0519	20.4804	20.0022	20.4626	20.7737	21.1949	22.0831	21.0839	21.3078	21.3897	20.1624	21.5794
ATP8B1	Phospholipid-transporting ATPase IC	O43520	0.016417	0.0935743	-0.539157	O43520	sp|O43520|AT8B1_HUMAN Phospholipid-transporting ATPase IC OS=Homo sapiens OX=9606 GN=ATP8B1 PE=1 SV=3	1	5	5	5	5.9	5.9	5.9	143.69	18.6947	18.1622	18.508	17.9405	18.2735	19.0443	18.9529	18.281	18.0439	17.9685	17.7559	18.4563	18.1978	18.2209	18.0597	18.1645
FOXO3	Forkhead box protein O3	O43524	0.857101	0.931081	-0.0534019	O43524;A0A2Z4LIS9	sp|O43524|FOXO3_HUMAN Forkhead box protein O3 OS=Homo sapiens OX=9606 GN=FOXO3 PE=1 SV=1	2	6	6	4	11.1	11.1	8.5	71.276	19.1545	18.9345	18.9751	18.7332	18.995	18.8772	19.0416	20.1209	18.9802	18.6319	19.4201	18.7512	19.191	19.0056	19.8025	18.7532
RGS14	Regulator of G-protein signaling 14	O43566	0.202412	0.417701	0.257564	O43566	sp|O43566|RGS14_HUMAN Regulator of G-protein signaling 14 OS=Homo sapiens OX=9606 GN=RGS14 PE=1 SV=4	1	5	5	5	14.1	14.1	14.1	61.446	15.8339	15.4267	15.1907	15.1585	15.3889	15.0056	15.1957	15.1585	15.2576	15.8606	15.5504	15.985	15.278	15.4136	15.1635	15.278
RNF13	E3 ubiquitin-protein ligase RNF13	O43567	0.0617986	0.206349	-0.695592	O43567	sp|O43567|RNF13_HUMAN E3 ubiquitin-protein ligase RNF13 OS=Homo sapiens OX=9606 GN=RNF13 PE=1 SV=1	1	5	5	5	14.7	14.7	14.7	42.813	19.4194	19.8548	19.3567	19.1991	19.8053	20.8756	19.0988	19.6525	19.2616	18.7302	19.139	18.6113	18.8889	20.0363	19.5861	19.1516
CA12	Carbonic anhydrase 12	O43570	0.0979967	0.271862	-0.751478	O43570	sp|O43570|CAH12_HUMAN Carbonic anhydrase 12 OS=Homo sapiens OX=9606 GN=CA12 PE=1 SV=1	1	8	8	8	32.5	32.5	32.5	39.45	20.4708	20.0219	20.7006	20.7195	20.212	20.795	22.8496	20.8932	20.2689	20.4703	20.1746	20.4623	20.3072	19.9173	20.3703	20.5246
AKAP10	A-kinase anchor protein 10, mitochondrial	O43572	0.294621	0.517706	-0.43611	O43572	sp|O43572|AKA10_HUMAN A-kinase anchor protein 10, mitochondrial OS=Homo sapiens OX=9606 GN=AKAP10 PE=1 SV=2	1	4	4	4	7.1	7.1	7.1	73.817	17.0471	17.7637	17.6818	17.2607	16.9294	18.3709	17.8469	18.0962	16.6434	17.1443	16.4335	18.3291	17.1217	17.9002	17.7506	17.2556
DENR	Density-regulated protein	O43583	0.0537955	0.189734	-0.485223	O43583	sp|O43583|DENR_HUMAN Density-regulated protein OS=Homo sapiens OX=9606 GN=DENR PE=1 SV=2	1	9	9	9	42.9	42.9	42.9	22.092	22.9311	22.6135	23.417	23.1667	22.8939	23.5875	23.3928	23.4175	23.1082	22.3282	22.8647	23.13	22.6821	22.4369	23.3928	22.7865
PSTPIP1	Proline-serine-threonine phosphatase-interacting protein 1	O43586	0.0357385	0.149344	0.965433	O43586	sp|O43586|PPIP1_HUMAN Proline-serine-threonine phosphatase-interacting protein 1 OS=Homo sapiens OX=9606 GN=PSTPIP1 PE=1 SV=1	1	5	5	5	11.1	11.1	11.1	47.591	18.0985	18.7905	17.138	17.4848	17.9361	17.8335	17.5421	17.9594	18.2164	18.469	19.5482	17.9245	18.9496	19.1194	17.1495	18.7597
XPOT	Exportin-T	O43592	0.0900444	0.259233	-0.189125	O43592	sp|O43592|XPOT_HUMAN Exportin-T OS=Homo sapiens OX=9606 GN=XPOT PE=1 SV=2	1	16	16	16	21.1	21.1	21.1	109.96	20.6431	20.8225	20.7343	20.7959	20.7097	20.6366	20.5652	20.7613	20.4192	20.39	20.439	20.7074	20.862	20.856	20.4267	20.5197
DNPH1	2-deoxynucleoside 5-phosphate N-hydrolase 1	O43598	0.103293	0.279632	-0.507777	O43598	sp|O43598|DNPH1_HUMAN 2-deoxynucleoside 5-phosphate N-hydrolase 1 OS=Homo sapiens OX=9606 GN=DNPH1 PE=1 SV=1	1	12	12	12	85.6	85.6	85.6	19.108	22.9521	22.3565	22.9932	22.82	22.5613	22.7865	23.1055	23.4536	22.6431	22.5714	22.2275	23.2702	22.0306	22.1723	23.2689	22.029
TIMM44	Mitochondrial import inner membrane translocase subunit TIM44	O43615	0.303345	0.526035	-0.249249	O43615	sp|O43615|TIM44_HUMAN Mitochondrial import inner membrane translocase subunit TIM44 OS=Homo sapiens OX=9606 GN=TIMM44 PE=1 SV=2	1	20	20	20	45.6	45.6	45.6	51.355	21.7836	21.8029	22.0941	21.932	22.3424	21.6068	21.6218	21.2034	21.3403	21.4087	22.142	21.4759	21.3639	21.4966	21.6509	22.1267
TRAPPC3	Trafficking protein particle complex subunit 3	O43617	0.364215	0.586232	-0.118104	O43617	sp|O43617|TPPC3_HUMAN Trafficking protein particle complex subunit 3 OS=Homo sapiens OX=9606 GN=TRAPPC3 PE=1 SV=1	1	10	10	10	42.8	42.8	42.8	20.274	21.8371	21.7006	21.8417	21.7107	21.7864	21.8579	21.7652	21.3392	21.6615	21.3824	21.5384	21.9936	21.6968	21.4556	21.7652	21.6904
CHMP2A	Charged multivesicular body protein 2a	O43633	0.000293559	0.00638576	-0.934662	O43633	sp|O43633|CHM2A_HUMAN Charged multivesicular body protein 2a OS=Homo sapiens OX=9606 GN=CHMP2A PE=1 SV=1	1	9	9	9	34.2	34.2	34.2	25.104	22.2443	21.3097	21.9813	21.2682	21.6521	22.2205	22.0484	21.3591	21.1225	20.7168	21.5076	21.5763	21.0005	20.9833	20.9156	21.0783
NCK2	Cytoplasmic protein NCK2	O43639	0.898346	0.952935	0.0133907	O43639	sp|O43639|NCK2_HUMAN Cytoplasmic protein NCK2 OS=Homo sapiens OX=9606 GN=NCK2 PE=1 SV=2	1	16	15	15	53.9	51.8	51.8	42.915	21.3831	21.1671	21.5695	21.3335	21.4191	21.4424	21.8159	21.537	21.5682	21.3529	21.3934	21.4416	21.4556	21.4458	21.5517	21.5324
PSCA	Prostate stem cell antigen	O43653	NA	NA	0	O43653	sp|O43653|PSCA_HUMAN Prostate stem cell antigen OS=Homo sapiens OX=9606 GN=PSCA PE=1 SV=2	1	1	1	1	8.8	8.8	8.8	11.959	0	0	0	0	0	0	0	0	0	0	0	0	0	0	0	0
TSPAN6	Tetraspanin-6	O43657	0.28623	0.508762	0.475403	O43657	sp|O43657|TSN6_HUMAN Tetraspanin-6 OS=Homo sapiens OX=9606 GN=TSPAN6 PE=1 SV=1	1	3	3	3	13.1	13.1	13.1	27.563	18.8916	19.1822	18.0597	18.187	18.836	20.2018	19.7787	18.6609	19.0833	18.817	20.1221	18.7219	19.8234	19.3134	19.2343	19.3187
PLRG1	Pleiotropic regulator 1	O43660	0.710244	0.847179	-0.0574284	O43660	sp|O43660|PLRG1_HUMAN Pleiotropic regulator 1 OS=Homo sapiens OX=9606 GN=PLRG1 PE=1 SV=1	1	12	12	12	28.6	28.6	28.6	57.193	21.7598	22.0306	21.8381	21.6959	21.545	21.6892	21.7845	21.2929	21.4577	21.7717	21.5351	22.0969	21.4755	21.5674	21.7672	21.646
RGS10	Regulator of G-protein signaling 10	O43665	0.612546	0.780942	0.142261	O43665	sp|O43665|RGS10_HUMAN Regulator of G-protein signaling 10 OS=Homo sapiens OX=9606 GN=RGS10 PE=1 SV=3	1	7	7	7	51.9	51.9	51.9	21.21	19.7991	20.4508	20.029	19.6501	19.4663	20.3813	19.616	19.699	20.0441	19.7083	20.6427	20.3929	19.4301	19.9403	19.5682	20.154
ZNF207	BUB3-interacting and GLEBS motif-containing protein ZNF207	O43670	0.0777037	0.236891	0.512011	O43670	sp|O43670|ZN207_HUMAN BUB3-interacting and GLEBS motif-containing protein ZNF207 OS=Homo sapiens OX=9606 GN=ZNF207 PE=1 SV=1	1	7	7	7	19	19	19	50.75	21.372	21.2718	21.6557	21.3515	21.8767	22.6417	22.4369	21.3934	22.026	22.0401	22.3668	21.9805	22.15	22.395	21.7379	22.1425
NDUFB3	NADH dehydrogenase [ubiquinone] 1 beta subcomplex subunit 3	O43676	NA	NA	0	O43676	sp|O43676|NDUB3_HUMAN NADH dehydrogenase [ubiquinone] 1 beta subcomplex subunit 3 OS=Homo sapiens OX=9606 GN=NDUFB3 PE=1 SV=3	1	1	1	1	11.2	11.2	11.2	11.402	0	0	0	0	0	0	0	0	0	0	0	0	0	0	0	0
NDUFA2	NADH dehydrogenase [ubiquinone] 1 alpha subcomplex subunit 2	O43678	0.941997	0.972435	0.0275038	O43678	sp|O43678|NDUA2_HUMAN NADH dehydrogenase [ubiquinone] 1 alpha subcomplex subunit 2 OS=Homo sapiens OX=9606 GN=NDUFA2 PE=1 SV=3	1	7	7	7	58.6	58.6	58.6	10.921	19.8611	19.7587	20.395	20.2426	21.4487	19.6525	20.3643	19.9839	19.9412	19.9259	20.0249	20.6126	19.7128	20.6338	19.948	21.0602
ASNA1	ATPase ASNA1	O43681	0.00179729	0.0226839	-0.430669	O43681	sp|O43681|ASNA_HUMAN ATPase ASNA1 OS=Homo sapiens OX=9606 GN=ASNA1 PE=1 SV=2	1	14	14	14	69.3	69.3	69.3	38.792	22.1267	22.5714	22.4341	22.4657	22.156	22.5538	22.3297	22.4768	21.923	22.2553	21.8865	22.3677	21.8038	22.0285	22.3028	22.1585
BUB3	Mitotic checkpoint protein BUB3	O43684	0.639888	0.800431	0.0335648	O43684	sp|O43684|BUB3_HUMAN Mitotic checkpoint protein BUB3 OS=Homo sapiens OX=9606 GN=BUB3 PE=1 SV=1	1	14	14	14	46	46	46	37.154	22.5558	22.3772	22.337	22.4902	22.3722	22.5481	22.6051	22.3897	22.3448	22.5538	22.386	22.4301	22.6266	22.5621	22.45	22.5079
PLPP2	Lipid phosphate phosphohydrolase 2	O43688	0.118556	0.302986	-0.554572	O43688	sp|O43688|PLPP2_HUMAN Phospholipid phosphatase 2 OS=Homo sapiens OX=9606 GN=PLPP2 PE=1 SV=1	1	1	1	1	3.5	3.5	3.5	32.573	16.0681	15.9565	16.1103	15.6021	15.4386	15.9424	17.2851	16.2788	15.6402	15.6363	15.1957	15.4447	16.3537	16.266	15.7595	15.3107
SULT1B1	Sulfotransferase family cytosolic 1B member 1	O43704	0.437263	0.650835	-0.25327	O43704	sp|O43704|ST1B1_HUMAN Sulfotransferase family cytosolic 1B member 1 OS=Homo sapiens OX=9606 GN=SULT1B1 PE=1 SV=2	1	2	2	2	6.4	6.4	6.4	34.899	18.2006	18.4957	18.1164	18.0232	18.4108	18.6765	19.3425	17.5931	17.8894	18.0882	18.8142	17.9187	17.9847	18.2122	17.845	18.702
ACTN4	Alpha-actinin-4	O43707	0.0324439	0.139997	-0.269512	O43707	sp|O43707|ACTN4_HUMAN Alpha-actinin-4 OS=Homo sapiens OX=9606 GN=ACTN4 PE=1 SV=2	1	74	74	48	80.4	80.4	55.4	104.85	26.6944	26.4489	26.7694	26.8175	26.4489	26.8175	26.4373	26.9338	26.5814	26.4373	26.3626	26.5814	26.2337	26.5031	26.7127	26.4609
GSTZ1	Maleylacetoacetate isomerase	O43708	0.609498	0.778422	-0.0870682	O43708	sp|O43708|MAAI_HUMAN Maleylacetoacetate isomerase OS=Homo sapiens OX=9606 GN=GSTZ1 PE=1 SV=3	1	10	10	10	44.4	44.4	44.4	24.212	22.7145	22.2412	22.5016	22.7315	22.2264	22.3509	22.1606	21.8282	22.3603	22.4393	22.2412	22.1606	22.5067	22.2887	22.0831	22.1922
TRIAP1	TP53-regulated inhibitor of apoptosis 1	O43715	NA	NA	0	O43715	sp|O43715|TRIA1_HUMAN TP53-regulated inhibitor of apoptosis 1 OS=Homo sapiens OX=9606 GN=TRIAP1 PE=1 SV=1	1	1	1	1	18.4	18.4	18.4	8.7858	0	0	0	0	0	0	0	0	0	0	0	0	0	0	0	0
GATC	Glutamyl-tRNA(Gln) amidotransferase subunit C, mitochondrial	O43716	0.184585	0.396396	-0.270457	O43716	sp|O43716|GATC_HUMAN Glutamyl-tRNA(Gln) amidotransferase subunit C, mitochondrial OS=Homo sapiens OX=9606 GN=GATC PE=1 SV=1	1	2	2	2	15.4	15.4	15.4	15.086	16.9524	16.844	17.4627	17.1583	17.3948	16.4362	16.6248	16.7496	17.0028	16.6598	16.737	16.5908	17.0411	16.7202	16.7266	16.6447
HTATSF1	HIV Tat-specific factor 1	O43719	0.00607057	0.0511949	0.374051	O43719	sp|O43719|HTSF1_HUMAN HIV Tat-specific factor 1 OS=Homo sapiens OX=9606 GN=HTATSF1 PE=1 SV=1	1	40	40	40	50.1	50.1	50.1	85.852	23.0695	22.9776	23.446	23.4196	22.9521	23.266	23.4628	23.3581	23.6559	23.6045	23.4804	23.5232	23.4061	23.2218	23.7237	23.4102
TRAF3IP2	Adapter protein CIKS	O43734	0.157114	0.358646	-0.337563	O43734	sp|O43734|CIKS_HUMAN Adapter protein CIKS OS=Homo sapiens OX=9606 GN=TRAF3IP2 PE=1 SV=3	1	2	2	2	6.1	6.1	6.1	64.665	15.4791	15.2261	15.9685	15.8755	15.6549	15.5824	16.7417	15.9685	15.488	15.6549	15.6869	15.6513	15.4585	15.7114	15.5239	15.4501
PRKAB2	5-AMP-activated protein kinase subunit beta-2	O43741	0.0726078	0.227353	-0.621861	O43741	sp|O43741|AAKB2_HUMAN 5-AMP-activated protein kinase subunit beta-2 OS=Homo sapiens OX=9606 GN=PRKAB2 PE=1 SV=1	1	3	1	1	7.7	3.7	3.7	30.302	14.9198	14.0486	15.1585	14.879	14.4087	14.2997	15.1907	15.4541	14.2629	14.2217	14.1832	15.2347	13.8175	14.2352	14.9069	14.0486
AP1G1	AP-1 complex subunit gamma-1	O43747	0.146147	0.343363	-0.187319	O43747	sp|O43747|AP1G1_HUMAN AP-1 complex subunit gamma-1 OS=Homo sapiens OX=9606 GN=AP1G1 PE=1 SV=5	1	32	32	32	48.1	48.1	48.1	91.35	23.5965	23.7014	23.3242	23.4555	23.4308	23.8171	23.7577	23.614	23.3673	23.2347	23.4241	23.6225	23.7382	23.5376	23.529	23.2049
SYNGR2	Synaptogyrin-2	O43760	0.498474	0.698389	-0.239824	O43760	sp|O43760|SNG2_HUMAN Synaptogyrin-2 OS=Homo sapiens OX=9606 GN=SYNGR2 PE=1 SV=1	1	3	3	3	12.5	12.5	12.5	24.81	19.8194	20.7737	19.3846	19.8381	19.6601	20.9374	20.0878	19.9537	19.619	19.6801	19.7271	19.6545	20.6158	19.8865	19.4125	20.5294
SGTA	Small glutamine-rich tetratricopeptide repeat-containing protein alpha	O43765	0.191014	0.404101	-0.312043	O43765	sp|O43765|SGTA_HUMAN Small glutamine-rich tetratricopeptide repeat-containing protein alpha OS=Homo sapiens OX=9606 GN=SGTA PE=1 SV=1	1	10	10	10	34.5	34.5	34.5	34.063	21.7895	21.3213	22.4539	22.2784	21.6874	22.1174	21.9172	22.3707	21.7766	21.8741	21.684	22.0648	21.4119	21.5241	22.2	21.6701
ENSA	Alpha-endosulfine	O43768	0.849508	0.926964	0.0565607	O43768	sp|O43768|ENSA_HUMAN Alpha-endosulfine OS=Homo sapiens OX=9606 GN=ENSA PE=1 SV=1	1	10	10	9	71.9	71.9	62.8	13.389	23.4328	22.4181	23.1759	23.4373	23.3639	23.4722	23.4734	24.0429	23.1989	23.7755	23.2608	22.8234	23.5925	23.004	23.6579	23.8171
NARS	Asparagine--tRNA ligase, cytoplasmic	O43776	0.562166	0.744615	-0.0884903	O43776	sp|O43776|SYNC_HUMAN Asparagine--tRNA ligase, cytoplasmic OS=Homo sapiens OX=9606 GN=NARS PE=1 SV=1	1	32	32	31	51.8	51.8	51.8	62.942	24.4784	24.2008	24.5269	24.5803	24.1724	24.6487	24.3471	24.3802	24.3376	24.1864	24.1524	24.1349	24.8754	24.2957	24.5144	24.3471
MYO1B	Unconventional myosin-Ib	O43795	0.0797906	0.241146	-0.319	O43795	sp|O43795|MYO1B_HUMAN Unconventional myosin-Ib OS=Homo sapiens OX=9606 GN=MYO1B PE=1 SV=3	1	47	46	43	44.6	44	40.9	131.98	23.3928	23.0383	23.529	23.1133	23.705	23.4356	23.0383	22.9143	22.8749	22.7049	22.9414	23.1759	23.4164	23.1115	23.1776	22.995
SSNA1	Sjoegren syndrome nuclear autoantigen 1	O43805	0.125706	0.31452	-0.618177	O43805	sp|O43805|SSNA1_HUMAN Sjoegren syndrome nuclear autoantigen 1 OS=Homo sapiens OX=9606 GN=SSNA1 PE=1 SV=2	1	3	3	3	21.8	21.8	21.8	13.596	17.4022	17.6742	17.1819	17.3123	16.0338	16.9924	17.177	17.6885	16.5412	17.4428	17.1623	16.7217	16.657	17.3169	15.5544	16.6383
NUDT21	Cleavage and polyadenylation specificity factor subunit 5	O43809	0.000442696	0.00873114	0.491091	O43809	sp|O43809|CPSF5_HUMAN Cleavage and polyadenylation specificity factor subunit 5 OS=Homo sapiens OX=9606 GN=NUDT21 PE=1 SV=1	1	17	17	17	79.3	79.3	79.3	26.227	23.2427	23.2816	23.6424	23.6835	23.4196	23.0661	23.529	23.2628	23.5077	23.7827	23.7673	23.7869	24.046	23.5492	23.633	23.7782
LANCL1	LanC-like protein 1	O43813	0.729867	0.858339	0.115831	O43813	sp|O43813|LANC1_HUMAN Glutathione S-transferase LANCL1 OS=Homo sapiens OX=9606 GN=LANCL1 PE=1 SV=1	1	7	7	7	21.6	21.6	21.6	45.283	22.2304	22.1585	22.1494	22.1549	21.6268	22.1631	22.1518	21.957	21.9501	21.7515	21.7691	21.8604	22.3017	23.6477	22.0103	21.9435
STRN	Striatin	O43815	0.829033	0.915427	0.0327511	O43815	sp|O43815|STRN_HUMAN Striatin OS=Homo sapiens OX=9606 GN=STRN PE=1 SV=4	1	19	19	18	28.2	28.2	27.3	86.131	21.9453	21.8612	21.5941	21.9118	21.8612	22.2033	21.5526	21.8591	21.7981	21.7421	22.0124	21.8928	21.8159	21.7918	21.598	22.319
RRP9	U3 small nucleolar RNA-interacting protein 2	O43818	0.00697286	0.0555228	0.818056	O43818	sp|O43818|U3IP2_HUMAN U3 small nucleolar RNA-interacting protein 2 OS=Homo sapiens OX=9606 GN=RRP9 PE=1 SV=1	1	10	10	10	27.2	27.2	27.2	51.84	20.7594	20.7835	20.595	20.6879	20.5427	20.3703	20.4893	20.8238	20.6616	20.8543	21.8674	20.6584	21.0797	22.1028	20.7835	21.5806
SCO2	Protein SCO2 homolog, mitochondrial	O43819	NA	NA	0	O43819	sp|O43819|SCO2_HUMAN Protein SCO2 homolog, mitochondrial OS=Homo sapiens OX=9606 GN=SCO2 PE=1 SV=3	1	2	2	2	6.8	6.8	6.8	29.81	0	0	0	0	0	0	0	0	0	0	0	0	0	0	0	0
CFAP410	Protein C21orf2	O43822	0.794188	0.896629	-0.107248	O43822	sp|O43822|CF410_HUMAN Cilia- and flagella-associated protein 410 OS=Homo sapiens OX=9606 GN=CFAP410 PE=1 SV=1	1	6	6	6	25.8	25.8	25.8	28.34	19.2103	19.0916	18.908	19.0866	18.5853	18.1562	18.9879	18.3063	19.007	18.9888	18.322	19.9664	18.373	18.0491	19.2013	17.8299
AKAP8	A-kinase anchor protein 8	O43823	0.40117	0.620204	0.126323	O43823	sp|O43823|AKAP8_HUMAN A-kinase anchor protein 8 OS=Homo sapiens OX=9606 GN=AKAP8 PE=1 SV=1	1	18	18	18	32.4	32.4	32.4	76.107	21.1626	21.0839	21.5058	21.2273	21.4446	21.5052	21.6924	20.9433	21.4718	21.2434	21.617	21.4371	21.3619	21.2624	21.2709	21.601
ZBTB14	Zinc finger and BTB domain-containing protein 14	O43829	0.0474197	0.176328	0.352837	O43829	sp|O43829|ZBT14_HUMAN Zinc finger and BTB domain-containing protein 14 OS=Homo sapiens OX=9606 GN=ZBTB14 PE=1 SV=2	1	3	3	3	7.3	7.3	7.3	50.956	17.7121	17.7968	18.0621	18.105	17.7571	17.671	17.7141	17.561	18.0792	18.0344	18.0871	18.3354	18.0681	17.9567	17.4107	18.3642
IDH3B	Isocitrate dehydrogenase [NAD] subunit beta, mitochondrial	O43837	0.0233393	0.114165	0.329525	O43837	sp|O43837|IDH3B_HUMAN Isocitrate dehydrogenase [NAD] subunit beta, mitochondrial OS=Homo sapiens OX=9606 GN=IDH3B PE=1 SV=2	1	16	16	16	52.2	52.2	52.2	42.183	22.584	22.7132	23.0255	22.887	22.8954	22.4615	22.9607	22.3603	22.8187	22.7266	23.0552	23.0174	22.9751	23.1517	23.0864	22.8835
NRDC	Nardilysin	O43847	0.369359	0.590783	-0.116662	O43847	sp|O43847|NRDC_HUMAN Nardilysin OS=Homo sapiens OX=9606 GN=NRDC PE=1 SV=3	1	40	40	40	36.8	36.8	36.8	131.7	23.0103	23.0552	22.9966	23.175	23.041	23.3059	22.6746	22.8496	22.9389	22.9594	22.7486	22.6431	23.1144	22.8992	23.1178	23.0397
CALU	Calumenin	O43852	0.0954188	0.268334	-0.52471	O43852	sp|O43852|CALU_HUMAN Calumenin OS=Homo sapiens OX=9606 GN=CALU PE=1 SV=2	1	25	25	25	71.7	71.7	71.7	37.106	23.7106	23.3974	23.4555	23.4022	23.88	23.4073	22.8056	23.4061	23.3503	23.1735	23.5051	23.2767	22.0382	22.6921	23.7006	22.8187
AHCYL1	Putative adenosylhomocysteinase 2	O43865	0.670567	0.821599	-0.0614821	O43865	sp|O43865|SAHH2_HUMAN S-adenosylhomocysteine hydrolase-like protein 1 OS=Homo sapiens OX=9606 GN=AHCYL1 PE=1 SV=2	1	27	27	14	41.3	41.3	20.6	58.951	23.1409	22.9903	23.3901	23.1099	22.9662	23.5396	23.4061	23.4257	23.2049	23.1157	23.0241	23.2218	23.5666	23.0927	23.3417	23.0604
CD5L	CD5 antigen-like	O43866	0.00335031	0.0353479	1.19001	O43866	sp|O43866|CD5L_HUMAN CD5 antigen-like OS=Homo sapiens OX=9606 GN=CD5L PE=1 SV=1	1	8	8	8	27.1	27.1	27.1	38.087	20.3982	20.7601	19.7357	20.2912	20.4595	20.9847	19.5779	20.2912	21.4907	20.3843	21.1727	20.6149	21.1596	21.3114	20.5767	22.387
KIF1C	Kinesin-like protein KIF1C	O43896	0.0302516	0.133736	-0.344058	O43896	sp|O43896|KIF1C_HUMAN Kinesin-like protein KIF1C OS=Homo sapiens OX=9606 GN=KIF1C PE=1 SV=3	1	11	6	6	11.5	7.4	7.4	122.95	19.4125	19.2163	19.3125	19.3596	19.4137	19.7711	18.9972	19.4871	18.9701	19.4816	19.0748	19.2241	18.7559	19.0587	19.2424	19.2545
GAS2	Growth arrest-specific protein 2	O43903	0.983724	0.992988	0.00548336	O43903	sp|O43903|GAS2_HUMAN Growth arrest-specific protein 2 OS=Homo sapiens OX=9606 GN=GAS2 PE=1 SV=1	1	1	1	1	3.2	3.2	3.2	34.945	15.6774	15.8233	15.8505	16.196	15.8147	16.8085	15.4228	15.5662	16.2423	15.8369	16.1315	15.4689	15.6402	16.1186	15.6021	16.1493
NDUFS5	NADH dehydrogenase [ubiquinone] iron-sulfur protein 5	O43920	0.48087	0.684395	-0.275364	O43920	sp|O43920|NDUS5_HUMAN NADH dehydrogenase [ubiquinone] iron-sulfur protein 5 OS=Homo sapiens OX=9606 GN=NDUFS5 PE=1 SV=3	1	4	4	4	38.7	38.7	38.7	12.517	18.9824	19.0123	19.4103	19.7281	20.5727	19.2103	20.3678	19.5632	19.0587	18.9474	19.1627	19.0916	19.4731	20.0325	19.2886	20.2656
PDE6D	Retinal rod rhodopsin-sensitive cGMP 3,5-cyclic phosphodiesterase subunit delta	O43924	0.260284	0.482229	0.131201	O43924	sp|O43924|PDE6D_HUMAN Retinal rod rhodopsin-sensitive cGMP 3,5-cyclic phosphodiesterase subunit delta OS=Homo sapiens OX=9606 GN=PDE6D PE=1 SV=1	1	4	4	4	33.3	33.3	33.3	17.42	19.9027	19.6843	19.8611	19.7838	19.7151	19.7019	19.663	19.7183	19.6972	20.2238	19.6724	19.8182	20.1199	19.7128	19.8194	19.694
PEX1	Peroxisome biogenesis factor 1	O43933	0.211103	0.427606	-0.231576	O43933	sp|O43933|PEX1_HUMAN Peroxisome biogenesis factor 1 OS=Homo sapiens OX=9606 GN=PEX1 PE=1 SV=1	1	4	4	4	2.8	2.8	2.8	142.87	18.3795	17.9956	18.689	18.7627	18.2674	18.3588	18.7458	18.5164	18.2656	18.2475	18.3709	18.7573	17.8865	18.2438	18.4533	18.2062
RAD21	Double-strand-break repair protein rad21 homolog	O60216	0.536929	0.726248	-0.0674991	O60216;Q9H4I0	sp|O60216|RAD21_HUMAN Double-strand-break repair protein rad21 homolog OS=Homo sapiens OX=9606 GN=RAD21 PE=1 SV=2	2	16	16	16	35.5	35.5	35.5	71.689	21.5317	21.8582	21.7195	21.7202	21.7394	21.755	21.9713	21.7672	21.7735	21.7873	21.8114	21.9435	21.3571	21.6333	21.6387	21.7434
AKR1B10	Aldo-keto reductase family 1 member B10	O60218	0.546887	0.732765	-0.3004	O60218	sp|O60218|AK1BA_HUMAN Aldo-keto reductase family 1 member B10 OS=Homo sapiens OX=9606 GN=AKR1B10 PE=1 SV=2	1	22	22	15	76.3	76.3	43.7	36.019	23.9817	24.714	24.4979	24.8791	26.0123	26.4609	24.539	24.6329	24.091	25.654	24.3582	24.3802	24.6422	24.8133	24.8791	25.2341
TIMM8A	Mitochondrial import inner membrane translocase subunit Tim8 A	O60220	0.548079	0.733559	-0.435893	O60220	sp|O60220|TIM8A_HUMAN Mitochondrial import inner membrane translocase subunit Tim8 A OS=Homo sapiens OX=9606 GN=TIMM8A PE=1 SV=1	1	2	2	1	41.2	41.2	11.3	10.998	16.8328	16.196	17.3747	16.9146	16.5701	16.3219	16.7779	16.9391	15.6774	16.2913	15.9685	16.1219	16.0412	19.7633	16.2079	15.4386
KALRN	Kalirin	O60229	0.279706	0.50309	0.367683	O60229;Q86VW2	sp|O60229|KALRN_HUMAN Kalirin OS=Homo sapiens OX=9606 GN=KALRN PE=1 SV=2	2	5	5	5	2.4	2.4	2.4	340.17	19.1217	18.778	18.5668	19.4382	19.158	18.5176	18.3681	18.3709	19.4644	19.7357	18.5089	18.2062	19.1862	19.5238	18.9454	18.7876
DHX16	Putative pre-mRNA-splicing factor ATP-dependent RNA helicase DHX16	O60231	2.61e-07	3.51e-05	0.559746	O60231	sp|O60231|DHX16_HUMAN Pre-mRNA-splicing factor ATP-dependent RNA helicase DHX16 OS=Homo sapiens OX=9606 GN=DHX16 PE=1 SV=2	1	27	26	26	30.9	30.1	30.1	119.26	21.9682	21.6395	21.9659	22.0831	21.8956	21.7394	21.8767	22.061	22.306	22.2954	22.1553	22.2026	22.4751	22.2282	22.1267	22.5441
ZNRD2	Sjoegren syndrome/scleroderma autoantigen 1	O60232	0.00385659	0.0385451	0.974319	O60232	sp|O60232|ZNRD2_HUMAN Protein ZNRD2 OS=Homo sapiens OX=9606 GN=ZNRD2 PE=1 SV=1	1	4	4	3	25.6	25.6	15.1	21.474	17.7915	19.1409	17.6968	18.2497	18.2049	18.4385	18.0102	18.3642	19.6336	19.0866	18.8373	18.2504	19.3259	19.0964	18.2542	18.8151
GMFG	Glia maturation factor gamma	O60234	0.0110612	0.0741694	1.23089	O60234	sp|O60234|GMFG_HUMAN Glia maturation factor gamma OS=Homo sapiens OX=9606 GN=GMFG PE=1 SV=1	1	9	7	7	77.5	52.1	52.1	16.801	21.3663	22.0705	20.4703	20.5858	20.965	21.3777	20.3097	20.9597	21.6262	21.6615	22.93	21.501	22.504	22.0952	20.4372	22.1755
TMPRSS11D	Transmembrane protease serine 11D;Transmembrane protease serine 11D non-catalytic chain;Transmembrane protease serine 11D catalytic chain	O60235	0.450401	0.660945	-0.305979	O60235	sp|O60235|TM11D_HUMAN Transmembrane protease serine 11D OS=Homo sapiens OX=9606 GN=TMPRSS11D PE=1 SV=1	1	7	7	6	18.9	18.9	17.2	46.263	21.0974	21.7103	20.1865	20.7102	21.2752	21.0822	20.602	20.8468	20.4012	20.2738	20.3417	19.9061	20.9739	20.9748	22.0022	20.9403
PPP1R12B	Protein phosphatase 1 regulatory subunit 12B	O60237	0.45248	0.662682	0.140302	O60237	sp|O60237|MYPT2_HUMAN Protein phosphatase 1 regulatory subunit 12B OS=Homo sapiens OX=9606 GN=PPP1R12B PE=1 SV=2	1	4	3	3	5.5	4.5	4.5	110.4	17.5311	17.0174	17.9995	17.2486	16.9866	17.4981	17.6528	17.5492	17.7443	17.6928	17.4395	17.4798	17.3833	17.5331	17.6138	17.3747
MED14	Mediator of RNA polymerase II transcription subunit 14	O60244	0.873026	0.940972	-0.190563	O60244	sp|O60244|MED14_HUMAN Mediator of RNA polymerase II transcription subunit 14 OS=Homo sapiens OX=9606 GN=MED14 PE=1 SV=2	1	2	2	2	2.8	2.8	2.8	160.6	12.1972	12.253	12.1342	8.58889	12.0283	12.1342	12.9542	12.6618	12.1972	12.3405	12.0283	7.10918	13.0834	12.3405	12.1342	12.6618
PCDH7	Protocadherin-7	O60245	0.361276	0.582769	-0.230379	O60245	sp|O60245|PCDH7_HUMAN Protocadherin-7 OS=Homo sapiens OX=9606 GN=PCDH7 PE=1 SV=2	1	7	7	7	10	10	10	116.07	17.7674	17.4185	18.1357	17.6486	17.2651	17.4649	18.5349	17.9378	17.8053	17.8042	17.2962	17.7267	17.3485	17.5573	18.004	17.3531
SOX15	Protein SOX-15	O60248	0.0645833	0.212481	0.851055	O60248	sp|O60248|SOX15_HUMAN Protein SOX-15 OS=Homo sapiens OX=9606 GN=SOX15 PE=1 SV=1	1	2	1	1	9.9	6.4	6.4	25.251	18.3597	17.8687	18.9437	18.7649	19.1627	18.4469	19.3156	18.4918	20.0662	18.9782	18.9773	18.1474	19.0695	19.0629	19.0998	20.6721
PRPSAP2	Phosphoribosyl pyrophosphate synthase-associated protein 2	O60256	0.0750393	0.232391	-0.258705	O60256	sp|O60256|KPRB_HUMAN Phosphoribosyl pyrophosphate synthase-associated protein 2 OS=Homo sapiens OX=9606 GN=PRPSAP2 PE=1 SV=1	1	16	14	14	52	46.3	46.3	40.925	21.9369	22.1853	22.046	21.9962	21.7055	21.7836	22.2887	22.0568	21.7691	21.7781	21.6068	22.0685	21.853	21.7014	22.1853	21.6021
KLK8	Kallikrein-8	O60259	0.536375	0.726037	-0.163708	O60259	sp|O60259|KLK8_HUMAN Kallikrein-8 OS=Homo sapiens OX=9606 GN=KLK8 PE=1 SV=1	1	3	3	3	11.2	11.2	11.2	28.048	20.9603	20.472	20.6684	20.3219	19.9275	20.3484	20.4453	20.5676	20.2255	20.2738	20.4855	20.4945	20.5475	19.8447	21.1308	19.8013
SMARCA5	SWI/SNF-related matrix-associated actin-dependent regulator of chromatin subfamily A member 5	O60264	0.011441	0.0762174	0.328829	O60264	sp|O60264|SMCA5_HUMAN SWI/SNF-related matrix-associated actin-dependent regulator of chromatin subfamily A member 5 OS=Homo sapiens OX=9606 GN=SMARCA5 PE=1 SV=1	1	38	38	25	33.4	33.4	23.3	121.9	22.9389	22.9837	23.1242	22.9389	22.8894	22.6288	22.8586	22.6551	23.021	23.0192	23.2273	23.1178	23.2642	23.3673	22.7315	23.0927
KIAA0513	Uncharacterized protein KIAA0513	O60268	0.303619	0.526264	-0.199938	O60268	sp|O60268|K0513_HUMAN Uncharacterized protein KIAA0513 OS=Homo sapiens OX=9606 GN=KIAA0513 PE=1 SV=1	1	7	7	7	19.2	19.2	19.2	46.638	20.8834	20.5542	20.4977	20.2742	20.7847	20.9009	20.2095	20.977	20.6436	20.6912	20.6974	20.2177	20.0945	20.7041	20.5705	20.3542
SPAG9	C-Jun-amino-terminal kinase-interacting protein 4	O60271	0.0456638	0.17196	-0.165743	O60271;Q9UPT6	sp|O60271|JIP4_HUMAN C-Jun-amino-terminal kinase-interacting protein 4 OS=Homo sapiens OX=9606 GN=SPAG9 PE=1 SV=4	2	43	43	43	41.5	41.5	41.5	146.2	23.2273	23.1288	23.2959	23.1578	22.9966	23.3758	23.1329	23.2959	23.1443	23.1055	23.0927	23.0678	22.8727	23.057	23.2642	23.0877
KIF5C	Kinesin heavy chain isoform 5C	O60282	0.684853	0.830028	0.118716	O60282	sp|O60282|KIF5C_HUMAN Kinesin heavy chain isoform 5C OS=Homo sapiens OX=9606 GN=KIF5C PE=1 SV=1	1	19	1	0	17.6	0.7	0	109.49	17.0686	16.7395	17.3903	16.9064	16.5002	17.0999	16.737	17.2326	17.2954	17.5911	16.7803	16.6838	16.4122	17.5436	16.52	17.5063
SIPA1L3	Signal-induced proliferation-associated 1-like protein 3	O60292	0.485854	0.687574	0.0861756	O60292	sp|O60292|SI1L3_HUMAN Signal-induced proliferation-associated 1-like protein 3 OS=Homo sapiens OX=9606 GN=SIPA1L3 PE=1 SV=3	1	10	9	9	6.6	6.1	6.1	194.61	19.3838	19.588	19.3483	19.4259	19.7515	19.2163	19.0658	19.3895	19.5571	19.5494	19.4911	19.2046	19.5246	19.3503	19.4499	19.52
LCMT2	tRNA wybutosine-synthesizing protein 4	O60294	0.846871	0.925082	0.0200385	O60294	sp|O60294|TYW4_HUMAN tRNA wybutosine-synthesizing protein 4 OS=Homo sapiens OX=9606 GN=LCMT2 PE=1 SV=3	1	1	1	1	2.5	2.5	2.5	75.601	14.5875	14.7547	14.7222	14.6557	14.5504	14.6192	14.3388	14.2217	14.5875	14.5723	14.5816	14.4412	14.6465	14.4493	14.6638	14.6192
KIAA0556	Uncharacterized protein KIAA0556	O60303	0.473963	0.679552	-0.124088	O60303	sp|O60303|K0556_HUMAN Protein KIAA0556 OS=Homo sapiens OX=9606 GN=KIAA0556 PE=1 SV=4	1	11	11	10	7.7	7.7	7.2	180.92	19.3694	19.0587	19.4634	19.3459	19.1683	18.9178	19.7083	19.4611	19.3567	19.4277	19.0443	19.5571	19.1715	19.0299	19.3231	18.8945
AQR	Intron-binding protein aquarius	O60306	0.00432281	0.0417383	0.415105	O60306	sp|O60306|AQR_HUMAN RNA helicase aquarius OS=Homo sapiens OX=9606 GN=AQR PE=1 SV=4	1	23	22	22	21.6	21.1	21.1	171.29	20.9423	21.2922	21.2761	21.5226	21.4105	20.9143	21.0503	20.977	21.5058	21.1819	21.4068	21.3403	21.6943	21.6576	21.4219	21.4786
CEP104	Centrosomal protein of 104 kDa	O60308	0.435649	0.649609	0.191972	O60308	sp|O60308|CE104_HUMAN Centrosomal protein of 104 kDa OS=Homo sapiens OX=9606 GN=CEP104 PE=1 SV=1	1	3	3	3	4.1	4.1	4.1	104.45	16.2268	16.4312	16.3773	16.038	15.892	16.2558	16.7765	15.6021	16.4823	16.453	16.5721	16.2954	16.4585	16.1434	16.631	15.6285
OPA1	Dynamin-like 120 kDa protein, mitochondrial;Dynamin-like 120 kDa protein, form S1	O60313	0.916308	0.962567	-0.0178774	O60313	sp|O60313|OPA1_HUMAN Dynamin-like 120 kDa protein, mitochondrial OS=Homo sapiens OX=9606 GN=OPA1 PE=1 SV=3	1	21	21	21	25.5	25.5	25.5	111.63	21.2593	21.3203	21.2541	21.4602	21.1042	21.6087	21.3745	21.4666	21.3111	21.0052	21.7624	21.6968	21.2162	20.9473	21.3324	21.4776
PIP5K1C	Phosphatidylinositol 4-phosphate 5-kinase type-1 gamma	O60331	0.2779	0.501182	-0.285286	O60331	sp|O60331|PI51C_HUMAN Phosphatidylinositol 4-phosphate 5-kinase type-1 gamma OS=Homo sapiens OX=9606 GN=PIP5K1C PE=1 SV=2	1	4	3	3	7.3	6.1	6.1	73.259	17.2423	17.4862	17.8679	16.7899	16.4637	17.3955	17.5768	16.9082	16.8216	17.4145	17.1687	17.1807	16.8373	17.0771	16.8402	16.8085
KIF1B	Kinesin-like protein KIF1B	O60333	0.115709	0.298276	-0.0890623	O60333;Q12756	sp|O60333|KIF1B_HUMAN Kinesin-like protein KIF1B OS=Homo sapiens OX=9606 GN=KIF1B PE=1 SV=5	2	21	21	17	12	12	10	204.47	20.6396	20.5971	20.6754	20.6093	20.5858	20.8275	20.7074	20.5607	20.4556	20.6074	20.5315	20.6013	20.6427	20.5652	20.6304	20.675
KDM1A	Lysine-specific histone demethylase 1A	O60341	0.0209641	0.107005	0.266581	O60341	sp|O60341|KDM1A_HUMAN Lysine-specific histone demethylase 1A OS=Homo sapiens OX=9606 GN=KDM1A PE=1 SV=2	1	19	19	19	28.5	28.5	28.5	92.902	21.6653	21.4776	21.6826	21.9659	21.754	21.2922	21.5743	21.4416	21.8002	21.7429	21.8704	21.7169	21.8989	21.8167	21.6337	21.8519
TBC1D4	TBC1 domain family member 4	O60343	0.333588	0.554057	-0.166092	O60343	sp|O60343|TBCD4_HUMAN TBC1 domain family member 4 OS=Homo sapiens OX=9606 GN=TBC1D4 PE=1 SV=2	1	7	6	6	5.2	4.6	4.6	146.56	18.2089	18.593	18.7251	18.6263	18.0318	18.5002	18.3277	18.6651	17.9847	18.1157	18.4768	18.7316	18.4768	18.2827	18.3517	18.3369
PHLPP1	PH domain leucine-rich repeat-containing protein phosphatase 1	O60346	0.083178	0.247062	-0.233284	O60346	sp|O60346|PHLP1_HUMAN PH domain leucine-rich repeat-containing protein phosphatase 1 OS=Homo sapiens OX=9606 GN=PHLPP1 PE=1 SV=3	1	2	2	2	2	2	2	184.67	16.9961	16.7166	17.1459	17.0008	16.7431	17.0028	16.6227	16.861	16.8373	16.5751	16.7956	16.8511	16.4908	16.6118	17.0636	16.5701
FZD6	Frizzled-6	O60353	0.459609	0.668509	-0.163286	O60353	sp|O60353|FZD6_HUMAN Frizzled-6 OS=Homo sapiens OX=9606 GN=FZD6 PE=1 SV=2	1	6	6	6	8.2	8.2	8.2	79.291	18.2237	17.5995	18.4178	18.1171	18.1038	18.02	18.6124	18.3369	18.0768	18.3472	17.7323	18.3395	17.8687	17.6023	18.4512	18.1078
NME2P1	Putative nucleoside diphosphate kinase	O60361	0.0340064	0.144464	-0.666609	O60361	sp|O60361|NDK8_HUMAN Putative nucleoside diphosphate kinase OS=Homo sapiens OX=9606 GN=NME2P1 PE=5 SV=1	1	8	1	1	59.9	7.3	7.3	15.529	17.9296	18.7053	18.836	18.4833	17.8769	18.9689	18.0835	17.6028	18.2049	17.5931	17.5689	17.8737	17.641	17.3962	18.1364	18.3756
PPL	Periplakin	O60437	0.715105	0.848996	0.0733276	O60437;REV__Q9ULW3;REV__Q8NDI1;Q5JTW2;O94993	sp|O60437|PEPL_HUMAN Periplakin OS=Homo sapiens OX=9606 GN=PPL PE=1 SV=4	5	163	163	162	75.2	75.2	75.2	204.74	26.1501	25.9481	26.4245	26.7504	26.3798	26.6406	26.2734	26.3489	26.4245	26.3226	26.5499	26.6626	26.1501	26.1954	26.0587	26.9585
GSDME	Non-syndromic hearing impairment protein 5	O60443	0.320948	0.542691	-0.293687	O60443	sp|O60443|GSDME_HUMAN Gasdermin-E OS=Homo sapiens OX=9606 GN=GSDME PE=1 SV=2	1	6	6	6	12.9	12.9	12.9	54.554	19.2873	18.9669	20.1936	19.8099	19.095	19.619	19.6151	19.5961	19.217	19.8358	18.7577	19.3027	19.1834	19.0921	19.1078	20.0576
EVI5	Ecotropic viral integration site 5 protein homolog	O60447	0.220111	0.438421	-0.161135	O60447	sp|O60447|EVI5_HUMAN Ecotropic viral integration site 5 protein homolog OS=Homo sapiens OX=9606 GN=EVI5 PE=1 SV=3	1	4	4	3	4.7	4.7	3.8	92.948	18.9437	18.8158	18.9272	19.0964	18.8787	19.0574	19.409	19.0234	19.2123	18.8268	19.0101	18.7467	18.7488	18.9249	19.0792	18.7095
LY75	Lymphocyte antigen 75	O60449	0.150543	0.349691	-0.23191	O60449	sp|O60449|LY75_HUMAN Lymphocyte antigen 75 OS=Homo sapiens OX=9606 GN=LY75 PE=1 SV=3	1	13	13	13	9.5	9.5	9.5	198.31	20.7161	20.4411	20.4912	20.0441	20.2255	20.2353	20.8356	20.2509	20.447	20.0938	20.1824	20.1011	20.5531	20.1824	20.2324	20.1613
MAN1A2	Mannosyl-oligosaccharide 1,2-alpha-mannosidase IB	O60476	0.281926	0.504751	-0.270445	O60476	sp|O60476|MA1A2_HUMAN Mannosyl-oligosaccharide 1,2-alpha-mannosidase IB OS=Homo sapiens OX=9606 GN=MAN1A2 PE=1 SV=1	1	7	6	6	9.5	8.4	8.4	73.003	19.5028	19.5952	19.1683	19.4054	19.7702	18.8326	18.6872	18.7677	18.9496	18.7479	19.479	18.6706	18.8787	19.1252	19.2143	19.1643
PLXNC1	Plexin-C1	O60486	0.205268	0.420833	0.352509	O60486	sp|O60486|PLXC1_HUMAN Plexin-C1 OS=Homo sapiens OX=9606 GN=PLXNC1 PE=1 SV=1	1	2	2	2	2	2	2	175.74	15.8147	16.287	15.7777	15.7199	16.0713	15.2681	15.3206	14.8388	16.2268	15.7466	15.9492	15.5614	16.3302	15.879	15.5968	15.7627
MPZL2	Myelin protein zero-like protein 2	O60487	0.20514	0.420833	-0.354791	O60487	sp|O60487|MPZL2_HUMAN Myelin protein zero-like protein 2 OS=Homo sapiens OX=9606 GN=MPZL2 PE=1 SV=1	1	1	1	1	4.2	4.2	4.2	24.484	17.8265	17.8508	17.9505	17.8949	17.8605	18.3342	19.0665	17.9625	17.8701	17.6538	17.6397	17.3718	18.2818	17.8535	17.6925	18.416
ACSL4	Long-chain-fatty-acid--CoA ligase 4	O60488	0.151987	0.351279	0.337073	O60488	sp|O60488|ACSL4_HUMAN Long-chain-fatty-acid--CoA ligase 4 OS=Homo sapiens OX=9606 GN=ACSL4 PE=1 SV=2	1	11	10	10	20.7	18.1	18.1	79.187	20.1585	20.0199	20.5663	20.4776	20.2043	20.0121	20.3089	20.23	20.3684	19.948	20.8468	20.5773	20.5086	21.1694	19.934	20.4942
SNX3	Sorting nexin-3	O60493	0.917024	0.962812	-0.0175623	O60493	sp|O60493|SNX3_HUMAN Sorting nexin-3 OS=Homo sapiens OX=9606 GN=SNX3 PE=1 SV=3	1	12	12	10	77.8	77.8	73.5	18.762	21.7826	21.9283	22.0783	21.4797	21.8044	22.0013	22.2723	21.7406	21.7598	21.7369	22.2923	21.8704	21.8282	21.6914	21.6653	22.1458
DOK2	Docking protein 2	O60496	0.228964	0.447639	0.493832	O60496	sp|O60496|DOK2_HUMAN Docking protein 2 OS=Homo sapiens OX=9606 GN=DOK2 PE=1 SV=2	1	3	3	3	11.4	11.4	11.4	45.378	17.1353	18.0985	16.3892	16.3864	17.8687	16.6078	15.9637	17.0411	17.1546	17.3677	17.6188	17.0028	17.1443	17.6928	16.8458	17.4022
STX10	Syntaxin-10	O60499	0.0814357	0.244241	-0.338026	O60499	sp|O60499|STX10_HUMAN Syntaxin-10 OS=Homo sapiens OX=9606 GN=STX10 PE=1 SV=1	1	1	1	1	8.8	8.8	8.8	28.114	14.4345	14.6386	14.1934	14.7886	14.9069	14.4695	14.4765	14.7886	14.3804	14.4765	14.901	14.13	14.2036	13.9049	14.5261	14.2997
OGA	Protein O-GlcNAcase	O60502	0.00135956	0.0192631	-0.474093	O60502	sp|O60502|OGA_HUMAN Protein O-GlcNAcase OS=Homo sapiens OX=9606 GN=OGA PE=1 SV=2	1	31	31	31	47.4	47.4	47.4	102.91	22.6772	22.8505	22.803	22.7206	22.5162	22.9346	23.1689	23.0145	22.5095	22.7077	22.3687	22.5413	22.1782	22.5204	22.8418	22.3889
SORBS3	Vinexin	O60504	0.418949	0.634959	-0.171844	O60504	sp|O60504|VINEX_HUMAN Vinexin OS=Homo sapiens OX=9606 GN=SORBS3 PE=1 SV=2	1	12	12	12	19.1	19.1	19.1	75.34	20.6389	20.2611	20.8259	20.6006	20.2946	20.7149	21.2644	21.1369	20.6595	20.5079	20.3739	20.7334	20.4034	20.365	20.8468	20.8946
SYNCRIP	Heterogeneous nuclear ribonucleoprotein Q	O60506	0.134637	0.32627	0.177748	O60506	sp|O60506|HNRPQ_HUMAN Heterogeneous nuclear ribonucleoprotein Q OS=Homo sapiens OX=9606 GN=SYNCRIP PE=1 SV=2	1	31	23	23	56.5	45.7	45.7	69.602	24.2786	24.5144	24.4757	24.3928	25.0033	24.3508	24.3262	24.4063	24.5972	24.6775	24.6144	24.5656	24.5934	24.5803	24.5611	24.5444
CDC40	Pre-mRNA-processing factor 17	O60508	0.633453	0.796095	0.248914	O60508	sp|O60508|PRP17_HUMAN Pre-mRNA-processing factor 17 OS=Homo sapiens OX=9606 GN=CDC40 PE=1 SV=1	1	10	10	10	21.9	21.9	21.9	65.521	20.862	21.8167	21.1002	21.5695	23.6477	21.1391	20.8103	20.6769	21.9127	21.4507	21.7434	21.1488	21.9064	22.0695	21.2541	21.517
B4GALT4	Beta-1,4-galactosyltransferase 4;N-acetyllactosamine synthase;Lactotriaosylceramide beta-1,4-galactosyltransferase	O60513	0.0905709	0.259939	-0.615341	O60513	sp|O60513|B4GT4_HUMAN Beta-1,4-galactosyltransferase 4 OS=Homo sapiens OX=9606 GN=B4GALT4 PE=1 SV=1	1	13	13	12	34.9	34.9	32.8	40.041	21.8114	21.5333	21.1738	21.6874	22.7783	21.5695	20.8225	21.2256	21.2579	20.2588	21.4765	20.9549	21.07	21.2092	21.5508	21.4115
RANBP6	Ran-binding protein 6	O60518	0.0695144	0.221087	-0.283651	O60518	sp|O60518|RNBP6_HUMAN Ran-binding protein 6 OS=Homo sapiens OX=9606 GN=RANBP6 PE=1 SV=2	1	8	6	5	8.4	6.7	5.3	124.71	17.1529	17.08	17.5132	17.4658	17.4165	17.7238	17.3747	17.3029	17.0457	16.7496	17.2269	17.5043	17.1402	17.138	17.3903	17.262
NEMF	Nuclear export mediator factor NEMF	O60524	0.436173	0.649997	-0.0841851	O60524	sp|O60524|NEMF_HUMAN Nuclear export mediator factor NEMF OS=Homo sapiens OX=9606 GN=NEMF PE=1 SV=4	1	24	24	24	25.1	25.1	25.1	122.95	21.9089	21.7315	22.061	21.923	21.745	21.9587	22.073	22.0341	21.7587	21.8684	21.754	21.8475	22.0032	21.712	21.8105	22.2142
GMDS	GDP-mannose 4,6 dehydratase	O60547	0.0179045	0.0981629	-0.569719	O60547	sp|O60547|GMDS_HUMAN GDP-mannose 4,6 dehydratase OS=Homo sapiens OX=9606 GN=GMDS PE=1 SV=1	1	23	23	23	75	75	75	41.949	23.6074	23.6051	23.2767	23.7382	23.6809	24.3134	23.2702	23.6693	23.1474	22.5005	23.077	23.4734	23.3846	23.4383	23.4845	23.4965
NMT2	Glycylpeptide N-tetradecanoyltransferase 2	O60551	0.0203071	0.10541	-0.325046	O60551	sp|O60551|NMT2_HUMAN Glycylpeptide N-tetradecanoyltransferase 2 OS=Homo sapiens OX=9606 GN=NMT2 PE=1 SV=1	1	14	10	10	34.7	24.5	24.5	56.98	20.2426	20.1865	20.328	19.9081	19.6239	20.0075	20.0231	20.2774	19.963	19.8611	20.0238	19.8456	19.916	19.6035	19.9103	19.6713
CCNT1	Cyclin-T1	O60563	0.73595	0.862237	-0.0866725	O60563	sp|O60563|CCNT1_HUMAN Cyclin-T1 OS=Homo sapiens OX=9606 GN=CCNT1 PE=1 SV=1	1	7	7	7	7.2	7.2	7.2	80.684	20.0888	19.812	20.5179	20.1026	19.8759	20.1633	21.2537	19.9936	20.0733	20.3849	20.212	20.2426	19.8885	20.0662	20.0174	20.4424
PLOD3	Procollagen-lysine,2-oxoglutarate 5-dioxygenase 3	O60568	0.440709	0.653858	0.138049	O60568	sp|O60568|PLOD3_HUMAN Multifunctional procollagen lysine hydroxylase and glycosyltransferase LH3 OS=Homo sapiens OX=9606 GN=PLOD3 PE=1 SV=1	1	7	7	7	11.2	11.2	11.2	84.784	20.2634	20.2673	19.8682	20.2558	20.4204	20.1682	19.8099	19.8682	19.9296	20.1065	20.6701	19.9071	20.13	20.3247	20.1449	20.4742
EIF4E2	Eukaryotic translation initiation factor 4E type 2	O60573	0.71092	0.847598	0.0472022	O60573	sp|O60573|IF4E2_HUMAN Eukaryotic translation initiation factor 4E type 2 OS=Homo sapiens OX=9606 GN=EIF4E2 PE=1 SV=1	1	8	8	8	42.9	42.9	42.9	28.362	20.249	20.1787	19.9739	19.932	20.1872	20.2794	20.2399	19.9739	19.8809	19.9997	20.131	20.3982	20.2402	19.9664	20.2037	20.4556
CCNT2	Cyclin-T2	O60583	0.0712456	0.224705	0.361133	O60583	sp|O60583|CCNT2_HUMAN Cyclin-T2 OS=Homo sapiens OX=9606 GN=CCNT2 PE=1 SV=2	1	1	1	1	1.4	1.4	1.4	81.028	15.8308	15.6402	16.5479	16.4773	16.1315	16.6985	16.3374	16.0644	16.5908	16.3567	16.3328	16.7113	16.5028	16.5345	16.397	16.3045
TLR2	Toll-like receptor 2	O60603	0.0250162	0.119676	0.459162	O60603	sp|O60603|TLR2_HUMAN Toll-like receptor 2 OS=Homo sapiens OX=9606 GN=TLR2 PE=1 SV=1	1	3	3	3	5.5	5.5	5.5	89.837	16.8129	16.3148	16.2246	16.2169	16.7395	16.7	16.3219	16.5183	16.9162	16.8425	16.9748	16.2079	16.7186	17.3356	16.747	16.6524
DIAPH1	Protein diaphanous homolog 1	O60610	0.035867	0.149702	-0.268051	O60610	sp|O60610|DIAP1_HUMAN Protein diaphanous homolog 1 OS=Homo sapiens OX=9606 GN=DIAPH1 PE=1 SV=2	1	64	64	63	55.7	55.7	55	141.35	24.3376	24.6329	24.3857	24.2231	24.3582	24.714	24.1908	24.3773	24.2241	24.01	24.4147	24.2804	24.1552	24.2894	23.9485	24.4109
SELENOF	15 kDa selenoprotein	O60613	0.00583984	0.0499942	-0.490952	O60613	sp|O60613|SEP15_HUMAN Selenoprotein F OS=Homo sapiens OX=9606 GN=SELENOF PE=1 SV=4	1	3	3	3	23	23	23	18.092	18.6431	18.5543	18.6959	18.7324	19.3785	18.8745	18.6006	18.5609	18.4674	18.24	18.6561	18.5602	18.002	18.3208	18.6094	18.4619
TSPAN1	Tetraspanin-1	O60635	0.0998378	0.275018	-1.19106	O60635	sp|O60635|TSN1_HUMAN Tetraspanin-1 OS=Homo sapiens OX=9606 GN=TSPAN1 PE=1 SV=2	1	2	2	2	12.4	12.4	12.4	26.301	21.1488	19.7233	19.2046	18.724	19.2033	21.8854	22.2142	21.1643	20.0434	19.4774	19.4512	19.8527	19.7999	19.197	20.0379	18.8036
EXOC3	Exocyst complex component 3	O60645	0.00979823	0.0688202	-0.286862	O60645	sp|O60645|EXOC3_HUMAN Exocyst complex component 3 OS=Homo sapiens OX=9606 GN=EXOC3 PE=1 SV=3	1	28	28	28	39.6	39.6	39.6	85.566	22.9023	22.9622	23.0192	23.0349	22.7651	22.7037	23.1398	22.8586	22.8153	22.5877	22.4565	22.8368	22.8894	22.877	22.7538	22.5786
UGT1A8	UDP-glucuronosyltransferase 1-8;UDP-glucuronosyltransferase 1-10;UDP-glucuronosyltransferase 1-7;UDP-glucuronosyltransferase 1-9;UDP-glucuronosyltransferase 1-6;UDP-glucuronosyltransferase 1-1;UDP-glucuronosyltransferase 1-5;UDP-glucuronosyltransferase 1-3;UDP-glucuronosyltransferase 1-4	Q9HAW9;Q9HAW8;Q9HAW7;O60656;P19224;P22309;P35504;P35503;P22310	0.408816	0.626758	-0.128783	Q9HAW9;Q9HAW8;Q9HAW7;O60656;P19224;P22309;P35504;P35503;P22310	sp|Q9HAW9|UD18_HUMAN UDP-glucuronosyltransferase 1-8 OS=Homo sapiens OX=9606 GN=UGT1A8 PE=1 SV=1;sp|Q9HAW8|UD110_HUMAN UDP-glucuronosyltransferase 1-10 OS=Homo sapiens OX=9606 GN=UGT1A10 PE=1 SV=1;sp|Q9HAW7|UD17_HUMAN UDP-glucuronosyltransferase 1-7 OS=Hom	9	1	1	1	2.6	2.6	2.6	59.741	16.2423	16.2754	16.4908	16.4686	16.1523	15.7745	16.5216	16.196	16.397	16.3349	15.9197	16.3864	15.9962	16.1263	16.2032	16.0439
PLIN3	Perilipin-3	O60664	0.0244624	0.117522	-0.44054	O60664	sp|O60664|PLIN3_HUMAN Perilipin-3 OS=Homo sapiens OX=9606 GN=PLIN3 PE=1 SV=3	1	28	28	28	87.3	87.3	87.3	47.074	24.2871	23.6809	24.2926	24.1844	24.0577	24.6056	24.0968	24.4903	24.0286	23.8201	23.9578	24.4182	23.6074	23.8786	23.9343	23.6074
SLC16A7	Monocarboxylate transporter 2	O60669	0.00325376	0.0347139	-0.768923	O60669	sp|O60669|MOT2_HUMAN Monocarboxylate transporter 2 OS=Homo sapiens OX=9606 GN=SLC16A7 PE=1 SV=2	1	2	2	2	4	4	4	52.2	17.1101	16.8498	16.8265	16.8861	16.9688	17.9655	17.3441	17.5633	15.9916	16.8085	16.493	16.7884	16.9454	16.5944	16.6913	16.9378
RAD1	Cell cycle checkpoint protein RAD1	O60671	0.0792659	0.240177	0.162835	O60671	sp|O60671|RAD1_HUMAN Cell cycle checkpoint protein RAD1 OS=Homo sapiens OX=9606 GN=RAD1 PE=1 SV=1	1	2	2	2	5.7	5.7	5.7	31.827	17.0085	17.3599	17.1583	17.1669	17.127	17.1583	17.005	17.1704	17.454	17.0615	17.098	17.1575	17.397	17.3054	17.3583	17.2255
PRMT3	Protein arginine N-methyltransferase 3	O60678	0.589887	0.766073	-0.0710119	O60678	sp|O60678|ANM3_HUMAN Protein arginine N-methyltransferase 3 OS=Homo sapiens OX=9606 GN=PRMT3 PE=1 SV=4	1	8	8	8	17.9	17.9	17.9	59.902	19.7887	20.0075	19.9582	19.9871	19.9071	19.7738	19.8833	19.7214	19.6545	19.47	20.1701	19.8393	19.6533	19.9509	19.8099	20.0854
KPNA6	Importin subunit alpha-7	O60684	0.956793	0.978543	-0.00715546	O60684	sp|O60684|IMA7_HUMAN Importin subunit alpha-7 OS=Homo sapiens OX=9606 GN=KPNA6 PE=1 SV=1	1	20	20	12	47.8	47.8	26.9	60.029	22.3033	21.9127	22.3695	22.6135	22.2531	22.3565	22.0097	22.2699	22.2615	22.029	22.2688	22.167	22.4129	22.1817	22.2525	22.4751
UGDH	UDP-glucose 6-dehydrogenase	O60701	0.0963769	0.269738	-0.547896	O60701	sp|O60701|UGDH_HUMAN UDP-glucose 6-dehydrogenase OS=Homo sapiens OX=9606 GN=UGDH PE=1 SV=1	1	33	33	33	70.2	70.2	70.2	55.023	25.1457	24.6735	25.9481	25.3502	25.1111	24.8084	26.0929	25.4102	24.9194	25.2244	24.9194	25.6074	24.7954	24.6144	25.1624	24.2592
LPXN	Leupaxin	O60711	0.483442	0.685667	0.343439	O60711	sp|O60711|LPXN_HUMAN Leupaxin OS=Homo sapiens OX=9606 GN=LPXN PE=1 SV=1	1	3	3	3	12.4	12.4	12.4	43.332	16.9355	18.4563	16.9184	16.4708	16.1219	16.8913	16.8706	17.1322	17.3551	16.9748	18.1427	18.281	16.6149	17.1202	16.4418	16.7709
CTNND1	Catenin delta-1	O60716	0.307517	0.529544	-0.20004	O60716	sp|O60716|CTND1_HUMAN Catenin delta-1 OS=Homo sapiens OX=9606 GN=CTNND1 PE=1 SV=1	1	45	45	45	52.7	52.7	52.7	108.17	23.5993	23.4804	23.9963	23.9896	23.8941	23.6835	24.6628	24.0024	23.8032	23.728	23.7855	23.8599	23.5944	23.7696	23.6511	24.0075
EIF1B	Eukaryotic translation initiation factor 1b	O60739	0.0751397	0.232449	-0.57321	O60739	sp|O60739|EIF1B_HUMAN Eukaryotic translation initiation factor 1b OS=Homo sapiens OX=9606 GN=EIF1B PE=1 SV=2	1	7	2	2	64.6	29.2	29.2	12.823	17.3773	17.014	18.1446	17.4095	17.0499	17.5017	18.0925	17.9562	17.6223	17.5701	17.2818	17.5213	16.3423	16.9146	17.2977	16.817
SNX2	Sorting nexin-2	O60749	0.406026	0.624188	0.052274	O60749	sp|O60749|SNX2_HUMAN Sorting nexin-2 OS=Homo sapiens OX=9606 GN=SNX2 PE=1 SV=2	1	28	28	26	56.5	56.5	52.4	58.47	23.8786	23.8078	23.9614	23.8678	23.6494	23.7673	23.7067	23.7382	23.916	23.8154	23.8333	23.9001	23.6983	23.7947	23.8306	23.8786
HPGDS	Hematopoietic prostaglandin D synthase	O60760	0.108133	0.287642	0.539567	O60760	sp|O60760|HPGDS_HUMAN Hematopoietic prostaglandin D synthase OS=Homo sapiens OX=9606 GN=HPGDS PE=1 SV=3	1	2	2	2	18.1	18.1	18.1	23.344	16.7113	17.0085	16.7592	17.5033	16.3925	16.7936	16.4312	16.6479	17.0211	17.3181	16.7025	16.6248	17.7053	18.2018	16.9512	16.7148
DPM1	Dolichol-phosphate mannosyltransferase subunit 1	O60762	0.596863	0.769998	-0.194181	O60762	sp|O60762|DPM1_HUMAN Dolichol-phosphate mannosyltransferase subunit 1 OS=Homo sapiens OX=9606 GN=DPM1 PE=1 SV=1	1	4	4	4	16.2	16.2	16.2	29.634	15.8636	16.9524	15.8179	15.9717	16.1588	16.0932	16.9082	16.3328	15.7466	15.8044	16.2493	16.2558	15.9822	16.312	15.3806	17.2911
USO1	General vesicular transport factor p115	O60763	1.84e-07	2.67e-05	-0.430723	O60763	sp|O60763|USO1_HUMAN General vesicular transport factor p115 OS=Homo sapiens OX=9606 GN=USO1 PE=1 SV=2	1	46	46	45	59.8	59.8	59	107.89	24.6258	24.5035	24.3485	24.4475	24.3376	24.3605	24.3582	24.5417	24.1954	24.0897	24.222	24.3262	23.9552	24.0355	24.2271	24.0839
MRPS14	28S ribosomal protein S14, mitochondrial	O60783	0.391776	0.611167	-0.117543	O60783	sp|O60783|RT14_HUMAN 28S ribosomal protein S14, mitochondrial OS=Homo sapiens OX=9606 GN=MRPS14 PE=1 SV=1	1	1	1	1	11.7	11.7	11.7	15.139	16.4282	16.3243	16.8757	16.6513	16.7451	16.6542	16.5091	16.4362	16.5581	16.6705	16.2954	16.4266	16.1588	16.6285	16.7343	16.5002
TOM1	Target of Myb protein 1	O60784	0.00161996	0.0215779	-0.513408	O60784	sp|O60784|TOM1_HUMAN Target of Myb protein 1 OS=Homo sapiens OX=9606 GN=TOM1 PE=1 SV=2	1	24	24	24	69.9	69.9	69.9	53.818	22.1121	22.1359	22.4425	22.1812	22.1412	22.54	22.5147	22.4118	21.9962	22.2264	21.8718	21.9426	21.7587	21.704	22.4322	21.7006
HIST1H2BC	Histone H2B type 1-C/E/F/G/I;Histone H2B type 1-K;Histone H2B type 1-M;Histone H2B type 1-N;Histone H2B type 1-H;Histone H2B type 2-F;Histone H2B type 1-D;Histone H2B type F-S	P62807;O60814;Q99879;Q99877;Q93079;Q5QNW6;P58876;P57053	0.459986	0.668775	0.374548	P62807;O60814;Q99879;Q99877;Q93079;Q5QNW6;P58876;P57053	sp|P62807|H2B1C_HUMAN Histone H2B type 1-C/E/F/G/I OS=Homo sapiens OX=9606 GN=HIST1H2BC PE=1 SV=4;sp|O60814|H2B1K_HUMAN Histone H2B type 1-K OS=Homo sapiens OX=9606 GN=HIST1H2BK PE=1 SV=3;sp|Q99879|H2B1M_HUMAN Histone H2B type 1-M OS=Homo sapiens OX=9606 G	8	11	2	0	72.2	7.9	0	13.906	23.3209	23.9996	22.9048	22.3651	24.4182	22.0244	23.0264	22.482	22.8368	23.0695	23.4915	23.2519	23.3764	24.0303	22.4553	24.1066
PFKFB2	6-phosphofructo-2-kinase/fructose-2,6-bisphosphatase 2;6-phosphofructo-2-kinase;Fructose-2,6-bisphosphatase	O60825	0.453113	0.663199	-0.0712687	O60825	sp|O60825|F262_HUMAN 6-phosphofructo-2-kinase/fructose-2,6-bisphosphatase 2 OS=Homo sapiens OX=9606 GN=PFKFB2 PE=1 SV=2	1	28	28	22	61.8	61.8	50.1	58.476	22.2326	22.2373	22.5877	22.305	22.3164	22.5492	22.2862	22.2	22.2628	22.3401	22.2108	22.1807	22.5347	22.219	22.2361	22.335
CCDC22	Coiled-coil domain-containing protein 22	O60826	0.014277	0.0861179	-0.114416	O60826	sp|O60826|CCD22_HUMAN Coiled-coil domain-containing protein 22 OS=Homo sapiens OX=9606 GN=CCDC22 PE=1 SV=1	1	24	24	23	45.5	45.5	44.3	70.755	21.8269	21.836	21.8666	21.9417	21.7854	21.8488	21.8381	21.9727	21.7224	21.711	21.8434	21.8865	21.8475	21.7526	21.7923	21.7262
PQBP1	Polyglutamine-binding protein 1	O60828	0.980628	0.990809	0.00859132	O60828	sp|O60828|PQBP1_HUMAN Polyglutamine-binding protein 1 OS=Homo sapiens OX=9606 GN=PQBP1 PE=1 SV=1	1	9	9	9	50.9	50.9	50.9	30.472	19.6907	19.5102	20.8391	20.3562	20.1498	20.9508	21.2856	21	20.5369	20.4341	20.4577	20.602	20.6458	19.9231	20.7041	20.5261
DKC1	H/ACA ribonucleoprotein complex subunit 4	O60832	0.0673669	0.21786	0.223691	O60832	sp|O60832|DKC1_HUMAN H/ACA ribonucleoprotein complex subunit DKC1 OS=Homo sapiens OX=9606 GN=DKC1 PE=1 SV=3	1	26	26	25	55.8	55.8	53.9	57.673	23.1035	22.9751	23.5268	23.3179	23.1316	23.0668	23.2049	22.8112	23.4879	23.1873	23.2108	23.3618	23.3265	23.3097	23.1811	23.3133
EIF5B	Eukaryotic translation initiation factor 5B	O60841	0.0159978	0.0923619	-0.336499	O60841	sp|O60841|IF2P_HUMAN Eukaryotic translation initiation factor 5B OS=Homo sapiens OX=9606 GN=EIF5B PE=1 SV=4	1	50	50	50	43	43	43	138.83	24.2083	24.0897	24.1577	24.0429	23.9985	24.4182	24.0478	24.0379	23.9485	23.6929	23.9141	23.8188	23.9001	23.6382	23.8078	24.4147
GAS7	Growth arrest-specific protein 7	O60861	0.139294	0.333727	0.476235	O60861	sp|O60861|GAS7_HUMAN Growth arrest-specific protein 7 OS=Homo sapiens OX=9606 GN=GAS7 PE=1 SV=3	1	3	3	3	9.2	9.2	9.2	54.371	15.8755	15.3976	15.2076	15.3206	15.2207	15.3731	14.8601	14.9965	15.716	15.6836	15.9759	14.3388	16.1041	15.892	15.4228	15.7595
EDF1	Endothelial differentiation-related factor 1	O60869	0.000501126	0.0095524	0.522322	O60869	sp|O60869|EDF1_HUMAN Endothelial differentiation-related factor 1 OS=Homo sapiens OX=9606 GN=EDF1 PE=1 SV=1	1	12	12	12	60.1	60.1	60.1	16.368	23.0321	23.0972	22.9594	22.9346	22.4751	22.822	23.1259	23.1144	23.2165	23.1976	23.4965	23.1735	23.4493	23.1644	23.1035	23.6559
KIN	DNA/RNA-binding protein KIN17	O60870	0.0937635	0.265292	0.257776	O60870	sp|O60870|KIN17_HUMAN DNA/RNA-binding protein KIN17 OS=Homo sapiens OX=9606 GN=KIN PE=1 SV=2	1	2	2	2	6.9	6.9	6.9	45.373	15.6402	15.318	15.2207	15.154	15.0853	14.7662	14.7886	15.1715	15.3617	15.4171	15.3107	15.2512	15.3649	15.3731	15.0901	15.405
DIAPH2	Protein diaphanous homolog 2	O60879	0.609046	0.778422	-0.0846224	O60879	sp|O60879|DIAP2_HUMAN Protein diaphanous homolog 2 OS=Homo sapiens OX=9606 GN=DIAPH2 PE=1 SV=1	1	13	13	13	15.3	15.3	15.3	125.57	20.9455	21.0822	20.9923	20.6952	20.7358	21.1355	20.9549	20.8032	20.6902	21.2221	21.1141	20.8356	20.9923	20.9319	20.308	20.7812
DNAJA2	DnaJ homolog subfamily A member 2	O60884	0.00144226	0.0201039	-0.490805	O60884	sp|O60884|DNJA2_HUMAN DnaJ homolog subfamily A member 2 OS=Homo sapiens OX=9606 GN=DNAJA2 PE=1 SV=1	1	20	20	20	50.7	50.7	50.7	45.745	23.2881	23.4644	23.3797	23.2407	23.4419	23.2824	23.9001	23.4241	23.0786	23.2316	22.8727	23.4693	22.7783	23.0087	23.2241	23.0365
BRD4	Bromodomain-containing protein 4	O60885	0.0169736	0.095462	0.351631	O60885;Q58F21	sp|O60885|BRD4_HUMAN Bromodomain-containing protein 4 OS=Homo sapiens OX=9606 GN=BRD4 PE=1 SV=2	2	20	20	15	15.9	15.9	12	152.22	21.3934	21.3698	21.6858	21.5682	21.307	21.3824	21.823	21.5387	21.7682	21.6924	21.9484	21.8582	21.606	21.3246	21.7485	22.0718
CUTA	Protein CutA	O60888	0.940821	0.972017	-0.0142616	O60888	sp|O60888|CUTA_HUMAN Protein CutA OS=Homo sapiens OX=9606 GN=CUTA PE=1 SV=2	1	5	5	5	47.5	47.5	47.5	19.116	21.4541	21.337	21.4399	21.3203	21.6224	21.1466	21.3309	21.6239	21.4389	21.9105	21.3403	20.9864	21.8972	21.2521	21.2634	21.1072
OPHN1	Oligophrenin-1	O60890	0.515425	0.71121	0.130248	O60890	sp|O60890|OPHN1_HUMAN Oligophrenin-1 OS=Homo sapiens OX=9606 GN=OPHN1 PE=1 SV=1	1	2	2	2	2.5	2.5	2.5	91.64	15.1106	14.9665	14.8198	14.7609	15.5291	14.6891	14.8067	14.5036	15.213	14.9069	15.0606	14.6314	15.2402	15.0804	15.1294	14.6465
SMPD2	Sphingomyelin phosphodiesterase 2	O60906	0.124212	0.312474	-0.313695	O60906	sp|O60906|NSMA_HUMAN Sphingomyelin phosphodiesterase 2 OS=Homo sapiens OX=9606 GN=SMPD2 PE=1 SV=2	1	1	1	1	2.6	2.6	2.6	47.645	15.879	16.4431	15.9565	15.9063	15.8701	15.6068	16.6118	16.2208	15.4971	15.8	15.6774	16.1103	16.0501	16.0412	15.9041	15.6747
CTSV	Cathepsin L2	O60911	0.475676	0.680181	-0.401789	O60911	sp|O60911|CATL2_HUMAN Cathepsin L2 OS=Homo sapiens OX=9606 GN=CTSV PE=1 SV=2	1	3	2	2	8.7	6.6	6.6	37.329	16.5216	17.3152	15.4934	16.1103	17.2818	16.1133	15.1343	16.7431	15.9685	15.4501	16.0307	15.0606	16.2299	16.1678	17.7233	15.8541
HUS1	Checkpoint protein HUS1	O60921	0.000893322	0.0140339	-0.646765	O60921	sp|O60921|HUS1_HUMAN Checkpoint protein HUS1 OS=Homo sapiens OX=9606 GN=HUS1 PE=1 SV=1	1	2	2	2	10.4	10.4	10.4	31.691	14.4968	14.2908	15.0272	14.5561	14.7728	14.8259	14.9069	14.3655	14.0621	14.5192	14.3734	14.6109	13.7858	14.1432	14.0621	14.099
PFDN1	Prefoldin subunit 1	O60925	1.21e-06	0.000119479	-1.58842	O60925	sp|O60925|PFD1_HUMAN Prefoldin subunit 1 OS=Homo sapiens OX=9606 GN=PFDN1 PE=1 SV=2	1	6	6	6	42.6	42.6	42.6	14.21	21.8704	21.6576	22.0619	21.7365	21.3843	21.4727	21.7682	22.1009	20.4362	21.9608	20.435	20.2817	20.9641	20.7329	20.1983	20.2353
PPP1R11	Protein phosphatase 1 regulatory subunit 11	O60927	0.830979	0.916601	0.0819648	O60927	sp|O60927|PP1RB_HUMAN E3 ubiquitin-protein ligase PPP1R11 OS=Homo sapiens OX=9606 GN=PPP1R11 PE=1 SV=1	1	3	3	3	39.7	39.7	39.7	13.952	19.8822	19.8194	19.0792	18.9782	20.0368	21.1022	19.7349	20.1882	20.5155	19.9081	20.3674	19.694	19.8723	19.4862	19.6833	19.7487
NBN	Nibrin	O60934	0.018777	0.100585	0.317837	O60934	sp|O60934|NBN_HUMAN Nibrin OS=Homo sapiens OX=9606 GN=NBN PE=1 SV=1	1	20	20	20	31.3	31.3	31.3	84.958	21.7006	21.5526	22.1412	22.0531	21.6623	21.5438	22.1709	21.7906	22.1458	22.0017	22.0401	22.0845	22.0373	22.058	21.9453	22.0648
NOL3	Nucleolar protein 3	O60936	0.187034	0.399336	-0.223258	O60936	sp|O60936|NOL3_HUMAN Nucleolar protein 3 OS=Homo sapiens OX=9606 GN=NOL3 PE=1 SV=2	1	4	4	4	31.2	31.2	31.2	22.629	17.8663	17.7453	18.1995	18.0691	18.1446	18.5913	18.065	18.4612	18.086	17.6809	17.8747	18.167	17.9378	17.9747	18.2428	17.9405
DTNB	Dystrobrevin beta;Dystrobrevin alpha	O60941;Q9Y4J8	0.258372	0.480493	0.333484	O60941;Q9Y4J8	sp|O60941|DTNB_HUMAN Dystrobrevin beta OS=Homo sapiens OX=9606 GN=DTNB PE=1 SV=1;sp|Q9Y4J8|DTNA_HUMAN Dystrobrevin alpha OS=Homo sapiens OX=9606 GN=DTNA PE=1 SV=2	2	3	3	3	7.2	7.2	7.2	71.355	16.5809	15.901	16.9544	16.6267	16.6463	15.8481	17.3207	16.7166	16.5479	17.1477	16.6118	17.1101	16.9937	17.0713	16.5028	16.4585
RNGTT	mRNA-capping enzyme;Polynucleotide 5-triphosphatase;mRNA guanylyltransferase	O60942	0.00146665	0.0203045	0.531883	O60942	sp|O60942|MCE1_HUMAN mRNA-capping enzyme OS=Homo sapiens OX=9606 GN=RNGTT PE=1 SV=1	1	6	6	6	10.7	10.7	10.7	68.556	16.7061	16.9678	17.0963	16.724	17.0193	16.861	16.631	16.8005	17.2016	16.7834	17.3382	17.5436	16.9044	17.1402	17.2423	17.6017
FCGR3B	Low affinity immunoglobulin gamma Fc region receptor III-B	O75015	0.122866	0.309931	0.834903	O75015	sp|O75015|FCG3B_HUMAN Low affinity immunoglobulin gamma Fc region receptor III-B OS=Homo sapiens OX=9606 GN=FCGR3B PE=1 SV=2	1	5	5	1	18.5	18.5	6.4	26.216	20.8844	21.545	19.7133	19.9053	20.7283	20.3357	19.5021	20.3452	21.739	20.9706	21.5001	19.5482	21.7406	21.3274	19.935	20.828
ABCB7	ATP-binding cassette sub-family B member 7, mitochondrial	O75027	0.158546	0.360359	-0.453914	O75027	sp|O75027|ABCB7_HUMAN ATP-binding cassette sub-family B member 7, mitochondrial OS=Homo sapiens OX=9606 GN=ABCB7 PE=1 SV=2	1	4	4	4	8.8	8.8	8.8	82.64	16.7709	17.8965	16.2891	16.6598	16.5523	16.5554	16.9564	16.6285	16.2079	16.828	16.7496	15.6713	16.6805	16.2391	16.6479	16.7675
KIF21B	Kinesin-like protein KIF21B	O75037	0.301279	0.52405	1.09174	O75037	sp|O75037|KI21B_HUMAN Kinesin-like protein KIF21B OS=Homo sapiens OX=9606 GN=KIF21B PE=1 SV=2	1	6	1	1	3.5	0.5	0.5	182.66	19.7214	18.7157	17.4818	20.5294	20.664	20.4548	20.9045	20.6952	20.5458	22.782	19.685	19.2033	21.7169	21.5654	17.7399	21.9824
SRGAP2	SLIT-ROBO Rho GTPase-activating protein 2;SLIT-ROBO Rho GTPase-activating protein 2B	O75044;P0DMP2	0.302043	0.524639	0.128609	O75044;P0DMP2;P0DJJ0	sp|O75044|SRGP2_HUMAN SLIT-ROBO Rho GTPase-activating protein 2 OS=Homo sapiens OX=9606 GN=SRGAP2 PE=1 SV=3;sp|P0DMP2|SRG2B_HUMAN SLIT-ROBO Rho GTPase-activating protein 2B OS=Homo sapiens OX=9606 GN=SRGAP2B PE=3 SV=1	3	9	9	8	10.1	10.1	9	120.87	19.7075	19.9	20.0502	19.8007	19.7967	19.4835	19.9112	19.9484	19.8981	19.9145	20.21	19.8475	19.9269	20.0896	19.6777	19.7471
PLXNA2	Plexin-A2;Plexin-A4	O75051;Q9HCM2	0.16196	0.365423	0.203315	O75051;Q9HCM2	sp|O75051|PLXA2_HUMAN Plexin-A2 OS=Homo sapiens OX=9606 GN=PLXNA2 PE=1 SV=4;sp|Q9HCM2|PLXA4_HUMAN Plexin-A4 OS=Homo sapiens OX=9606 GN=PLXNA4 PE=1 SV=4	2	4	3	3	2.1	1.7	1.7	211.1	17.3531	17.1186	17.2529	17.4378	17.0837	16.7956	17.4592	17.274	17.4371	17.4798	17.1231	17.1035	17.6585	17.3485	17.3485	17.4031
NOS1AP	Carboxyl-terminal PDZ ligand of neuronal nitric oxide synthase protein	O75052	0.69022	0.833039	0.054498	O75052	sp|O75052|CAPON_HUMAN Carboxyl-terminal PDZ ligand of neuronal nitric oxide synthase protein OS=Homo sapiens OX=9606 GN=NOS1AP PE=1 SV=3	1	3	3	3	9.1	9.1	9.1	56.149	17.5184	17.3982	17.4492	17.3817	16.8757	17.4365	17.5244	17.4658	17.1396	17.5331	17.5184	17.1913	17.5689	17.5059	17.3817	17.5132
DENND4B	DENN domain-containing protein 4B	O75064	0.927875	0.968903	-0.0452541	O75064;Q9H4H8	sp|O75064|DEN4B_HUMAN DENN domain-containing protein 4B OS=Homo sapiens OX=9606 GN=DENND4B PE=1 SV=4	2	4	4	4	2.8	2.8	2.8	163.84	20.5821	20.219	19.1106	19.2195	21.6375	20.1551	19.2452	20.4939	19.8111	19.698	20.6261	20.9178	19.7471	19.7647	19.9593	19.8879
WDR1	WD repeat-containing protein 1	O75083	0.122662	0.309522	-0.246988	O75083	sp|O75083|WDR1_HUMAN WD repeat-containing protein 1 OS=Homo sapiens OX=9606 GN=WDR1 PE=1 SV=4	1	32	32	32	68.5	68.5	68.5	66.193	25.5228	25.3303	25.3795	25.7199	25.0451	25.4904	25.5228	25.9289	25.3502	24.9658	25.2244	25.4751	25.5106	25.2904	25.4102	25.3435
SLIT1	Slit homolog 1 protein	O75093	NA	NA	0	O75093	sp|O75093|SLIT1_HUMAN Slit homolog 1 protein OS=Homo sapiens OX=9606 GN=SLIT1 PE=2 SV=4	1	1	1	1	0.6	0.6	0.6	167.92	0	0	0	0	0	0	0	0	0	0	0	0	0	0	0	0
ATP9A	Probable phospholipid-transporting ATPase IIA	O75110	0.2017	0.417046	-0.218439	O75110	sp|O75110|ATP9A_HUMAN Probable phospholipid-transporting ATPase IIA OS=Homo sapiens OX=9606 GN=ATP9A PE=1 SV=3	1	5	5	2	5.7	5.7	2.9	118.58	18.281	18.3786	17.9956	17.9799	18.6718	18.5647	18.576	18.0681	18.0128	18.0158	18.086	17.9123	18.4204	18.1596	18.326	18.3714
N4BP1	NEDD4-binding protein 1	O75113	0.123733	0.311481	0.173832	O75113	sp|O75113|N4BP1_HUMAN NEDD4-binding protein 1 OS=Homo sapiens OX=9606 GN=N4BP1 PE=1 SV=4	1	19	19	19	27.1	27.1	27.1	100.38	20.4855	20.6357	20.5509	20.7507	20.8225	20.6074	20.6822	20.675	20.6032	21.1671	20.7178	20.5612	20.6831	20.7083	20.8869	20.8462
ROCK2	Rho-associated protein kinase 2	O75116	0.846563	0.925082	0.0256531	O75116	sp|O75116|ROCK2_HUMAN Rho-associated protein kinase 2 OS=Homo sapiens OX=9606 GN=ROCK2 PE=1 SV=4	1	54	49	49	38	33.9	33.9	160.9	23.2899	23.2074	23.369	23.1144	22.6921	23.0803	23.195	23.2248	23.1504	23.0275	23.1082	23.149	23.503	23.2186	22.969	23.1893
CLASP2	CLIP-associating protein 2	O75122	0.044256	0.169156	0.232545	O75122	sp|O75122|CLAP2_HUMAN CLIP-associating protein 2 OS=Homo sapiens OX=9606 GN=CLASP2 PE=1 SV=3	1	21	18	18	18.4	16.3	16.3	141.06	20.57	20.4461	20.5838	20.5838	20.3122	20.264	20.5173	20.3857	20.439	20.6769	20.9308	20.6623	20.767	20.4923	20.3462	20.638
COBL	Protein cordon-bleu	O75128	0.565812	0.747676	0.0867774	O75128	sp|O75128|COBL_HUMAN Protein cordon-bleu OS=Homo sapiens OX=9606 GN=COBL PE=1 SV=2	1	7	7	7	7.1	7.1	7.1	135.62	19.3561	19.1423	19.6438	19.4897	19.4774	18.9201	19.2424	19.616	19.6221	19.361	19.2163	19.4394	19.3694	19.5952	19.5571	19.2084
CPNE3	Copine-3	O75131	0.586297	0.763559	-0.154529	O75131;Q8IYJ1;Q96A23;O95741;Q86YQ8;Q9HCH3;Q9UBL6	sp|O75131|CPNE3_HUMAN Copine-3 OS=Homo sapiens OX=9606 GN=CPNE3 PE=1 SV=1	7	26	26	25	65.4	65.4	65.4	60.13	22.8463	23.1754	23.2507	23.1976	23.0331	23.3559	24.0897	23.6405	23.004	22.9168	23.2538	22.5978	23.9075	23.5133	23.137	23.4022
ATG13	Autophagy-related protein 13	O75143	0.799392	0.899757	-0.0316361	O75143	sp|O75143|ATG13_HUMAN Autophagy-related protein 13 OS=Homo sapiens OX=9606 GN=ATG13 PE=1 SV=1	1	3	3	3	7.7	7.7	7.7	56.571	17.7121	17.9982	18.0238	17.942	18.1995	17.983	17.9968	17.8388	17.9405	17.7025	17.7805	17.7944	18.3409	17.9634	17.9505	18.0461
ICOSLG	ICOS ligand	O75144	NA	NA	0	O75144	sp|O75144|ICOSL_HUMAN ICOS ligand OS=Homo sapiens OX=9606 GN=ICOSLG PE=1 SV=2	1	1	1	1	3.3	3.3	3.3	33.348	0	0	0	0	0	0	0	0	0	0	0	0	0	0	0	0
HIP1R	Huntingtin-interacting protein 1-related protein	O75146	0.474198	0.679552	-0.0912534	O75146	sp|O75146|HIP1R_HUMAN Huntingtin-interacting protein 1-related protein OS=Homo sapiens OX=9606 GN=HIP1R PE=1 SV=2	1	35	35	34	36.9	36.9	36	119.39	22.6664	22.9474	22.4031	22.7415	22.6675	22.6728	22.3989	22.6489	22.3784	22.3548	22.5896	22.7959	22.4381	22.6507	22.6288	22.8043
RNF40	E3 ubiquitin-protein ligase BRE1B	O75150	0.0219317	0.109896	0.324932	O75150	sp|O75150|BRE1B_HUMAN E3 ubiquitin-protein ligase BRE1B OS=Homo sapiens OX=9606 GN=RNF40 PE=1 SV=5	1	19	16	16	19.3	17.7	17.7	113.68	19.9447	20.0519	20.3172	20.4689	19.9974	19.9212	20.3934	20.3929	20.286	20.2571	20.4513	20.7006	20.4428	20.2846	20.3046	20.5625
PHF2	Lysine-specific demethylase PHF2	O75151	0.157808	0.359344	0.489346	O75151	sp|O75151|PHF2_HUMAN Lysine-specific demethylase PHF2 OS=Homo sapiens OX=9606 GN=PHF2 PE=1 SV=4	1	10	10	9	10.5	10.5	9.2	120.77	20.6693	20.365	20.5151	20.6595	20.5567	20.1577	20.1246	20.7543	21.033	20.7067	20.7041	20.4046	20.4945	22.3001	20.4513	20.4213
ZC3H11A	Zinc finger CCCH domain-containing protein 11A	O75152	0.0544077	0.190805	0.253623	O75152;A0A1B0GTU1	sp|O75152|ZC11A_HUMAN Zinc finger CCCH domain-containing protein 11A OS=Homo sapiens OX=9606 GN=ZC3H11A PE=1 SV=3	2	25	25	25	34.8	34.8	34.8	89.13	21.9805	21.5785	21.9054	21.9805	21.8448	21.9713	21.8962	21.7454	22.0619	21.8996	22.2875	22.0229	22.1709	21.7406	21.7974	22.3282
CLUH	Clustered mitochondria protein homolog	O75153	0.409519	0.627471	-0.108963	O75153;Q9Y5I4	sp|O75153|CLU_HUMAN Clustered mitochondria protein homolog OS=Homo sapiens OX=9606 GN=CLUH PE=1 SV=2	2	36	36	36	33	33	33	146.67	22.5204	22.5558	22.8511	22.9581	22.7497	22.8234	23.041	22.9156	22.7286	22.856	22.5016	22.4724	22.6405	22.7959	22.8088	23.0072
RAB11FIP3	Rab11 family-interacting protein 3	O75154	NA	NA	0	O75154	sp|O75154|RFIP3_HUMAN Rab11 family-interacting protein 3 OS=Homo sapiens OX=9606 GN=RAB11FIP3 PE=1 SV=1	1	2	1	1	3	1.5	1.5	82.439	0	0	0	0	0	0	0	0	0	0	0	0	0	0	0	0
CAND2	Cullin-associated NEDD8-dissociated protein 2	O75155	0.0204426	0.105804	-0.802223	O75155	sp|O75155|CAND2_HUMAN Cullin-associated NEDD8-dissociated protein 2 OS=Homo sapiens OX=9606 GN=CAND2 PE=1 SV=3	1	6	2	2	5.1	2.2	2.2	135.25	16.8498	16.5091	16.9476	16.9409	16.7709	15.7523	17.6269	17.4525	16.6383	16.3864	16.0747	16.232	16.0713	15.9822	17.005	16.0118
TSC22D2	TSC22 domain family protein 2	O75157	0.0138455	0.0848393	-0.574984	O75157	sp|O75157|T22D2_HUMAN TSC22 domain family protein 2 OS=Homo sapiens OX=9606 GN=TSC22D2 PE=1 SV=3	1	6	2	2	6.2	2.6	2.6	79.227	17.2486	16.9897	17.1477	17.0324	17.9577	17.7025	17.1687	17.6928	17.1744	16.8473	16.9512	16.8027	16.7514	16.8005	17.5768	16.8473
NPHP4	Nephrocystin-4	O75161	0.543024	0.730484	-0.115093	O75161	sp|O75161|NPHP4_HUMAN Nephrocystin-4 OS=Homo sapiens OX=9606 GN=NPHP4 PE=1 SV=2	1	8	8	8	6.5	6.5	6.5	157.6	19.173	18.5591	18.951	19.0934	18.7573	18.417	19.0188	18.9018	18.7823	18.6935	18.8051	19.3239	18.7458	18.7294	18.7861	18.367
KDM4A	Lysine-specific demethylase 4A	O75164	0.445074	0.656909	0.144806	O75164	sp|O75164|KDM4A_HUMAN Lysine-specific demethylase 4A OS=Homo sapiens OX=9606 GN=KDM4A PE=1 SV=2	1	2	2	2	1.8	1.8	1.8	120.66	17.0122	16.9711	16.9162	17.1886	16.7036	16.7675	17.0492	17.8171	17.1669	17.014	17.0248	17.1819	17.2423	17.0362	17.4282	17.1341
DNAJC13	DnaJ homolog subfamily C member 13	O75165	0.533627	0.724034	0.0962611	O75165	sp|O75165|DJC13_HUMAN DnaJ homolog subfamily C member 13 OS=Homo sapiens OX=9606 GN=DNAJC13 PE=1 SV=5	1	39	39	39	22.1	22.1	22.1	254.41	21.9749	22.2385	21.89	22.0648	21.9884	21.8565	21.7717	21.8842	21.9417	21.7161	22.017	21.8549	22.4579	22.3772	21.7929	22.0451
PHACTR2	Phosphatase and actin regulator 2	O75167	0.0699878	0.22203	0.326177	O75167	sp|O75167|PHAR2_HUMAN Phosphatase and actin regulator 2 OS=Homo sapiens OX=9606 GN=PHACTR2 PE=1 SV=2	1	10	10	10	17.4	17.4	17.4	69.699	20.5567	20.5294	20.3628	20.5015	20.3865	20.6602	19.8257	20.1936	20.5308	20.5069	20.7149	20.1585	20.7835	20.6364	20.5434	20.9508
PPP6R2	Serine/threonine-protein phosphatase 6 regulatory subunit 2	O75170	0.144633	0.340888	-0.234935	O75170	sp|O75170|PP6R2_HUMAN Serine/threonine-protein phosphatase 6 regulatory subunit 2 OS=Homo sapiens OX=9606 GN=PPP6R2 PE=1 SV=2	1	17	17	17	21.5	21.5	21.5	104.94	21.3134	21.2593	21.2587	21.1225	20.8187	21.1482	21.3461	21.3525	21.0212	21.5387	20.9182	21.1615	20.7726	20.8018	21.2413	20.8612
CNOT3	CCR4-NOT transcription complex subunit 3	O75175	0.0125118	0.0803127	0.266173	O75175	sp|O75175|CNOT3_HUMAN CCR4-NOT transcription complex subunit 3 OS=Homo sapiens OX=9606 GN=CNOT3 PE=1 SV=1	1	13	13	13	17.9	17.9	17.9	81.871	20.8462	20.9462	20.8182	20.9608	20.7472	21.2009	20.8943	20.7788	21.0943	20.9847	21.0676	21.1176	21.1606	20.9447	20.9083	21.3908
ANKRD17	Ankyrin repeat domain-containing protein 17	O75179	0.129191	0.319565	0.280803	O75179	sp|O75179|ANR17_HUMAN Ankyrin repeat domain-containing protein 17 OS=Homo sapiens OX=9606 GN=ANKRD17 PE=1 SV=3	1	19	11	11	8.9	4.6	4.6	274.25	19.5456	19.2715	19.7672	19.7164	19.7146	20.0342	19.9027	19.7526	19.8844	19.8159	19.9761	19.812	20.0441	19.5938	19.6415	20.4942
DNAJB6	DnaJ homolog subfamily B member 6	O75190	0.904898	0.95647	0.0447225	O75190;Q8WWF6;Q8NHS0;Q7Z6W7	sp|O75190|DNJB6_HUMAN DnaJ homolog subfamily B member 6 OS=Homo sapiens OX=9606 GN=DNAJB6 PE=1 SV=2	4	17	17	16	50.3	50.3	47.2	36.087	23.646	22.7745	22.3105	22.3838	22.114	21.6231	22.7331	22.5356	22.8518	22.7339	22.2337	23.1776	22.5299	22.387	22.7303	21.7244
XYLB	Xylulose kinase	O75191	0.044404	0.169547	-0.316384	O75191	sp|O75191|XYLB_HUMAN Xylulose kinase OS=Homo sapiens OX=9606 GN=XYLB PE=1 SV=3	1	9	9	9	24.8	24.8	24.8	58.382	19.8714	19.7721	20.2537	19.9671	19.5009	19.519	20.2365	19.8744	19.7478	19.8173	19.5341	19.6475	19.6302	19.5134	19.8083	19.5419
COQ9	Ubiquinone biosynthesis protein COQ9, mitochondrial	O75208	0.917118	0.962812	-0.0157006	O75208	sp|O75208|COQ9_HUMAN Ubiquinone biosynthesis protein COQ9, mitochondrial OS=Homo sapiens OX=9606 GN=COQ9 PE=1 SV=1	1	9	9	9	50	50	50	35.509	20.5253	20.5926	20.5387	20.9073	20.7455	20.1957	20.2939	20.1613	20.6169	20.4735	20.4556	20.4204	20.3835	20.2716	20.6885	20.5633
GGCT	Gamma-glutamylcyclotransferase	O75223	0.544795	0.730874	0.140454	O75223	sp|O75223|GGCT_HUMAN Gamma-glutamylcyclotransferase OS=Homo sapiens OX=9606 GN=GGCT PE=1 SV=1	1	14	14	14	85.6	85.6	85.6	21.007	23.8414	23.8352	23.4757	23.5779	23.4328	24.4529	23.6739	24.2498	24.0024	23.9075	23.8232	23.5795	24.3023	23.7147	24.2957	23.6929
NDUFS7	NADH dehydrogenase [ubiquinone] iron-sulfur protein 7, mitochondrial	O75251	0.0329507	0.141606	-0.709844	O75251	sp|O75251|NDUS7_HUMAN NADH dehydrogenase [ubiquinone] iron-sulfur protein 7, mitochondrial OS=Homo sapiens OX=9606 GN=NDUFS7 PE=1 SV=3	1	3	3	3	14.1	14.1	14.1	23.563	18.0087	18.0491	18.0882	18.5279	19.0169	18.7607	19.2993	18.9669	17.942	17.5403	18.0792	18.0491	17.769	18.5706	17.9875	18.8438
NDUFS2	NADH dehydrogenase [ubiquinone] iron-sulfur protein 2, mitochondrial	O75306	0.454283	0.664508	0.182188	O75306	sp|O75306|NDUS2_HUMAN NADH dehydrogenase [ubiquinone] iron-sulfur protein 2, mitochondrial OS=Homo sapiens OX=9606 GN=NDUFS2 PE=1 SV=2	1	7	7	7	24.4	24.4	24.4	52.545	19.6119	19.9315	19.6724	20.0824	20.4686	20.11	20.3203	19.9377	20.112	19.7702	20.9374	19.919	20.029	20.3407	19.812	20.2249
ZPR1	Zinc finger protein ZPR1	O75312	0.0800203	0.241453	-0.55425	O75312	sp|O75312|ZPR1_HUMAN Zinc finger protein ZPR1 OS=Homo sapiens OX=9606 GN=ZPR1 PE=1 SV=1	1	12	12	12	34.4	34.4	34.4	50.925	20.7606	20.212	21.1652	21.0565	20.4725	21.3756	20.5548	21.194	20.6769	20.5813	20.2794	20.7041	19.6231	20.2838	21.2428	20.3265
DUSP11	RNA/RNP complex-1-interacting phosphatase	O75319	0.00588228	0.0501792	0.74728	O75319	sp|O75319|DUS11_HUMAN RNA/RNP complex-1-interacting phosphatase OS=Homo sapiens OX=9606 GN=DUSP11 PE=1 SV=2	1	2	2	2	7.2	7.2	7.2	43.71	15.3976	15.5713	16.3864	16.0051	15.923	15.6747	15.8147	15.6971	16.0681	15.8233	16.5216	17.1231	16.038	16.5504	15.9283	16.5608
NIPSNAP2	Protein NipSnap homolog 2	O75323	0.638467	0.799544	0.18859	O75323	sp|O75323|NIPS2_HUMAN Protein NipSnap homolog 2 OS=Homo sapiens OX=9606 GN=NIPSNAP2 PE=1 SV=1	1	9	9	8	32.2	32.2	29.4	33.742	21.489	21.3824	22.6157	22.6003	22.0523	20.9163	22.0331	21.6068	21.6943	21.0284	21.7923	22.3384	22.1121	22.7497	21.825	22.2013
SEMA7A	Semaphorin-7A	O75326	0.00136358	0.0192634	0.937693	O75326	sp|O75326|SEM7A_HUMAN Semaphorin-7A OS=Homo sapiens OX=9606 GN=SEMA7A PE=1 SV=1	1	4	4	4	6.8	6.8	6.8	74.823	16.9828	18.014	16.4457	16.4362	16.8152	16.7577	16.493	16.6049	17.2269	17.2911	17.8624	17.5273	17.7983	17.2876	17.4225	17.333
CILP	Cartilage intermediate layer protein 1;Cartilage intermediate layer protein 1 C1;Cartilage intermediate layer protein 1 C2	O75339	NA	NA	0	O75339	sp|O75339|CILP1_HUMAN Cartilage intermediate layer protein 1 OS=Homo sapiens OX=9606 GN=CILP PE=1 SV=4	1	1	1	1	1	1	1	132.56	0	0	0	0	0	0	0	0	0	0	0	0	0	0	0	0
PDCD6	Programmed cell death protein 6	O75340	0.00655269	0.0536696	-0.303782	O75340	sp|O75340|PDCD6_HUMAN Programmed cell death protein 6 OS=Homo sapiens OX=9606 GN=PDCD6 PE=1 SV=1	1	14	14	14	72.3	72.3	72.3	21.868	21.7324	21.5471	21.7761	21.5285	21.6296	21.4874	21.6667	21.5642	21.2593	21.6224	21.1466	21.4935	21.6387	21.2875	21.5592	21.2404
TBCA	Tubulin-specific chaperone A	O75347	0.0512426	0.184603	-0.471547	O75347	sp|O75347|TBCA_HUMAN Tubulin-specific chaperone A OS=Homo sapiens OX=9606 GN=TBCA PE=1 SV=3	1	15	15	15	63.9	63.9	63.9	12.855	25.2341	24.6183	25.4835	25.1188	24.4818	25.0896	25.2172	25.3647	24.7254	24.8501	24.9618	24.7254	24.2111	24.3773	25.1801	24.9618
ATP6V1G1	V-type proton ATPase subunit G 1	O75348	0.163908	0.36858	0.332741	O75348;O95670	sp|O75348|VATG1_HUMAN V-type proton ATPase subunit G 1 OS=Homo sapiens OX=9606 GN=ATP6V1G1 PE=1 SV=3	2	8	8	8	70.3	70.3	70.3	13.757	21.6584	21.3428	21.5249	21.5438	21.7624	22.4301	21.1884	21.7379	21.7394	21.9501	22.0331	21.5526	21.8783	21.8756	21.5616	22.4432
VPS4B	Vacuolar protein sorting-associated protein 4B	O75351	0.0038323	0.0383541	-0.355131	O75351	sp|O75351|VPS4B_HUMAN Vacuolar protein sorting-associated protein 4B OS=Homo sapiens OX=9606 GN=VPS4B PE=1 SV=2	1	29	29	24	76.1	76.1	69.1	49.301	24.3178	24.0429	24.3352	24.0707	24.0599	24.4276	24.31	24.253	23.994	23.6675	24.0599	24.2667	24.1122	23.8051	23.8786	24.064
ENTPD3	Ectonucleoside triphosphate diphosphohydrolase 3	O75355	0.000794916	0.0130518	-0.860746	O75355	sp|O75355|ENTP3_HUMAN Ectonucleoside triphosphate diphosphohydrolase 3 OS=Homo sapiens OX=9606 GN=ENTPD3 PE=1 SV=2	1	4	4	4	7.2	7.2	7.2	59.105	18.5127	18.9751	19.0379	18.0962	18.7183	18.2109	19.3637	18.2361	17.9143	18.1731	17.8438	17.7399	18.3091	18.24	17.9468	18.2109
ENTPD5	Ectonucleoside triphosphate diphosphohydrolase 5	O75356	0.0771074	0.235753	-0.596593	O75356;REV__Q5VUR7;REV__Q5TYW2;REV__Q5SQ80;REV__Q4UJ75;REV__Q8N2N9;REV__Q5JPF3;REV__A6QL64	sp|O75356|ENTP5_HUMAN Ectonucleoside triphosphate diphosphohydrolase 5 OS=Homo sapiens OX=9606 GN=ENTPD5 PE=1 SV=1	8	13	13	12	40.4	40.4	38.8	47.517	22.3105	21.6097	21.6766	21.6296	21.1399	20.2509	21.5496	21.1981	20.5417	21.1931	21.1504	21.1434	21.108	21.3297	21.0405	20.5499
ZNF217	Zinc finger protein 217	O75362	0.0279065	0.127223	1.00593	O75362;O75840;Q9P2J8;P51814;Q9HBT7;Q99676;P15621;Q2M218;O95125;Q15937;Q8N972;P17025;O14628;Q9H7R0;P16415;Q9NPC7;Q96RE9;P52743;Q8NDW4;Q15973;Q9UJN7;Q8N859;Q8IZC7;Q9UC06;Q13887;Q32M78;Q96BR6;O95780;Q7Z3I7;Q6ZMS4;Q14584;Q9UC07;P36508;Q86XU0	sp|O75362|ZN217_HUMAN Zinc finger protein 217 OS=Homo sapiens OX=9606 GN=ZNF217 PE=1 SV=1	34	3	2	2	2.4	1.5	1.5	115.27	15.9492	15.9759	15.7702	16.5325	17.1976	16.9788	16.6598	15.7745	17.5851	18.281	16.5865	16.312	17.6528	16.5049	16.8373	16.657
BCAS1	Breast carcinoma-amplified sequence 1	O75363	0.135791	0.328205	-0.476615	O75363	sp|O75363|BCAS1_HUMAN Breast carcinoma-amplified sequence 1 OS=Homo sapiens OX=9606 GN=BCAS1 PE=1 SV=2	1	38	38	38	69.9	69.9	69.9	61.708	24.8501	24.7828	24.0199	24.3305	24.6294	25.3742	23.9075	24.8213	24.0865	23.9217	24.2804	24.3954	23.8659	24.1724	25.1457	24.2049
H2AFY	Core histone macro-H2A.1	O75367	0.484876	0.68711	0.263311	O75367	sp|O75367|H2AY_HUMAN Core histone macro-H2A.1 OS=Homo sapiens OX=9606 GN=H2AFY PE=1 SV=4	1	20	20	18	69.4	69.4	62.4	39.617	23.5795	23.9533	22.7303	23.2881	24.3485	23.2809	23.5826	23.1667	23.3185	23.9837	23.9963	23.0028	24.0329	23.9587	22.8168	24.2804
SH3BGRL	SH3 domain-binding glutamic acid-rich-like protein	O75368	0.177353	0.387553	0.210895	O75368	sp|O75368|SH3L1_HUMAN SH3 domain-binding glutamic acid-rich-like protein OS=Homo sapiens OX=9606 GN=SH3BGRL PE=1 SV=1	1	13	13	13	86	86	86	12.774	24.6628	24.3333	24.7297	24.3832	23.8852	24.2786	24.3282	24.5516	24.7499	24.5707	24.7209	24.4443	24.5516	24.2592	24.5243	24.5012
FLNB	Filamin-B	O75369	0.277298	0.500585	0.167732	O75369	sp|O75369|FLNB_HUMAN Filamin-B OS=Homo sapiens OX=9606 GN=FLNB PE=1 SV=2	1	129	129	112	63.6	63.6	58	278.16	25.7892	25.7786	25.8744	25.9668	25.8426	26.1153	25.9785	26.4489	26.1868	25.8744	25.8531	26.0123	25.9593	26.0929	26.3489	26.3968
NCOR1	Nuclear receptor corepressor 1	O75376	0.0140383	0.0853448	0.31834	O75376	sp|O75376|NCOR1_HUMAN Nuclear receptor corepressor 1 OS=Homo sapiens OX=9606 GN=NCOR1 PE=1 SV=2	1	17	17	16	7.3	7.3	7	270.21	20.308	20.298	20.6338	20.7543	20.3761	20.5173	20.6924	20.454	20.7423	20.6999	20.8861	20.8271	20.5767	20.5163	20.5214	21.0295
VAMP4	Vesicle-associated membrane protein 4	O75379	NA	NA	0	O75379	sp|O75379|VAMP4_HUMAN Vesicle-associated membrane protein 4 OS=Homo sapiens OX=9606 GN=VAMP4 PE=1 SV=2	1	1	1	1	11.3	11.3	11.3	16.397	0	0	0	0	0	0	0	0	0	0	0	0	0	0	0	0
NDUFS6	NADH dehydrogenase [ubiquinone] iron-sulfur protein 6, mitochondrial	O75380	0.801997	0.901721	0.0998529	O75380	sp|O75380|NDUS6_HUMAN NADH dehydrogenase [ubiquinone] iron-sulfur protein 6, mitochondrial OS=Homo sapiens OX=9606 GN=NDUFS6 PE=1 SV=1	1	7	7	7	51.6	51.6	51.6	13.711	20.3097	19.8173	20.6369	20.7265	20.9608	20.8721	21.0095	20.9174	20.2682	20.3417	20.3159	21.6413	19.9396	21.0157	20.5514	21.7302
PEX14	Peroxisomal membrane protein PEX14	O75381	0.84837	0.926269	0.0452402	O75381	sp|O75381|PEX14_HUMAN Peroxisomal membrane protein PEX14 OS=Homo sapiens OX=9606 GN=PEX14 PE=1 SV=1	1	6	6	6	14.6	14.6	14.6	41.236	20.9774	20.3427	20.2218	20.2664	19.9231	20.7058	20.2673	20.5514	20.2499	20.3195	20.7134	20.053	20.5794	20.0417	20.5732	20.9767
TRIM3	Tripartite motif-containing protein 3	O75382	0.137653	0.331258	-0.256213	O75382	sp|O75382|TRIM3_HUMAN Tripartite motif-containing protein 3 OS=Homo sapiens OX=9606 GN=TRIM3 PE=1 SV=2	1	17	14	14	29.6	25.8	25.8	80.829	20.7999	20.8076	21.1931	21.033	20.5838	20.4881	20.5142	20.9385	20.6158	20.5716	20.4713	20.6836	20.7687	20.3795	21.0537	20.3934
TULP3	Tubby-related protein 3	O75386	0.0932767	0.264821	-0.477514	O75386;O00294	sp|O75386|TULP3_HUMAN Tubby-related protein 3 OS=Homo sapiens OX=9606 GN=TULP3 PE=1 SV=2	2	5	5	4	8.6	8.6	7	49.642	19.9919	19.1772	19.8951	19.8111	19.1874	18.7343	19.6485	19.4147	19.2632	19.191	19.0977	19.7263	19.158	18.9537	19.339	18.4833
CS	Citrate synthase, mitochondrial	O75390	0.473532	0.679358	-0.133738	O75390	sp|O75390|CISY_HUMAN Citrate synthase, mitochondrial OS=Homo sapiens OX=9606 GN=CS PE=1 SV=2	1	23	23	23	57.5	57.5	57.5	51.712	24.7828	24.8018	24.4529	24.6588	24.01	24.4027	24.1468	24.137	24.1638	24.6119	24.3435	23.9963	24.3896	24.222	24.5312	24.3928
SPAG7	Sperm-associated antigen 7	O75391	0.975575	0.988811	0.00619104	O75391	sp|O75391|SPAG7_HUMAN Sperm-associated antigen 7 OS=Homo sapiens OX=9606 GN=SPAG7 PE=1 SV=2	1	13	13	13	52.9	52.9	52.9	26.034	21.2875	20.8813	21.2231	21.2339	20.6314	21.2725	21.3983	21.4985	21.3732	21.2052	20.8216	21.2629	21.033	20.834	21.6363	21.2949
SEC22B	Vesicle-trafficking protein SEC22b	O75396	0.295767	0.518609	0.208333	O75396	sp|O75396|SC22B_HUMAN Vesicle-trafficking protein SEC22b OS=Homo sapiens OX=9606 GN=SEC22B PE=1 SV=4	1	14	14	14	52.1	52.1	52.1	24.593	22.5311	22.7808	22.2723	22.5051	22.644	22.2672	21.9501	22.1817	22.3126	22.4192	23.0255	22.6985	22.7057	22.299	22.1817	22.6454
PRPF40A	Pre-mRNA-processing factor 40 homolog A	O75400	0.00955965	0.0679185	0.393261	O75400	sp|O75400|PR40A_HUMAN Pre-mRNA-processing factor 40 homolog A OS=Homo sapiens OX=9606 GN=PRPF40A PE=1 SV=2	1	29	29	27	28.6	28.6	26.6	108.8	22.9993	23.4419	23.4939	23.5097	23.529	23.3312	23.4555	23.1014	23.5508	23.5268	23.7764	23.6739	23.4722	23.5714	23.3846	24.0865
TACC1	Transforming acidic coiled-coil-containing protein 1	O75410	0.924074	0.967094	-0.0199202	O75410	sp|O75410|TACC1_HUMAN Transforming acidic coiled-coil-containing protein 1 OS=Homo sapiens OX=9606 GN=TACC1 PE=1 SV=2	1	16	13	13	23.9	20.6	20.6	87.793	20.134	20.1701	20.0599	20.2528	20.0281	21.0017	20.3259	20.6985	20.3284	20.2149	20.5173	20.4106	20.0231	19.9863	20.5444	20.5356
NME6	Nucleoside diphosphate kinase 6	O75414	0.739131	0.864003	0.0723013	O75414	sp|O75414|NDK6_HUMAN Nucleoside diphosphate kinase 6 OS=Homo sapiens OX=9606 GN=NME6 PE=1 SV=3	1	3	3	3	14	14	14	21.142	17.7001	17.9847	18.2799	18.2986	17.8938	17.7591	17.7013	17.1391	17.721	17.6632	17.8193	18.0669	18.22	17.7708	18.1187	17.7777
GIGYF1	PERQ amino acid-rich with GYF domain-containing protein 1	O75420	0.665717	0.818289	-0.0702102	O75420	sp|O75420|GGYF1_HUMAN GRB10-interacting GYF protein 1 OS=Homo sapiens OX=9606 GN=GIGYF1 PE=1 SV=2	1	5	5	5	4.8	4.8	4.8	114.6	18.0815	18.0621	17.8649	18.1609	18.6826	18.389	18.3027	18.1474	18.4294	18.1813	18.1348	17.8881	18.4833	18.086	18.0691	18.0299
LRCH4	Leucine-rich repeat and calponin homology domain-containing protein 4	O75427	0.0116149	0.0769746	0.37654	O75427	sp|O75427|LRCH4_HUMAN Leucine-rich repeat and calponin homology domain-containing protein 4 OS=Homo sapiens OX=9606 GN=LRCH4 PE=1 SV=2	1	9	9	9	16.1	16.1	16.1	73.449	20.0557	20.1757	20.5239	20.3661	20.2249	20.2967	20.299	20.1516	20.2077	20.5179	20.6889	20.8936	20.4204	20.8164	20.2528	20.3835
MTX2	Metaxin-2	O75431	NA	NA	0	O75431	sp|O75431|MTX2_HUMAN Metaxin-2 OS=Homo sapiens OX=9606 GN=MTX2 PE=1 SV=1	1	3	3	2	19	19	8.4	29.763	0	0	0	0	0	0	0	0	0	0	0	0	0	0	0	0
VPS26A	Vacuolar protein sorting-associated protein 26A	O75436	0.839958	0.921847	-0.0305907	O75436	sp|O75436|VP26A_HUMAN Vacuolar protein sorting-associated protein 26A OS=Homo sapiens OX=9606 GN=VPS26A PE=1 SV=2	1	20	20	17	74	74	62.7	38.169	23.5944	24.2145	23.5714	23.88	23.4765	23.7021	23.4804	23.5423	23.6612	23.4757	23.6177	23.4202	23.8956	23.6929	23.7523	23.7764
PMPCB	Mitochondrial-processing peptidase subunit beta	O75439	0.872658	0.940972	-0.0344413	O75439	sp|O75439|MPPB_HUMAN Mitochondrial-processing peptidase subunit beta OS=Homo sapiens OX=9606 GN=PMPCB PE=1 SV=2	1	17	17	17	38.7	38.7	38.7	54.366	21.9136	21.8243	21.6337	21.8466	21.4951	21.5362	21.1176	21.0565	21.4704	21.4907	21.8197	21.2725	21.2102	21.3619	21.9916	21.6157
SAP30	Histone deacetylase complex subunit SAP30	O75446	0.603941	0.774671	0.082447	O75446	sp|O75446|SAP30_HUMAN Histone deacetylase complex subunit SAP30 OS=Homo sapiens OX=9606 GN=SAP30 PE=1 SV=1	1	2	2	2	8.2	8.2	8.2	23.306	17.2269	17.1285	17.6486	17.8312	17.6444	17.6885	17.7708	17.4848	17.7121	17.4171	17.4575	17.9378	17.4171	17.5768	17.6585	17.7039
KATNA1	Katanin p60 ATPase-containing subunit A1	O75449	0.0853263	0.251374	-0.203044	O75449	sp|O75449|KTNA1_HUMAN Katanin p60 ATPase-containing subunit A1 OS=Homo sapiens OX=9606 GN=KATNA1 PE=1 SV=1	1	22	22	17	49.7	49.7	38.7	55.964	20.6575	20.3515	20.7531	20.6568	20.4923	20.598	20.6721	20.6436	20.3813	20.328	20.4247	20.8347	20.4897	20.2324	20.65	20.3583
PSIP1	PC4 and SFRS1-interacting protein	O75475	0.438201	0.651666	0.196016	O75475	sp|O75475|PSIP1_HUMAN PC4 and SFRS1-interacting protein OS=Homo sapiens OX=9606 GN=PSIP1 PE=1 SV=1	1	31	31	30	49.8	49.8	48.3	60.103	23.0604	22.8153	23.8012	23.1204	22.8692	22.6962	23.0296	23.3011	22.9751	23.9533	23.0902	23.3974	23.3733	23.0072	23.1735	22.8101
ERLIN1	Erlin-1	O75477	0.238186	0.457326	-0.212202	O75477	sp|O75477|ERLN1_HUMAN Erlin-1 OS=Homo sapiens OX=9606 GN=ERLIN1 PE=1 SV=2	1	11	7	7	29.9	19	19	39.171	19.5255	19.5494	19.685	19.6231	19.325	19.9926	20.0543	19.9269	19.4292	19.2728	19.3626	19.3838	19.8159	19.863	19.5322	19.8456
GPC4	Glypican-4;Secreted glypican-4	O75487	0.0364909	0.151197	-0.577436	O75487;Q9Y625	sp|O75487|GPC4_HUMAN Glypican-4 OS=Homo sapiens OX=9606 GN=GPC4 PE=1 SV=4	2	7	7	7	14	14	14	62.411	20.2912	19.8217	20.8321	20.4092	20.0707	19.3544	20.6933	19.7487	19.837	19.807	19.5378	19.6248	20.061	19.9315	19.7762	19.444
NDUFS3	NADH dehydrogenase [ubiquinone] iron-sulfur protein 3, mitochondrial	O75489	0.316442	0.538213	-0.189755	O75489	sp|O75489|NDUS3_HUMAN NADH dehydrogenase [ubiquinone] iron-sulfur protein 3, mitochondrial OS=Homo sapiens OX=9606 GN=NDUFS3 PE=1 SV=1	1	9	9	9	45.8	45.8	45.8	30.241	19.2001	19.3925	19.5142	19.7861	20.0238	19.468	19.8961	19.698	19.2741	19.223	19.4499	19.6892	19.4852	19.3667	19.4449	19.9936
SRSF10	Serine/arginine-rich splicing factor 10	O75494	0.154032	0.354235	0.301746	O75494;Q8WXF0	sp|O75494|SRS10_HUMAN Serine/arginine-rich splicing factor 10 OS=Homo sapiens OX=9606 GN=SRSF10 PE=1 SV=1	2	16	16	16	40.5	40.5	40.5	31.3	21.5972	21.958	22.5538	22.3331	22.2505	21.8417	22.3454	22.2482	22.2361	21.8029	22.5441	22.5706	22.164	22.3977	22.5896	22.4962
CLN5	Ceroid-lipofuscinosis neuronal protein 5	O75503	0.047366	0.176217	-0.329492	O75503	sp|O75503|CLN5_HUMAN Ceroid-lipofuscinosis neuronal protein 5 OS=Homo sapiens OX=9606 GN=CLN5 PE=1 SV=2	1	9	9	9	23.7	23.7	23.7	41.496	21.2607	21.7055	21.727	21.6914	21.8921	21.9553	21.5317	21.4548	21.4864	21.0977	21.5189	21.3392	21.2579	21.372	21.8928	21.4265
HSBP1	Heat shock factor-binding protein 1	O75506	0.000181897	0.00465966	-1.48974	O75506	sp|O75506|HSBP1_HUMAN Heat shock factor-binding protein 1 OS=Homo sapiens OX=9606 GN=HSBP1 PE=1 SV=1	1	4	4	4	81.6	81.6	81.6	8.5435	19.9386	20.1094	21.0974	20.13	20.2158	20.3636	21.5776	21.8458	19.521	19.5933	19.4877	19.6015	19.9456	20.0301	19.5776	19.2604
ECI2	Enoyl-CoA delta isomerase 2, mitochondrial	O75521	0.493673	0.693786	-0.210978	O75521	sp|O75521|ECI2_HUMAN Enoyl-CoA delta isomerase 2, mitochondrial OS=Homo sapiens OX=9606 GN=ECI2 PE=1 SV=4	1	12	12	12	49.7	49.7	49.7	43.585	21.9779	21.5001	22.0001	21.214	21.125	20.6568	22.2848	21.1299	21.3548	21.8167	21.3055	21.2875	21.3392	21.4718	21.0748	21.0685
KHDRBS3	KH domain-containing, RNA-binding, signal transduction-associated protein 3	O75525	0.142354	0.337414	-0.456733	O75525	sp|O75525|KHDR3_HUMAN KH domain-containing, RNA-binding, signal transduction-associated protein 3 OS=Homo sapiens OX=9606 GN=KHDRBS3 PE=1 SV=1	1	5	4	4	12.7	10.1	10.1	38.799	19.0046	18.8689	20.13	19.7895	19.6999	19.9684	19.3084	19.807	19.6749	19.7424	18.7881	19.5789	18.6782	19.0269	19.3544	19.2001
TADA3	Transcriptional adapter 3	O75528	0.690096	0.833026	0.128381	O75528	sp|O75528|TADA3_HUMAN Transcriptional adapter 3 OS=Homo sapiens OX=9606 GN=TADA3 PE=1 SV=1	1	2	2	2	9.3	9.3	9.3	48.902	16.1186	15.8726	16.4756	16.7025	16.3999	16.7025	17.6585	17.091	16.2968	16.7647	16.844	16.8085	16.9494	16.42	16.4875	17.1623
TAF5L	TAF5-like RNA polymerase II p300/CBP-associated factor-associated factor 65 kDa subunit 5L	O75529	0.00159925	0.0214665	0.673866	O75529	sp|O75529|TAF5L_HUMAN TAF5-like RNA polymerase II p300/CBP-associated factor-associated factor 65 kDa subunit 5L OS=Homo sapiens OX=9606 GN=TAF5L PE=1 SV=1	1	2	2	2	5.1	5.1	5.1	66.155	16.1749	15.9197	16.4981	16.116	16.3302	16.6658	17.1071	16.7592	16.9711	16.8952	16.8265	17.1575	17.0874	16.6746	16.8706	16.8249
EED	Polycomb protein EED	O75530	0.0160245	0.092375	0.388025	O75530	sp|O75530|EED_HUMAN Polycomb protein EED OS=Homo sapiens OX=9606 GN=EED PE=1 SV=2	1	5	5	5	14.5	14.5	14.5	50.197	18.3866	18.187	17.9252	18.167	18.105	17.9847	17.7805	17.6316	18.4327	18.1995	18.4108	18.0768	18.5217	18.4815	17.9634	18.2329
BANF1	Barrier-to-autointegration factor;Barrier-to-autointegration factor, N-terminally processed	O75531	0.000332976	0.00695676	-1.57529	O75531	sp|O75531|BAF_HUMAN Barrier-to-autointegration factor OS=Homo sapiens OX=9606 GN=BANF1 PE=1 SV=1	1	6	6	6	68.5	68.5	68.5	10.058	22.2026	20.7568	21.599	22.137	22.4657	21.5342	21.7885	23.0877	20.6006	20.7149	20.3569	21.2596	20.4618	21.0527	21.8505	20.5391
SF3B1	Splicing factor 3B subunit 1	O75533	0.292443	0.515224	0.111962	O75533	sp|O75533|SF3B1_HUMAN Splicing factor 3B subunit 1 OS=Homo sapiens OX=9606 GN=SF3B1 PE=1 SV=3	1	60	60	60	61.3	61.3	61.3	145.83	23.8912	23.9217	24.31	24.3023	24.0783	24.0478	24.3896	24.0525	24.1421	24.31	24.1577	24.3333	24.1404	24.0839	24.1682	24.2786
CSDE1	Cold shock domain-containing protein E1	O75534	0.259579	0.481538	-0.156618	O75534	sp|O75534|CSDE1_HUMAN Cold shock domain-containing protein E1 OS=Homo sapiens OX=9606 GN=CSDE1 PE=1 SV=2	1	40	40	40	51.4	51.4	51.4	88.884	23.5583	23.6029	23.6011	23.6883	23.6579	23.8617	23.7696	23.7696	23.5061	23.4308	23.4928	23.7447	23.322	23.3503	23.7237	24.0707
WBP4	WW domain-binding protein 4	O75554	6.08e-06	0.00038568	0.913456	O75554	sp|O75554|WBP4_HUMAN WW domain-binding protein 4 OS=Homo sapiens OX=9606 GN=WBP4 PE=1 SV=1	1	4	4	4	12.8	12.8	12.8	42.506	18.8545	18.7251	18.9215	18.9065	18.3472	18.8203	18.7532	18.941	19.3561	19.4189	19.5115	19.0431	20.1026	19.3523	18.9834	19.5667
SCGB2A1	Mammaglobin-B	O75556	0.203839	0.419359	1.47484	O75556	sp|O75556|SG2A1_HUMAN Mammaglobin-B OS=Homo sapiens OX=9606 GN=SCGB2A1 PE=1 SV=1	1	5	5	5	68.4	68.4	68.4	10.884	21.712	22.2784	21.2397	21.0761	24.1883	20.8978	20.7027	21.2212	22.8341	21.0257	25.3795	21.1988	21.7262	21.2956	26.0929	21.9417
STX11	Syntaxin-11	O75558	0.765707	0.880468	0.0529804	O75558	sp|O75558|STX11_HUMAN Syntaxin-11 OS=Homo sapiens OX=9606 GN=STX11 PE=1 SV=1	1	7	7	7	26.1	26.1	26.1	33.195	20.6933	20.4585	20.7358	20.0945	20.1577	20.1781	20.1367	20.0896	20.2838	20.5197	20.6507	20.1217	20.0854	20.5231	20.4977	20.1558
SKAP2	Src kinase-associated phosphoprotein 2	O75563	0.0172181	0.0963276	0.857203	O75563	sp|O75563|SKAP2_HUMAN Src kinase-associated phosphoprotein 2 OS=Homo sapiens OX=9606 GN=SKAP2 PE=1 SV=1	1	8	8	8	22.3	22.3	22.3	41.216	20.189	20.5151	19.3358	19.698	19.9199	20.0773	19.0695	19.9252	20.365	20.828	21.0797	19.5743	20.6109	20.5321	19.7263	20.767
PRKRA	Interferon-inducible double-stranded RNA-dependent protein kinase activator A	O75569	0.239946	0.459633	-0.256965	O75569	sp|O75569|PRKRA_HUMAN Interferon-inducible double-stranded RNA-dependent protein kinase activator A OS=Homo sapiens OX=9606 GN=PRKRA PE=1 SV=1	1	14	14	14	47.6	47.6	47.6	34.404	21.2143	20.9228	21.9209	21.1843	21.3886	21.3945	21.6883	21.6001	21.1969	21.0602	21.125	21.923	21.2593	21.0027	21.1901	21.1319
CRCP	DNA-directed RNA polymerase III subunit RPC9	O75575	0.425818	0.640893	-0.145747	O75575	sp|O75575|RPC9_HUMAN DNA-directed RNA polymerase III subunit RPC9 OS=Homo sapiens OX=9606 GN=CRCP PE=1 SV=1	1	3	3	3	25.7	25.7	25.7	16.871	17.754	17.8701	18.1689	18.1332	17.7827	17.5436	17.8312	17.9267	17.8624	17.8031	17.7571	18.0102	17.4894	17.7559	17.2802	18.2438
RPS6KA5	Ribosomal protein S6 kinase alpha-5	O75582	0.129348	0.319738	-0.352875	O75582	sp|O75582|KS6A5_HUMAN Ribosomal protein S6 kinase alpha-5 OS=Homo sapiens OX=9606 GN=RPS6KA5 PE=1 SV=1	1	25	25	23	32.4	32.4	30.3	89.864	22.0318	21.548	22.1971	21.7813	21.6976	21.5067	22.5095	22.1631	21.7965	21.7362	21.3854	22.2754	21.5695	21.5189	21.7906	21.406
MYCBP2	E3 ubiquitin-protein ligase MYCBP2	O75592	0.700291	0.839577	0.0410437	O75592	sp|O75592|MYCB2_HUMAN E3 ubiquitin-protein ligase MYCBP2 OS=Homo sapiens OX=9606 GN=MYCBP2 PE=1 SV=4	1	27	27	27	7.1	7.1	7.1	513.63	20.3372	20.6933	20.6196	20.4292	20.2509	20.4556	20.6842	20.5755	20.5625	20.4952	20.5093	20.6074	20.6769	20.3389	20.3795	20.7034
PGLYRP1	Peptidoglycan recognition protein 1	O75594	0.195728	0.410434	0.845003	O75594	sp|O75594|PGRP1_HUMAN Peptidoglycan recognition protein 1 OS=Homo sapiens OX=9606 GN=PGLYRP1 PE=1 SV=1	1	6	6	6	49.5	49.5	49.5	21.731	21.6549	22.2254	19.7776	20.5159	20.9447	21.3043	20.0988	20.6149	21.4096	21.4556	22.2913	20.1426	22.2254	22.305	19.8348	22.1578
SPAG6	Sperm-associated antigen 6	O75602	0.291535	0.514604	-0.294908	O75602	sp|O75602|SPAG6_HUMAN Sperm-associated antigen 6 OS=Homo sapiens OX=9606 GN=SPAG6 PE=2 SV=1	1	23	23	23	67.2	67.2	67.2	55.476	22.2797	22.1106	22.4857	22.1958	22.1989	21.5411	22.3037	22.2887	21.9426	21.9283	21.5654	22.723	22.0898	22.2432	22.1467	21.1299
NPM3	Nucleoplasmin-3	O75607	0.739232	0.864003	-0.0991696	O75607	sp|O75607|NPM3_HUMAN Nucleoplasmin-3 OS=Homo sapiens OX=9606 GN=NPM3 PE=1 SV=3	1	3	3	3	24.7	24.7	24.7	19.343	17.6078	17.6397	18.4918	18.2222	17.7453	18.3681	18.2006	18.2903	17.9392	17.9245	17.9916	17.7025	17.5258	17.5374	18.6014	18.7935
LYPLA1	Acyl-protein thioesterase 1	O75608	0.716844	0.85012	0.0686087	O75608	sp|O75608|LYPA1_HUMAN Acyl-protein thioesterase 1 OS=Homo sapiens OX=9606 GN=LYPLA1 PE=1 SV=1	1	9	9	9	58.7	58.7	58.7	24.669	21.8483	22.0775	21.5362	21.8303	21.4586	22.1412	21.2546	21.3854	21.6249	21.727	21.8735	21.8247	21.4947	21.537	21.8729	21.958
CREG1	Protein CREG1	O75629	0.332507	0.553835	0.161181	O75629	sp|O75629|CREG1_HUMAN Protein CREG1 OS=Homo sapiens OX=9606 GN=CREG1 PE=1 SV=1	1	4	4	4	25	25	25	24.074	20.0087	20.3377	19.8227	20.1633	19.9863	20.2149	19.7891	20.1865	20.0065	20.0824	20.5218	19.7999	20.0153	20.2218	20.5663	20.189
SERPINB7	Serpin B7	O75635	0.147411	0.344907	0.630117	O75635	sp|O75635|SPB7_HUMAN Serpin B7 OS=Homo sapiens OX=9606 GN=SERPINB7 PE=1 SV=1	1	10	10	10	31.1	31.1	31.1	42.904	20.966	21.2885	20.3389	20.4629	20.5625	19.8903	19.5571	20.5971	20.4309	20.7385	21.3125	20.1246	21.2929	20.7304	22.1294	20.3982
FCN3	Ficolin-3	O75636	0.010744	0.0728015	1.00755	O75636	sp|O75636|FCN3_HUMAN Ficolin-3 OS=Homo sapiens OX=9606 GN=FCN3 PE=1 SV=2	1	6	6	6	19.7	19.7	19.7	32.903	20.1841	19.9853	19.3324	20.2255	20.963	19.6058	19.2065	19.4728	20.9182	20.77	19.8507	20.1868	21.1042	21.0503	19.916	20.766
SNRNP200	U5 small nuclear ribonucleoprotein 200 kDa helicase	O75643	0.539915	0.728422	0.109085	O75643	sp|O75643|U520_HUMAN U5 small nuclear ribonucleoprotein 200 kDa helicase OS=Homo sapiens OX=9606 GN=SNRNP200 PE=1 SV=2	1	104	104	103	52.1	52.1	51.8	244.5	24.8084	25.1385	25.2949	25.4467	25.4102	24.6978	25.1188	24.7209	25.0562	24.892	25.0189	25.3647	25.3742	25.1864	25.2681	25.0806
TIPRL	TIP41-like protein	O75663	0.21261	0.428814	-0.136563	O75663	sp|O75663|TIPRL_HUMAN TIP41-like protein OS=Homo sapiens OX=9606 GN=TIPRL PE=1 SV=2	1	11	11	11	46	46	46	31.444	22.4615	22.4953	22.5079	22.4796	22.3548	22.9581	22.6023	22.6596	22.6618	22.4425	22.504	22.3412	22.4393	22.3269	22.5756	22.4706
OFD1	Oral-facial-digital syndrome 1 protein	O75665	0.683669	0.829464	0.0933492	O75665	sp|O75665|OFD1_HUMAN Oral-facial-digital syndrome 1 protein OS=Homo sapiens OX=9606 GN=OFD1 PE=1 SV=1	1	7	7	7	7.7	7.7	7.7	116.67	19.8452	19.0456	19.0708	19.7037	19.1379	19.0394	19.3801	19.5314	19.2863	19.7291	19.9551	19.457	19.5014	19.1779	19.1204	19.0443
TOM1L1	TOM1-like protein 1	O75674	0.0675411	0.218147	-0.298136	O75674	sp|O75674|TM1L1_HUMAN TOM1-like protein 1 OS=Homo sapiens OX=9606 GN=TOM1L1 PE=1 SV=2	1	4	4	4	16.4	16.4	16.4	52.988	20.2018	20.2057	20.3857	20.3229	20.4229	19.8297	20.0363	19.7991	20.0502	20.0643	19.7776	19.863	20.0818	19.694	20.2939	19.7263
RPS6KA4	Ribosomal protein S6 kinase alpha-4	O75676	2.57e-09	8.26e-07	0.639432	O75676	sp|O75676|KS6A4_HUMAN Ribosomal protein S6 kinase alpha-4 OS=Homo sapiens OX=9606 GN=RPS6KA4 PE=1 SV=1	1	6	4	4	5.8	3.6	3.6	85.605	17.9557	18.1171	18.3045	18.1731	18.0669	18.3395	18.0962	17.9538	18.6486	18.2361	18.5492	18.519	18.6718	18.6872	18.5271	18.7136
SURF6	Surfeit locus protein 6	O75683	0.0915768	0.262012	0.31422	O75683	sp|O75683|SURF6_HUMAN Surfeit locus protein 6 OS=Homo sapiens OX=9606 GN=SURF6 PE=1 SV=3	1	6	6	6	20.8	20.8	20.8	41.45	18.151	18.4255	18.4978	17.9788	18.7262	18.4881	18.8352	18.4929	18.5385	18.7971	18.8326	19.0818	18.5014	18.4776	18.3681	18.7408
PPM1B	Protein phosphatase 1B	O75688	0.900895	0.954587	-0.0300557	O75688	sp|O75688|PPM1B_HUMAN Protein phosphatase 1B OS=Homo sapiens OX=9606 GN=PPM1B PE=1 SV=1	1	17	15	15	44.1	39.5	39.5	52.642	22.1578	22.3906	22.6772	22.3828	22.0908	22.6772	22.7091	22.3401	22.347	22.689	22.2054	22.2254	22.2773	23.3011	22.1878	22.026
ADAP1	Arf-GAP with dual PH domain-containing protein 1	O75689	0.732333	0.860009	0.0539645	O75689	sp|O75689|ADAP1_HUMAN Arf-GAP with dual PH domain-containing protein 1 OS=Homo sapiens OX=9606 GN=ADAP1 PE=1 SV=2	1	5	5	5	17.9	17.9	17.9	43.395	20.0349	19.7414	19.8288	19.9412	19.2001	19.6065	19.6733	19.9173	19.8723	19.812	19.5308	19.8903	19.627	19.9377	19.9555	19.6173
UTP20	Small subunit processome component 20 homolog	O75691	0.295362	0.51823	0.16434	O75691	sp|O75691|UTP20_HUMAN Small subunit processome component 20 homolog OS=Homo sapiens OX=9606 GN=UTP20 PE=1 SV=3	1	10	10	10	4.9	4.9	4.9	318.38	19.3945	19.3358	19.6058	19.6313	19.5869	19.6015	19.6821	19.2592	19.5115	19.3817	19.5134	19.8732	19.6378	19.5585	19.3796	20.1526
NUP155	Nuclear pore complex protein Nup155	O75694	0.0742871	0.231067	0.327703	O75694	sp|O75694|NU155_HUMAN Nuclear pore complex protein Nup155 OS=Homo sapiens OX=9606 GN=NUP155 PE=1 SV=1	1	15	15	15	13.1	13.1	13.1	155.2	21.0537	21.2968	21.2348	21.7185	21.4311	20.9047	21.3673	21.2084	21.4935	21.0395	21.9587	21.5666	21.557	21.2968	21.5038	21.6163
RP2	Protein XRP2	O75695	0.525088	0.717714	-0.102176	O75695	sp|O75695|XRP2_HUMAN Protein XRP2 OS=Homo sapiens OX=9606 GN=RP2 PE=1 SV=4	1	10	10	10	27.7	27.7	27.7	39.641	21.3619	20.9938	21.1727	21.1717	20.9666	20.9684	21.3732	21.4123	21.2541	21.2677	21.4651	20.9462	21.0974	20.9462	21.2231	20.6543
SLC25A12	Calcium-binding mitochondrial carrier protein Aralar1	O75746	0.265038	0.487981	-0.256049	O75746	sp|O75746|CMC1_HUMAN Calcium-binding mitochondrial carrier protein Aralar1 OS=Homo sapiens OX=9606 GN=SLC25A12 PE=1 SV=2	1	7	6	6	13.3	11.9	11.9	74.761	17.5448	17.7171	17.7001	18.0077	17.3571	17.9361	17.7337	17.4981	17.5868	17.1913	17.7297	16.9768	17.7968	16.9992	17.8522	17.942
PALM	Paralemmin-1	O75781	0.650064	0.807241	0.229868	O75781	sp|O75781|PALM_HUMAN Paralemmin-1 OS=Homo sapiens OX=9606 GN=PALM PE=1 SV=2	1	6	6	5	15.8	15.8	14	42.075	20.11	19.5885	20.9851	20.1498	19.1752	19.2148	20.1716	20.5197	20.2972	21.6709	19.4588	20.1983	19.6201	20.2057	20.5329	19.2054
ATP6AP2	Renin receptor	O75787	0.0386212	0.156688	-0.531496	O75787	sp|O75787|RENR_HUMAN Renin receptor OS=Homo sapiens OX=9606 GN=ATP6AP2 PE=1 SV=2	1	5	5	5	18.6	18.6	18.6	39.008	17.9452	18.0938	18.2266	18.1038	19.0443	18.1231	17.8818	18.4815	18.0681	17.7559	17.754	18.0551	17.4708	17.5476	18.5261	17.7754
GRAP2	GRB2-related adapter protein 2	O75791	0.106957	0.285226	0.541987	O75791	sp|O75791|GRAP2_HUMAN GRB2-related adapter protein 2 OS=Homo sapiens OX=9606 GN=GRAP2 PE=1 SV=1	1	6	6	6	18.8	18.8	18.8	37.909	18.6014	19.6758	18.7905	18.4016	18.2542	18.3756	17.9995	18.4649	18.9689	18.4666	19.5732	19.4825	18.4957	18.8214	19.1332	18.6273
RNASEH2A	Ribonuclease H2 subunit A	O75792	0.192597	0.406079	-0.234843	O75792	sp|O75792|RNH2A_HUMAN Ribonuclease H2 subunit A OS=Homo sapiens OX=9606 GN=RNASEH2A PE=1 SV=2	1	7	7	7	28.1	28.1	28.1	33.395	19.4747	19.5443	19.5255	19.3514	18.9867	19.2735	19.6092	19.5682	19.3945	19.5255	19.3459	19.4972	18.7479	18.9964	19.4731	19.0508
CDC123	Cell division cycle protein 123 homolog	O75794	0.178767	0.388984	-0.163935	O75794	sp|O75794|CD123_HUMAN Cell division cycle protein 123 homolog OS=Homo sapiens OX=9606 GN=CDC123 PE=1 SV=1	1	3	3	3	12.2	12.2	12.2	39.134	16.9454	17.3485	17.0362	17.1459	17.0701	16.9544	16.8152	17.2707	16.9108	16.8027	17.2111	16.804	17.0595	16.8027	17.1391	16.9476
ZMYND10	Zinc finger MYND domain-containing protein 10	O75800	0.034691	0.146363	-0.875157	O75800	sp|O75800|ZMY10_HUMAN Zinc finger MYND domain-containing protein 10 OS=Homo sapiens OX=9606 GN=ZMYND10 PE=1 SV=2	1	10	10	10	31.8	31.8	31.8	50.343	19.7442	18.8003	19.7833	19.5585	19.2356	19.8744	20.3103	20.1712	19.1463	18.6911	18.7115	20.3156	18.8877	18.9263	19.6949	18.2516
BCAR3	Breast cancer anti-estrogen resistance protein 3	O75815	0.0378333	0.154936	-0.584987	O75815	sp|O75815|BCAR3_HUMAN Breast cancer anti-estrogen resistance protein 3 OS=Homo sapiens OX=9606 GN=BCAR3 PE=1 SV=1	1	3	3	3	4.7	4.7	4.7	92.565	17.6658	17.0686	17.1171	17.7091	16.9162	17.1993	17.7353	17.9029	17.6486	16.8913	16.9064	17.0065	16.8536	16.6479	17.5816	16.5345
POP7	Ribonuclease P protein subunit p20	O75817	0.700758	0.840001	-0.0425756	O75817	sp|O75817|POP7_HUMAN Ribonuclease P protein subunit p20 OS=Homo sapiens OX=9606 GN=POP7 PE=1 SV=2	1	5	5	5	29.3	29.3	29.3	15.651	20.0163	20.053	20.2077	19.9711	19.8136	20.0281	20.2342	19.9802	19.9946	19.7818	19.9871	20.2373	20.0044	19.8598	19.9282	20.275
RPP40	Ribonuclease P protein subunit p40	O75818	0.794667	0.896896	0.0317615	O75818	sp|O75818|RPP40_HUMAN Ribonuclease P protein subunit p40 OS=Homo sapiens OX=9606 GN=RPP40 PE=1 SV=3	1	9	9	9	25.1	25.1	25.1	41.833	20.1113	20.0356	20.2402	20.173	20.3484	20.1971	20.0669	19.6925	20.0022	19.9252	20.1689	20.2149	20.2365	20.0114	20.3322	20.1498
EIF3G	Eukaryotic translation initiation factor 3 subunit G	O75821	0.68534	0.830028	-0.0733974	O75821	sp|O75821|EIF3G_HUMAN Eukaryotic translation initiation factor 3 subunit G OS=Homo sapiens OX=9606 GN=EIF3G PE=1 SV=2	1	23	23	23	68.4	68.4	68.4	35.611	23.8171	23.7382	23.7764	23.5809	23.7067	24.2724	24.0429	23.8764	23.8852	23.7302	23.8638	24.0286	23.6543	23.4471	23.4965	24.2983
EIF3J	Eukaryotic translation initiation factor 3 subunit J	O75822	0.292438	0.515224	-0.217179	O75822	sp|O75822|EIF3J_HUMAN Eukaryotic translation initiation factor 3 subunit J OS=Homo sapiens OX=9606 GN=EIF3J PE=1 SV=2	1	18	18	18	62	62	62	29.062	25.0129	24.9886	24.8449	24.8639	24.5539	24.6815	24.4757	24.4932	24.2957	24.8864	24.7991	24.0945	24.9373	24.3305	24.4147	24.9521
CBR3	Carbonyl reductase [NADPH] 3	O75828	0.271015	0.493216	-0.442708	O75828	sp|O75828|CBR3_HUMAN Carbonyl reductase [NADPH] 3 OS=Homo sapiens OX=9606 GN=CBR3 PE=1 SV=3	1	17	14	14	78	65	65	30.85	22.9431	22.0181	22.1425	22.5613	22.4857	23.679	21.7006	21.6425	22.0718	22.3105	22.2401	22.1893	21.6615	21.612	22.8249	21.808
PSMC3	26S protease regulatory subunit 6A	P17980	0.00371275	0.0376158	-0.521001	P17980	sp|P17980|PRS6A_HUMAN 26S proteasome regulatory subunit 6A OS=Homo sapiens OX=9606 GN=PSMC3 PE=1 SV=3	1	33	33	32	81.3	81.3	78.4	49.203	24.2827	24.4567	24.6119	24.5269	24.3305	24.7327	24.5707	24.6422	24.3435	24.216	24.0257	24.5312	23.5077	24.01	24.3896	24.2417
AP1G2	AP-1 complex subunit gamma-like 2	O75843	0.511313	0.708009	-0.0865114	O75843	sp|O75843|AP1G2_HUMAN AP-1 complex subunit gamma-like 2 OS=Homo sapiens OX=9606 GN=AP1G2 PE=1 SV=1	1	14	14	14	19.2	19.2	19.2	87.116	20.7265	20.9951	20.4874	20.9308	20.8882	20.9296	20.61	20.6518	20.8055	20.3975	20.7989	20.4752	20.8822	20.7134	20.8487	20.8182
ZMPSTE24	CAAX prenyl protease 1 homolog	O75844	0.0305938	0.134919	-0.504506	O75844	sp|O75844|FACE1_HUMAN CAAX prenyl protease 1 homolog OS=Homo sapiens OX=9606 GN=ZMPSTE24 PE=1 SV=2	1	4	4	4	7.8	7.8	7.8	54.812	18.8226	18.8757	18.9088	18.9972	19.1703	19.1735	19.8517	19.3027	18.7467	18.7738	18.4756	18.5334	19.4534	18.8268	18.5562	18.9391
PPP1R37	Protein phosphatase 1 regulatory subunit 37	O75864	0.188562	0.40144	-0.142316	O75864	sp|O75864|PPR37_HUMAN Protein phosphatase 1 regulatory subunit 37 OS=Homo sapiens OX=9606 GN=PPP1R37 PE=1 SV=4	1	6	6	6	10.6	10.6	10.6	74.766	18.8877	18.6118	19.0357	19.0112	18.7079	18.778	18.8712	18.9201	18.6984	18.4612	18.7262	18.806	18.6935	18.9172	18.9616	18.7703
TRAPPC6A	Trafficking protein particle complex subunit 6A	O75865	0.446881	0.658262	-0.196841	O75865	sp|O75865|TPC6A_HUMAN Trafficking protein particle complex subunit 6A OS=Homo sapiens OX=9606 GN=TRAPPC6A PE=1 SV=2	1	5	5	5	47.2	47.2	47.2	17.604	19.7557	19.3166	19.7302	19.4825	19.9697	20.2533	20.2734	19.3925	19.3301	19.5298	19.3324	20.1971	19.8694	19.9697	19.6239	19.23
IDH1	Isocitrate dehydrogenase [NADP] cytoplasmic	O75874	0.407031	0.625213	-0.187415	O75874	sp|O75874|IDHC_HUMAN Isocitrate dehydrogenase [NADP] cytoplasmic OS=Homo sapiens OX=9606 GN=IDH1 PE=1 SV=2	1	32	32	31	81.6	81.6	79.5	46.659	25.8228	25.4054	26.3489	25.8426	25.2681	26.0123	26.1954	25.416	25.5754	25.8843	25.416	25.3858	25.9289	25.7608	25.7311	25.5898
GATB	Glutamyl-tRNA(Gln) amidotransferase subunit B, mitochondrial	O75879	0.177564	0.387736	0.257353	O75879	sp|O75879|GATB_HUMAN Glutamyl-tRNA(Gln) amidotransferase subunit B, mitochondrial OS=Homo sapiens OX=9606 GN=GATB PE=1 SV=1	1	8	8	8	22.6	22.6	22.6	61.863	19.8642	19.9053	19.9564	20.3195	20.1134	19.5166	19.4043	19.4214	20.0761	19.919	20.0121	19.9018	19.7106	19.919	20.249	20.1404
SCO1	Protein SCO1 homolog, mitochondrial	O75880	0.409412	0.627437	-0.23917	O75880	sp|O75880|SCO1_HUMAN Protein SCO1 homolog, mitochondrial OS=Homo sapiens OX=9606 GN=SCO1 PE=1 SV=1	1	7	7	7	31.6	31.6	31.6	33.814	20.9912	20.4923	20.862	21.0741	20.7385	20.1221	19.6917	20.1113	20.5395	20.2558	20.7737	20.2249	20.0686	19.9071	20.4897	20.4977
ATRN	Attractin	O75882	0.875825	0.941379	0.0418276	O75882;Q5VV63	sp|O75882|ATRN_HUMAN Attractin OS=Homo sapiens OX=9606 GN=ATRN PE=1 SV=2	2	17	17	17	12	12	12	158.54	23.0066	23.2049	22.3001	22.568	23.5539	22.8088	22.3231	22.4751	23.041	22.8325	22.6921	22.2452	23.1224	22.9677	22.7199	22.8518
RBBP9	Putative hydrolase RBBP9	O75884	0.0105799	0.0719197	-0.60182	O75884	sp|O75884|RBBP9_HUMAN Putative hydrolase RBBP9 OS=Homo sapiens OX=9606 GN=RBBP9 PE=1 SV=2	1	11	11	11	84.4	84.4	84.4	21	22.9557	22.6278	23.1517	22.5649	21.9853	23.137	23.2208	22.9006	22.4796	22.6135	22.1734	22.504	22.7037	22.137	22.2954	22.3001
STAM2	Signal transducing adapter molecule 2	O75886	0.181469	0.392325	-0.283078	O75886	sp|O75886|STAM2_HUMAN Signal transducing adapter molecule 2 OS=Homo sapiens OX=9606 GN=STAM2 PE=1 SV=1	1	15	15	14	34.5	34.5	32.6	58.164	21.8956	21.5841	22.1458	22.0823	21.8398	22.1392	22.3889	22.469	21.8921	22.0663	21.6933	22.0043	21.3024	22.3078	21.9379	21.7709
TNFSF13	Tumor necrosis factor ligand superfamily member 13	O75888	0.096886	0.270301	-0.345023	O75888	sp|O75888|TNF13_HUMAN Tumor necrosis factor ligand superfamily member 13 OS=Homo sapiens OX=9606 GN=TNFSF13 PE=1 SV=1	1	3	3	3	13.2	13.2	13.2	27.433	19.616	19.5488	19.2964	19.3687	19.8408	19.8723	19.1599	19.521	19.2641	18.9496	19.7504	19.1516	18.8184	19.4663	19.6386	19.2715
ALDH1L1	Cytosolic 10-formyltetrahydrofolate dehydrogenase	O75891	0.585693	0.762907	-0.239003	O75891;Q643R3	sp|O75891|AL1L1_HUMAN Cytosolic 10-formyltetrahydrofolate dehydrogenase OS=Homo sapiens OX=9606 GN=ALDH1L1 PE=1 SV=2	2	53	53	48	68	68	63.5	98.828	24.9476	23.7782	23.4116	24.0303	23.1474	24.5779	22.9802	24.5475	24.2827	23.4356	23.2427	23.9459	23.0498	23.8132	24.2241	24.1014
TUSC2	Tumor suppressor candidate 2	O75896	8.1e-05	0.00253968	-0.823664	O75896	sp|O75896|TUSC2_HUMAN Tumor suppressor candidate 2 OS=Homo sapiens OX=9606 GN=TUSC2 PE=1 SV=3	1	2	2	2	19.1	19.1	19.1	12.074	17.7306	17.5964	17.9155	17.8881	17.2894	18.3291	18.0691	18.2289	17.3382	17.299	17.3882	17.3551	17.038	17.0837	17.7759	17.2016
CCNK	Cyclin-K	O75909	0.0001421	0.00384972	0.384339	O75909	sp|O75909|CCNK_HUMAN Cyclin-K OS=Homo sapiens OX=9606 GN=CCNK PE=1 SV=2	1	8	8	8	19.3	19.3	19.3	64.239	19.7702	19.4927	19.5897	19.8041	19.5743	19.5732	19.5506	19.7442	20.173	19.9396	19.877	19.785	20.0576	19.8903	19.6501	19.8576
ARL6IP5	PRA1 family protein 3	O75915	0.000576667	0.0104775	-0.875463	O75915	sp|O75915|PRAF3_HUMAN PRA1 family protein 3 OS=Homo sapiens OX=9606 GN=ARL6IP5 PE=1 SV=1	1	5	5	5	28.2	28.2	28.2	21.614	19.5702	19.8305	19.919	20.0392	19.9783	20.2385	20.7178	20.2939	19.3187	19.3731	19.47	20.173	18.8699	19.5848	19.4317	19.5115
DYSF	Dysferlin	O75923	0.0391704	0.158049	0.607328	O75923	sp|O75923|DYSF_HUMAN Dysferlin OS=Homo sapiens OX=9606 GN=DYSF PE=1 SV=1	1	18	16	16	11.3	10.3	10.3	237.29	20.5444	21.1504	20.3708	20.4945	20.828	20.3934	20.3583	20.1577	20.7601	20.8839	21.3176	20.3343	21.8053	21.2248	20.4166	20.9228
BCAS2	Pre-mRNA-splicing factor SPF27	O75934	0.115299	0.297436	-0.282454	O75934	sp|O75934|SPF27_HUMAN Pre-mRNA-splicing factor SPF27 OS=Homo sapiens OX=9606 GN=BCAS2 PE=1 SV=1	1	12	12	12	63.6	63.6	63.6	26.131	21.7421	21.6038	22.2254	22.0439	21.9181	21.957	22.0159	21.8105	21.7442	21.813	21.6653	22.2423	21.2282	21.5333	21.8993	21.6249
DCTN3	Dynactin subunit 3	O75935	0.131634	0.322892	-0.279456	O75935	sp|O75935|DCTN3_HUMAN Dynactin subunit 3 OS=Homo sapiens OX=9606 GN=DCTN3 PE=1 SV=1	1	13	13	13	67.7	67.7	67.7	21.119	23.3436	23.0678	23.6159	23.2316	22.9776	23.156	22.7894	22.8518	22.7611	22.9068	22.615	23.2907	22.711	22.8856	23.1504	23.1635
DNAJC8	DnaJ homolog subfamily C member 8	O75937	0.0377713	0.154768	0.308858	O75937	sp|O75937|DNJC8_HUMAN DnaJ homolog subfamily C member 8 OS=Homo sapiens OX=9606 GN=DNAJC8 PE=1 SV=2	1	19	19	19	66.4	66.4	66.4	29.841	23.2783	23.44	23.4143	23.5583	22.9235	23.5666	23.3265	23.6835	23.6983	23.6774	23.7508	23.705	23.4378	23.2834	23.5604	23.7905
SMNDC1	Survival of motor neuron-related-splicing factor 30	O75940	0.266817	0.489065	0.23359	O75940	sp|O75940|SPF30_HUMAN Survival of motor neuron-related-splicing factor 30 OS=Homo sapiens OX=9606 GN=SMNDC1 PE=1 SV=1	1	9	9	9	40.3	40.3	40.3	26.711	21.1151	20.8899	21.335	21.1919	21.1202	21.6355	21.8519	21.7343	21.5342	21.6047	21.6337	21.5088	21.1973	21.2651	21.4874	21.9379
RAD17	Cell cycle checkpoint protein RAD17	O75943	0.522195	0.714948	-0.14092	O75943	sp|O75943|RAD17_HUMAN Cell cycle checkpoint protein RAD17 OS=Homo sapiens OX=9606 GN=RAD17 PE=1 SV=2	1	1	1	1	1.2	1.2	1.2	77.054	16.4493	16.4981	16.9064	16.8511	16.3722	16.096	16.9924	16.5928	16.1588	16.4405	16.3302	16.8109	16.1982	16.8569	16.8861	16.2954
ATP5PD	ATP synthase subunit d, mitochondrial	O75947	9.76e-05	0.00294573	-1.11172	O75947	sp|O75947|ATP5H_HUMAN ATP synthase subunit d, mitochondrial OS=Homo sapiens OX=9606 GN=ATP5PD PE=1 SV=3	1	10	10	10	78.3	78.3	78.3	18.491	20.9274	21.4389	20.9882	21.3934	21.464	21.1186	22.0974	21.7735	20.6559	21.2745	20.1113	20.4548	20.3328	20.383	21.0885	20.7358
FLOT1	Flotillin-1	O75955	0.110518	0.290472	-0.345084	O75955	sp|O75955|FLOT1_HUMAN Flotillin-1 OS=Homo sapiens OX=9606 GN=FLOT1 PE=1 SV=3	1	17	17	17	48.5	48.5	48.5	47.355	21.4003	21.4507	21.0282	20.9728	21.1735	21.1634	21.9009	21.1051	21.1141	21.3114	20.77	20.9413	21.4776	21.1836	20.5625	20.9208
TRIO	Triple functional domain protein	O75962	0.718984	0.85133	-0.0963761	O75962	sp|O75962|TRIO_HUMAN Triple functional domain protein OS=Homo sapiens OX=9606 GN=TRIO PE=1 SV=2	1	2	2	2	0.7	0.7	0.7	346.9	16.7899	17.127	17.127	16.9828	16.8109	17.5647	16.8968	16.9855	16.8536	17.274	17.129	17.3246	15.979	16.8688	16.8635	17.4575
ATP5MG	ATP synthase subunit g, mitochondrial	O75964	0.120817	0.306644	-0.532807	O75964	sp|O75964|ATP5L_HUMAN ATP synthase subunit g, mitochondrial OS=Homo sapiens OX=9606 GN=ATP5MG PE=1 SV=3	1	3	3	3	37.9	37.9	37.9	11.428	16.3086	16.9064	16.1186	16.6434	16.3328	16.8249	17.7283	17.5081	16.3374	16.9108	16.2968	15.8109	16.8069	16.3267	16.2987	16.6285
MPDZ	Multiple PDZ domain protein	O75970	0.742551	0.865663	0.0548827	O75970	sp|O75970|MPDZ_HUMAN Multiple PDZ domain protein OS=Homo sapiens OX=9606 GN=MPDZ PE=1 SV=2	1	4	4	4	2.7	2.7	2.7	221.62	16.4686	16.5412	16.7148	16.4476	16.2169	16.0254	16.3656	16.2246	16.287	16.4389	16.2434	16.8005	16.2105	16.5908	16.6447	16.0932
CPD	Carboxypeptidase D	O75976	0.0619288	0.206597	-0.320398	O75976	sp|O75976|CBPD_HUMAN Carboxypeptidase D OS=Homo sapiens OX=9606 GN=CPD PE=1 SV=2	1	23	23	23	20.8	20.8	20.8	152.93	21.9976	22.1691	21.9283	22.0054	22.7438	22.5441	21.957	22.0043	22.2047	21.9262	21.8493	21.9344	22.0281	21.721	21.9771	21.932
SASH3	SAM and SH3 domain-containing protein 3	O75995	0.0231024	0.11352	0.657548	O75995	sp|O75995|SASH3_HUMAN SAM and SH3 domain-containing protein 3 OS=Homo sapiens OX=9606 GN=SASH3 PE=1 SV=2	1	7	7	7	33.7	33.7	33.7	41.595	20.2316	21.1661	20.22	20.1172	19.8598	20.6486	20.0767	20.3934	20.61	20.9433	21.2718	21.0741	20.4855	20.8225	20.0546	21.0979
GLRX3	Glutaredoxin-3	O76003	0.246882	0.467602	-0.239734	O76003	sp|O76003|GLRX3_HUMAN Glutaredoxin-3 OS=Homo sapiens OX=9606 GN=GLRX3 PE=1 SV=2	1	17	17	17	59.7	59.7	59.7	37.432	22.1843	22.3917	22.4938	22.8341	22.5696	23.1082	22.3212	22.7497	22.5079	22.164	22.2817	22.6023	22.0244	22.2817	22.8313	22.6299
RSL1D1	Ribosomal L1 domain-containing protein 1	O76021	0.0390493	0.157819	0.484711	O76021	sp|O76021|RL1D1_HUMAN Ribosomal L1 domain-containing protein 1 OS=Homo sapiens OX=9606 GN=RSL1D1 PE=1 SV=3	1	19	19	19	40.2	40.2	40.2	54.972	21.9896	22.0244	22.2672	22.0422	22.3309	21.7169	22.1276	22.3037	22.2054	22.5356	22.6523	22.3847	22.5896	22.1691	21.7761	23.1776
WFS1	Wolframin	O76024	0.0925566	0.263897	0.376649	O76024	sp|O76024|WFS1_HUMAN Wolframin OS=Homo sapiens OX=9606 GN=WFS1 PE=1 SV=2	1	8	8	8	9.7	9.7	9.7	100.29	20.2158	20.0502	19.3806	20.3739	19.8125	19.9576	19.5732	19.9332	19.7357	20.2726	20.2801	20.7208	19.9846	19.9332	20.2656	20.193
ANXA9	Annexin A9	O76027	0.897034	0.952406	0.0633137	O76027	sp|O76027|ANXA9_HUMAN Annexin A9 OS=Homo sapiens OX=9606 GN=ANXA9 PE=1 SV=3	1	9	9	9	31.6	31.6	31.6	38.363	21.5381	20.3389	20.1094	20.4826	20.7067	19.8732	18.8787	20.2701	21.7579	19.8381	20.2369	20.1159	20.1613	20.1689	20.1971	20.0725
CLPX	ATP-dependent Clp protease ATP-binding subunit clpX-like, mitochondrial	O76031	0.267443	0.48997	-0.245904	O76031	sp|O76031|CLPX_HUMAN ATP-dependent Clp protease ATP-binding subunit clpX-like, mitochondrial OS=Homo sapiens OX=9606 GN=CLPX PE=1 SV=2	1	4	4	4	6.6	6.6	6.6	69.223	18.3434	18.5397	18.7332	18.806	18.9751	18.4303	18.1596	18.0782	18.4204	17.8399	18.5634	18.4303	17.9723	18.2289	18.6572	18.5894
NEBL	Nebulette	O76041	0.740497	0.864517	-0.0622	O76041	sp|O76041|NEBL_HUMAN Nebulette OS=Homo sapiens OX=9606 GN=NEBL PE=1 SV=1	1	8	8	7	10.1	10.1	9.4	116.45	20.7716	20.5231	21.1515	21.0106	21.1539	21.5387	21.4745	21.307	21.1685	20.9923	20.9894	21.2561	21.136	20.8312	21.1225	21.0901
SEC14L2	SEC14-like protein 2	O76054	0.420216	0.636347	-0.57818	O76054	sp|O76054|S14L2_HUMAN SEC14-like protein 2 OS=Homo sapiens OX=9606 GN=SEC14L2 PE=1 SV=1	1	20	16	16	50.6	40.7	40.7	46.145	21.7906	21.8044	25.2789	22.2517	21.8167	21.8633	23.4845	21.727	21.7414	23.3915	21.7717	21.3024	22.3906	22.1185	22.0845	22.0103
TM7SF2	Delta(14)-sterol reductase	O76062	0.767732	0.8819	-0.0782633	O76062	sp|O76062|ERG24_HUMAN Delta(14)-sterol reductase OS=Homo sapiens OX=9606 GN=TM7SF2 PE=1 SV=3	1	1	1	1	3.1	3.1	3.1	46.405	16.5325	16.9992	16.6865	17.0226	16.5865	16.3086	17.6138	16.8233	16.9332	17.098	16.4146	16.1923	17.0615	16.7325	16.6598	17.0471
SNCG	Gamma-synuclein	O76070	0.00952578	0.0678081	-1.2295	O76070	sp|O76070|SYUG_HUMAN Gamma-synuclein OS=Homo sapiens OX=9606 GN=SNCG PE=1 SV=2	1	9	9	8	83.5	83.5	76.4	13.331	22.7906	21.5972	22.6596	22.4878	21.2191	22.6214	22.4341	22.5786	21.7355	22.1276	20.7272	21.0822	20.8999	20.8433	21.3262	22.8285
CIAO1	Probable cytosolic iron-sulfur protein assembly protein CIAO1	O76071	0.100679	0.276436	-0.423616	O76071	sp|O76071|CIAO1_HUMAN Probable cytosolic iron-sulfur protein assembly protein CIAO1 OS=Homo sapiens OX=9606 GN=CIAO1 PE=1 SV=1	1	6	6	6	24.2	24.2	24.2	37.84	19.0088	19.1639	19.4835	19.4428	18.912	19.9509	19.919	19.785	18.9575	18.908	18.9601	19.6801	19.0483	18.9517	19.5649	19.2463
PDE5A	cGMP-specific 3,5-cyclic phosphodiesterase	O76074	0.0476825	0.177091	-0.393332	O76074	sp|O76074|PDE5A_HUMAN cGMP-specific 3,5-cyclic phosphodiesterase OS=Homo sapiens OX=9606 GN=PDE5A PE=1 SV=2	1	2	2	2	3	3	3	99.984	16.5908	16.9019	16.9044	16.3349	16.5969	17.1322	16.0118	16.2352	16.312	16.4266	16.2105	16.3999	16.2558	16.3086	16.3838	16.2299
DFFB	DNA fragmentation factor subunit beta	O76075	2.2e-05	0.00100337	-0.600217	O76075	sp|O76075|DFFB_HUMAN DNA fragmentation factor subunit beta OS=Homo sapiens OX=9606 GN=DFFB PE=1 SV=1	1	2	2	2	7.7	7.7	7.7	39.109	18.6854	18.2361	18.701	18.7053	18.2185	18.3776	18.7042	18.5921	18.167	18.0035	17.8399	18.0448	18.2967	18.1006	18.3965	18.043
ZFAND5	AN1-type zinc finger protein 5	O76080	0.827059	0.914341	0.0598422	O76080	sp|O76080|ZFAN5_HUMAN AN1-type zinc finger protein 5 OS=Homo sapiens OX=9606 GN=ZFAND5 PE=1 SV=1	1	2	2	2	12.7	12.7	12.7	23.132	14.8958	14.8453	14.2742	14.0709	14.4968	15.6319	14.8388	15.1106	15.0374	14.7042	15.0853	14.6465	14.4266	14.8388	14.8504	14.9069
SRP72	Signal recognition particle subunit SRP72	O76094	0.0558832	0.194188	0.245135	O76094	sp|O76094|SRP72_HUMAN Signal recognition particle subunit SRP72 OS=Homo sapiens OX=9606 GN=SRP72 PE=1 SV=3	1	28	28	27	48.9	48.9	46.1	74.605	23.4614	23.543	23.4784	23.3055	23.5015	23.4598	23.1409	23.2714	23.5051	23.3846	23.9275	23.5993	23.6579	23.322	23.3764	23.7485
DXO	Decapping and exoribonuclease protein	O77932	0.827184	0.914341	-0.050072	O77932	sp|O77932|DXO_HUMAN Decapping and exoribonuclease protein OS=Homo sapiens OX=9606 GN=DXO PE=2 SV=2	1	5	5	5	14.6	14.6	14.6	44.928	16.312	16.0307	15.7051	16.3328	16.116	16.88	16.3444	16.3423	16.0527	16.2208	16.1555	16.1434	16.2594	16.8888	16.2208	15.8443
DDAH1	N(G),N(G)-dimethylarginine dimethylaminohydrolase 1	O94760	0.0592906	0.201894	-0.654053	O94760	sp|O94760|DDAH1_HUMAN N(G),N(G)-dimethylarginine dimethylaminohydrolase 1 OS=Homo sapiens OX=9606 GN=DDAH1 PE=1 SV=3	1	18	18	17	72.3	72.3	69.5	31.121	24.1213	23.3707	24.046	23.6218	23.1517	23.2011	24.1421	24.2894	23.4508	23.7971	22.9817	23.7336	22.9086	23.0456	23.8893	22.5107
URI1	Unconventional prefoldin RPB5 interactor 1	O94763	0.0155738	0.0909313	-0.335144	O94763	sp|O94763|RMP_HUMAN Unconventional prefoldin RPB5 interactor 1 OS=Homo sapiens OX=9606 GN=URI1 PE=1 SV=3	1	10	10	10	22.6	22.6	22.6	59.832	20.4309	20.4844	20.5206	20.3589	19.9509	20.4277	20.4939	20.6611	20.3172	20.1558	20.1568	20.3692	20.0106	19.862	20.2763	20.3219
STK17B	Serine/threonine-protein kinase 17B	O94768	0.016629	0.0944318	0.669217	O94768	sp|O94768|ST17B_HUMAN Serine/threonine-protein kinase 17B OS=Homo sapiens OX=9606 GN=STK17B PE=1 SV=1	1	4	4	4	11.8	11.8	11.8	42.344	17.3903	18.4367	17.5033	17.4239	17.6925	17.8881	17.4929	17.6444	17.7818	17.5258	18.6377	18.2927	18.7343	18.2674	17.7902	18.1531
ECM2	Extracellular matrix protein 2	O94769	0.0441874	0.169069	-0.478016	O94769	sp|O94769|ECM2_HUMAN Extracellular matrix protein 2 OS=Homo sapiens OX=9606 GN=ECM2 PE=2 SV=1	1	1	1	1	1	1	1	79.788	14.4018	14.9258	15.3435	15.0272	15.2076	14.9665	15.0374	15.1482	14.9353	14.4572	15.3265	14.099	14.8958	14.4765	14.5921	14.6251
MTA2	Metastasis-associated protein MTA2	O94776	0.480635	0.684268	0.0807618	O94776	sp|O94776|MTA2_HUMAN Metastasis-associated protein MTA2 OS=Homo sapiens OX=9606 GN=MTA2 PE=1 SV=1	1	20	20	16	32.9	32.9	27.4	75.022	22.5447	22.8068	22.7497	22.6639	22.5806	22.4004	22.5558	22.2615	22.7158	22.7331	22.5798	22.8532	22.4251	22.6226	22.5051	22.5766
ALDH1A2	Retinal dehydrogenase 2	O94788	0.752665	0.87212	0.196796	O94788	sp|O94788|AL1A2_HUMAN Retinal dehydrogenase 2 OS=Homo sapiens OX=9606 GN=ALDH1A2 PE=1 SV=3	1	7	3	3	12.4	6.9	6.9	56.723	17.845	16.657	19.1851	19.1431	16.5581	17.1341	17.7506	17.9916	17.8317	18.5209	17.2058	18.8668	16.9698	17.333	18.0835	18.5443
STK10	Serine/threonine-protein kinase 10	O94804	0.0183749	0.0998536	0.792311	O94804	sp|O94804|STK10_HUMAN Serine/threonine-protein kinase 10 OS=Homo sapiens OX=9606 GN=STK10 PE=1 SV=1	1	35	34	34	36.1	35.1	35.1	112.13	22.5255	23.1594	22.2	21.8817	22.0952	22.2229	22.0502	22.1524	22.6454	22.5965	23.3994	22.6478	23.2971	23.0365	21.8062	23.2519
RGS11	Regulator of G-protein signaling 11	O94810	0.981073	0.991124	0.0102422	O94810	sp|O94810|RGS11_HUMAN Regulator of G-protein signaling 11 OS=Homo sapiens OX=9606 GN=RGS11 PE=1 SV=2	1	1	1	1	4.7	4.7	4.7	52.945	21.1391	20.9888	20.1872	21.6387	20.5593	19.7403	19.7526	21.3165	20.8238	21.3314	20.4786	19.9218	20.6314	20.9392	20.9805	20.2726
TPPP	Tubulin polymerization-promoting protein	O94811	0.456193	0.665878	0.263797	O94811	sp|O94811|TPPP_HUMAN Tubulin polymerization-promoting protein OS=Homo sapiens OX=9606 GN=TPPP PE=1 SV=1	1	14	14	14	53.4	53.4	53.4	23.693	22.5174	21.3966	22.4251	21.9788	22.1679	21.712	22.8964	22.6226	22.9862	22.6699	22.102	22.7286	22.4232	22.0203	22.723	21.5265
ATG12	Ubiquitin-like protein ATG12	O94817	0.0903204	0.259522	-0.287982	O94817	sp|O94817|ATG12_HUMAN Ubiquitin-like protein ATG12 OS=Homo sapiens OX=9606 GN=ATG12 PE=1 SV=1	1	2	2	2	13.6	13.6	13.6	15.113	19.3937	19.4301	18.9369	19.2632	18.9623	19.8438	19.479	19.2214	19.4286	19.1014	18.919	19.1423	19.1431	18.9802	19.2001	19.0188
KBTBD11	Kelch repeat and BTB domain-containing protein 11	O94819	0.882347	0.945636	0.028023	O94819	sp|O94819|KBTBB_HUMAN Kelch repeat and BTB domain-containing protein 11 OS=Homo sapiens OX=9606 GN=KBTBD11 PE=1 SV=1	1	4	4	4	8.7	8.7	8.7	65.719	17.9029	17.3848	17.9521	17.7637	17.1402	17.4649	17.4378	17.6809	17.2212	17.3747	17.8127	17.3867	17.8042	17.7141	17.8438	17.7253
LTN1	E3 ubiquitin-protein ligase listerin	O94822	0.555068	0.738361	0.0868089	O94822	sp|O94822|LTN1_HUMAN E3 ubiquitin-protein ligase listerin OS=Homo sapiens OX=9606 GN=LTN1 PE=1 SV=6	1	7	7	7	3.9	3.9	3.9	200.55	19.8793	19.8125	19.6545	19.9386	20.249	20.0186	19.5542	19.6777	19.8456	19.8393	19.8935	19.6313	20.0804	20.2249	19.7999	19.9509
TOMM70	Mitochondrial import receptor subunit TOM70	O94826	0.0533927	0.189215	-0.467852	O94826	sp|O94826|TOM70_HUMAN Mitochondrial import receptor subunit TOM70 OS=Homo sapiens OX=9606 GN=TOMM70 PE=1 SV=1	1	20	20	19	40.3	40.3	34.2	67.454	22.6226	22.9033	22.1009	22.5238	22.4789	22.416	21.919	22.0411	21.9659	21.9865	22.3695	21.5875	21.9484	21.6959	22.2573	22.6003
IPO13	Importin-13	O94829	0.954265	0.977662	0.0120839	O94829	sp|O94829|IPO13_HUMAN Importin-13 OS=Homo sapiens OX=9606 GN=IPO13 PE=1 SV=3	1	2	2	2	3	3	3	108.19	16.9108	16.7289	17.2269	17.262	16.8487	17.2035	17.3398	17.4753	17.0893	16.9429	16.8997	17.5092	17.0671	16.9429	16.8717	17.7399
DDHD2	Phospholipase DDHD2	O94830	5.04e-06	0.000338859	-0.836436	O94830	sp|O94830|DDHD2_HUMAN Phospholipase DDHD2 OS=Homo sapiens OX=9606 GN=DDHD2 PE=1 SV=2	1	8	8	8	13.8	13.8	13.8	81.031	19.5632	19.2766	19.7106	19.4747	19.1442	19.4964	19.5009	19.5079	18.9994	19.2094	18.8151	19.0708	18.325	18.7146	19.2535	18.6486
MYO1D	Unconventional myosin-Id	O94832	0.196358	0.411057	-0.240664	O94832	sp|O94832|MYO1D_HUMAN Unconventional myosin-Id OS=Homo sapiens OX=9606 GN=MYO1D PE=1 SV=2	1	51	51	47	54.1	54.1	50.1	116.2	24.046	23.9632	24.0179	23.8638	24.5371	23.7869	24.2111	23.5826	23.8278	23.736	23.5779	23.7508	24.2271	24.1233	23.7869	23.6443
TOX4	TOX high mobility group box family member 4	O94842	0.189798	0.402797	-0.17589	O94842;O15405;Q96NM4;O94900	sp|O94842|TOX4_HUMAN TOX high mobility group box family member 4 OS=Homo sapiens OX=9606 GN=TOX4 PE=1 SV=1	4	5	5	5	9	9	9	66.194	19.8548	19.5682	20.0219	20.0773	19.8642	19.932	19.9956	19.963	19.8099	19.8833	20.018	19.889	19.4588	19.47	19.8173	19.9555
SEC24D	Protein transport protein Sec24D	O94855	0.0523006	0.186957	-0.357597	O94855	sp|O94855|SC24D_HUMAN Protein transport protein Sec24D OS=Homo sapiens OX=9606 GN=SEC24D PE=1 SV=2	1	21	20	20	21.8	20.4	20.4	113.01	22.6489	22.7886	22.1647	22.8112	22.7091	22.9508	22.0285	22.6714	22.2033	22.0969	22.3448	22.402	22.3722	22.2807	22.5954	22.4953
NFASC	Neurofascin	O94856	0.041476	0.163516	0.363206	O94856	sp|O94856|NFASC_HUMAN Neurofascin OS=Homo sapiens OX=9606 GN=NFASC PE=1 SV=4	1	2	2	2	1.5	1.5	1.5	150.02	17.9361	17.7471	17.7253	17.8679	17.4194	17.589	17.2594	17.7337	17.9774	17.8522	17.4894	17.8421	17.9226	18.1221	18.3776	17.7084
FCHSD2	F-BAR and double SH3 domains protein 2	O94868	0.0533506	0.189157	0.363314	O94868	sp|O94868|FCSD2_HUMAN F-BAR and double SH3 domains protein 2 OS=Homo sapiens OX=9606 GN=FCHSD2 PE=1 SV=3	1	8	8	8	12.7	12.7	12.7	84.275	19.007	18.7935	18.5811	18.4968	18.0962	18.2531	18.151	18.4031	18.9925	18.5026	19.0137	18.5312	18.6771	18.7458	18.689	18.6446
UFL1	E3 UFM1-protein ligase 1	O94874	0.287313	0.509696	-0.191043	O94874	sp|O94874|UFL1_HUMAN E3 UFM1-protein ligase 1 OS=Homo sapiens OX=9606 GN=UFL1 PE=1 SV=2	1	40	40	39	58.9	58.9	58.1	89.594	23.8701	23.69	23.9858	23.9075	23.8741	23.175	23.5559	23.4915	23.5604	23.3546	23.8551	23.8974	23.5626	23.5324	23.2568	23.4713
SORBS2	Sorbin and SH3 domain-containing protein 2	O94875	0.0448974	0.170375	0.370311	O94875	sp|O94875|SRBS2_HUMAN Sorbin and SH3 domain-containing protein 2 OS=Homo sapiens OX=9606 GN=SORBS2 PE=1 SV=3	1	22	22	21	21.7	21.7	20.7	124.11	22.0619	21.5438	22.0484	22.3221	22.2275	22.1734	21.7813	22.1709	22.5954	22.1621	22.3745	22.337	22.1217	21.8179	22.5441	22.4301
PHF14	PHD finger protein 14	O94880	0.038838	0.157223	0.361428	O94880	sp|O94880|PHF14_HUMAN PHD finger protein 14 OS=Homo sapiens OX=9606 GN=PHF14 PE=1 SV=2	1	11	11	11	14.1	14.1	14.1	100.05	19.7978	19.6466	19.8148	20.1472	19.9057	19.8705	19.696	19.5277	20.1857	19.9597	20.2537	19.5929	20.1054	19.8783	19.8914	20.5434
SASH1	SAM and SH3 domain-containing protein 1	O94885	0.717041	0.85015	0.0716339	O94885	sp|O94885|SASH1_HUMAN SAM and SH3 domain-containing protein 1 OS=Homo sapiens OX=9606 GN=SASH1 PE=1 SV=3	1	7	6	6	8.7	7.4	7.4	136.65	18.4612	18.7068	18.4357	18.5104	18.8385	19.3259	18.8023	18.651	18.8929	18.6598	19.2559	18.5127	18.6331	18.6676	18.5217	18.9855
TMEM63A	CSC1-like protein 1	O94886	0.138679	0.333009	-0.412388	O94886	sp|O94886|CSCL1_HUMAN CSC1-like protein 1 OS=Homo sapiens OX=9606 GN=TMEM63A PE=1 SV=3	1	3	3	3	3.2	3.2	3.2	92.125	17.1113	17.209	16.5882	16.232	17.2529	17.3882	17.6982	17.2756	16.306	16.6513	16.6727	16.9992	17.2818	16.8838	16.861	16.8129
FARP2	FERM, RhoGEF and pleckstrin domain-containing protein 2	O94887	0.757627	0.874713	-0.0678009	O94887	sp|O94887|FARP2_HUMAN FERM, ARHGEF and pleckstrin domain-containing protein 2 OS=Homo sapiens OX=9606 GN=FARP2 PE=1 SV=3	1	13	11	11	12.5	10.5	10.5	119.89	19.8809	19.5156	20.219	20.1585	19.8041	19.5172	20.509	19.8972	19.8314	19.6065	19.7357	20.2634	20.3031	19.8914	19.8111	19.6829
UBXN7	UBX domain-containing protein 7	O94888	0.226553	0.444313	-0.273957	O94888	sp|O94888|UBXN7_HUMAN UBX domain-containing protein 7 OS=Homo sapiens OX=9606 GN=UBXN7 PE=1 SV=2	1	15	15	15	39.5	39.5	39.5	54.862	21.2929	20.9508	21.7369	21.3356	20.6964	20.972	21.6874	21.4843	21.2221	21.2509	20.9561	21.3356	20.7766	20.7272	21.342	21.0266
SUN1	SUN domain-containing protein 1	O94901	0.191526	0.404721	-0.209772	O94901	sp|O94901|SUN1_HUMAN SUN domain-containing protein 1 OS=Homo sapiens OX=9606 GN=SUN1 PE=1 SV=3	1	4	4	4	6.5	6.5	6.5	90.063	18.2279	18.086	17.7931	18.2903	18.1896	17.9452	17.8949	18.1632	17.766	17.6911	17.8053	17.8438	17.7571	17.8938	18.2699	18.3999
PLPBP	Proline synthase co-transcribed bacterial homolog protein	O94903	0.00162505	0.0215779	-0.537975	O94903	sp|O94903|PLPHP_HUMAN Pyridoxal phosphate homeostasis protein OS=Homo sapiens OX=9606 GN=PLPBP PE=1 SV=1	1	11	11	11	42.5	42.5	42.5	30.344	22.3136	22.2095	22.54	22.299	22.0663	22.6901	22.4698	22.7206	22.0921	21.9379	22.0054	22.309	21.5924	21.9824	22.3838	22.0229
ERLIN2	Erlin-2	O94905	0.15692	0.358646	-0.60446	O94905	sp|O94905|ERLN2_HUMAN Erlin-2 OS=Homo sapiens OX=9606 GN=ERLIN2 PE=1 SV=1	1	15	15	11	46.6	46.6	35.4	37.839	20.3067	20.4204	20.472	20.5722	20.2434	20.6158	22.2349	21.4371	20.5069	20.7863	19.7478	20.0301	21.1836	20.351	19.9306	20.4144
PRPF6	Pre-mRNA-processing factor 6	O94906	0.539723	0.728422	0.0921878	O94906	sp|O94906|PRP6_HUMAN Pre-mRNA-processing factor 6 OS=Homo sapiens OX=9606 GN=PRPF6 PE=1 SV=1	1	36	36	36	36.9	36.9	36.9	106.92	22.4938	22.6478	23.0296	22.9677	22.8431	22.6841	23.2114	22.6252	22.9431	22.6348	22.8431	23.2081	22.8176	22.9033	22.9168	22.7471
PCF11	Pre-mRNA cleavage complex 2 protein Pcf11	O94913	0.331994	0.553523	0.178678	O94913	sp|O94913|PCF11_HUMAN Pre-mRNA cleavage complex 2 protein Pcf11 OS=Homo sapiens OX=9606 GN=PCF11 PE=1 SV=3	1	10	10	10	6.2	6.2	6.2	173.05	19.5952	19.2559	19.6226	19.4964	19.3446	20.1291	19.8972	19.6151	19.8159	19.581	19.889	19.6221	19.8705	19.365	19.7075	20.0958
FRYL	Protein furry homolog-like	O94915	0.844978	0.924451	0.0319135	O94915;Q5TBA9	sp|O94915|FRYL_HUMAN Protein furry homolog-like OS=Homo sapiens OX=9606 GN=FRYL PE=1 SV=2	2	16	16	16	6.3	6.3	6.3	339.59	19.862	20.6185	20.1281	20.0301	19.8467	20.0888	20.0486	19.8092	20.1449	19.7515	20.018	19.9802	20.1577	20.0163	20.1238	20.4166
ENDOD1	Endonuclease domain-containing 1 protein	O94919	0.112229	0.293406	-0.451257	O94919	sp|O94919|ENDD1_HUMAN Endonuclease domain-containing 1 protein OS=Homo sapiens OX=9606 GN=ENDOD1 PE=1 SV=2	1	8	8	8	26.2	26.2	26.2	55.016	19.3637	19.2123	19.9638	19.8555	19.8061	19.5764	20.2528	19.9	19.4993	19.4382	19.2263	19.1761	19.1194	19.2152	20.4752	19.2786
GLCE	D-glucuronyl C5-epimerase	O94923	0.798624	0.899735	0.0781517	O94923	sp|O94923|GLCE_HUMAN D-glucuronyl C5-epimerase OS=Homo sapiens OX=9606 GN=GLCE PE=1 SV=3	1	2	2	2	3.7	3.7	3.7	70.1	18.3091	18.3186	18.0938	18.2542	18.8398	18.0658	17.0943	17.5944	17.9014	17.9799	18.3567	17.7077	18.3965	17.8584	18.446	18.3567
GLS	Glutaminase kidney isoform, mitochondrial	O94925	0.313807	0.535195	0.188102	O94925	sp|O94925|GLSK_HUMAN Glutaminase kidney isoform, mitochondrial OS=Homo sapiens OX=9606 GN=GLS PE=1 SV=1	1	7	7	7	12.7	12.7	12.7	73.46	20.2105	20.6507	20.3681	20.3632	20.4153	20.0576	19.7203	19.9484	20.1577	20.3212	20.4595	20.5463	20.22	20.6436	19.9974	20.4316
FBXO21	F-box only protein 21	O94952	0.000987024	0.0151139	-0.406991	O94952	sp|O94952|FBX21_HUMAN F-box only protein 21 OS=Homo sapiens OX=9606 GN=FBXO21 PE=2 SV=2	1	4	4	4	9.9	9.9	9.9	72.269	17.4916	17.2594	17.5374	17.6501	17.4443	17.7084	17.4739	17.3882	17.2894	17.2607	16.9454	17.1784	17.2894	16.9019	17.3718	17.4592
USP19	Ubiquitin carboxyl-terminal hydrolase 19	O94966	0.604311	0.774876	0.0699291	O94966	sp|O94966|UBP19_HUMAN Ubiquitin carboxyl-terminal hydrolase 19 OS=Homo sapiens OX=9606 GN=USP19 PE=1 SV=2	1	13	13	13	13.3	13.3	13.3	145.65	19.9878	19.8461	19.7606	19.8025	19.6954	19.8083	19.7251	19.7928	20.0921	19.7626	19.6636	19.7468	19.7901	19.5559	19.863	20.3322
WDR47	WD repeat-containing protein 47	O94967	0.0178194	0.0981327	-0.327838	O94967	sp|O94967|WDR47_HUMAN WD repeat-containing protein 47 OS=Homo sapiens OX=9606 GN=WDR47 PE=1 SV=1	1	11	11	11	15.6	15.6	15.6	101.95	19.8588	19.3998	19.6907	19.7762	19.4156	19.6449	19.6341	19.4877	19.2823	19.5632	19.2715	19.6636	19.1599	19.3494	19.6601	19.14
AP2A2	AP-2 complex subunit alpha-2	O94973	0.00107456	0.0160554	-0.282972	O94973	sp|O94973|AP2A2_HUMAN AP-2 complex subunit alpha-2 OS=Homo sapiens OX=9606 GN=AP2A2 PE=1 SV=2	1	34	22	22	46.2	35.9	35.9	103.96	22.7553	22.768	22.5139	22.7538	22.3838	22.5016	22.6618	22.5095	22.2918	22.4031	22.3966	22.4518	22.4857	22.4539	22.5118	22.2838
SEC31A	Protein transport protein Sec31A	O94979	0.0416413	0.163906	-0.280279	O94979;Q9NQW1	sp|O94979|SC31A_HUMAN Protein transport protein Sec31A OS=Homo sapiens OX=9606 GN=SEC31A PE=1 SV=3	2	42	42	42	43.6	43.6	43.6	133.01	24.4443	24.4725	24.1979	24.5779	25.0129	24.7209	24.5269	24.6024	24.2632	24.1724	24.3262	24.5779	24.3773	24.3993	24.3508	24.5343
CLSTN1	Calsyntenin-1;Soluble Alc-alpha;CTF1-alpha	O94985	0.437498	0.651053	0.139197	O94985	sp|O94985|CSTN1_HUMAN Calsyntenin-1 OS=Homo sapiens OX=9606 GN=CLSTN1 PE=1 SV=1	1	9	9	9	10	10	10	109.79	19.7027	19.8234	19.8732	20.0878	20.4106	20.1335	19.837	19.8914	20.5187	20.2402	19.8961	19.6003	19.9715	20.0477	20.0744	20.1824
FAM13A	Protein FAM13A	O94988	0.00388803	0.0387808	0.413062	O94988	sp|O94988|FA13A_HUMAN Protein FAM13A OS=Homo sapiens OX=9606 GN=FAM13A PE=1 SV=2	1	7	7	7	7.3	7.3	7.3	116.93	20.3247	19.8329	19.9792	20.1265	19.9412	20.1326	19.8234	19.9711	20.2249	20.4623	20.1238	20.4432	20.6466	20.149	20.4074	19.9651
HEXIM1	Protein HEXIM1	O94992	0.208265	0.424683	0.259559	O94992;Q96MH2	sp|O94992|HEXI1_HUMAN Protein HEXIM1 OS=Homo sapiens OX=9606 GN=HEXIM1 PE=1 SV=1	2	8	8	8	18.1	18.1	18.1	40.623	20.1192	20.0477	20.461	20.4134	19.9651	20.5308	20.4174	20.6731	20.4735	20.4798	20.1943	20.5782	20.1113	20.4301	20.6533	21.1466
TJP3	Tight junction protein ZO-3	O95049	0.713211	0.848602	-0.0711666	O95049	sp|O95049|ZO3_HUMAN Tight junction protein ZO-3 OS=Homo sapiens OX=9606 GN=TJP3 PE=1 SV=3	1	38	38	38	46.6	46.6	46.6	101.4	22.5322	21.9627	22.6037	22.4145	22.6478	22.7651	22.6313	22.254	22.5965	22.1174	22.395	22.8894	22.3464	22.0496	22.6396	22.3828
RPP14	Ribonuclease P protein subunit p14	O95059	0.0319827	0.138654	0.578084	O95059	sp|O95059|RPP14_HUMAN Ribonuclease P protein subunit p14 OS=Homo sapiens OX=9606 GN=RPP14 PE=1 SV=3	1	3	3	3	36.3	36.3	36.3	13.693	13.5328	14.2997	14.3388	14.0199	14.4892	13.2086	14.0347	13.4594	14.5998	14.0199	14.5561	14.2136	14.4892	14.5118	13.9947	14.2036
UBR5	E3 ubiquitin-protein ligase UBR5	O95071	0.756842	0.87408	-0.0301395	O95071	sp|O95071|UBR5_HUMAN E3 ubiquitin-protein ligase UBR5 OS=Homo sapiens OX=9606 GN=UBR5 PE=1 SV=2	1	20	19	19	8	7.8	7.8	309.35	19.3885	19.3707	19.6239	19.6565	19.6833	19.3596	19.4611	19.4069	19.5468	19.3918	19.4852	19.6865	19.3596	19.2604	19.5021	19.551
AGFG2	Arf-GAP domain and FG repeat-containing protein 2	O95081	0.0540315	0.190198	-0.438318	O95081	sp|O95081|AGFG2_HUMAN Arf-GAP domain and FG repeat-containing protein 2 OS=Homo sapiens OX=9606 GN=AGFG2 PE=1 SV=2	1	8	8	8	18.5	18.5	18.5	48.962	19.7955	19.9112	19.5798	19.5482	19.6892	20.5794	20.1801	19.7895	19.6525	19.3775	19.6415	19.7379	19.5779	19.0101	19.6754	19.9697
PRSS23	Serine protease 23	O95084	0.291357	0.514536	-0.306251	O95084	sp|O95084|PRS23_HUMAN Serine protease 23 OS=Homo sapiens OX=9606 GN=PRSS23 PE=1 SV=1	1	5	5	5	20.1	20.1	20.1	43.001	18.8902	18.6331	18.2827	18.723	19.7576	19.1954	18.4845	19.0878	19.0046	18.3588	18.732	18.6685	18.3457	18.3508	19.2485	18.6472
SCAF4	Splicing factor, arginine/serine-rich 15	O95104	0.000286147	0.00626137	0.491568	O95104	sp|O95104|SCAF4_HUMAN SR-related and CTD-associated factor 4 OS=Homo sapiens OX=9606 GN=SCAF4 PE=1 SV=3	1	18	18	16	20.3	20.3	18.7	125.87	21.0954	20.8882	21.3232	21.2465	21.058	21.2745	21.5137	21.2672	21.4808	21.6347	21.7965	21.5308	21.6653	21.2922	21.2939	21.6984
NDUFB6	NADH dehydrogenase [ubiquinone] 1 beta subcomplex subunit 6	O95139	0.0237812	0.115625	-0.525547	O95139	sp|O95139|NDUB6_HUMAN NADH dehydrogenase [ubiquinone] 1 beta subcomplex subunit 6 OS=Homo sapiens OX=9606 GN=NDUFB6 PE=1 SV=3	1	3	3	3	25.8	25.8	25.8	15.489	17.8237	17.3833	18.086	18.1197	17.4454	17.9123	18.4044	18.3342	17.3013	17.6017	17.3571	17.5291	17.7453	17.5043	18.1089	17.447
DUSP14	Dual specificity protein phosphatase 14	O95147	0.975086	0.988721	-0.00483565	O95147	sp|O95147|DUS14_HUMAN Dual specificity protein phosphatase 14 OS=Homo sapiens OX=9606 GN=DUSP14 PE=1 SV=1	1	4	4	4	27.8	27.8	27.8	22.255	19.7164	19.7865	19.6601	19.7203	20.1145	20.0268	19.6438	19.5121	19.8083	19.4018	19.6107	19.9905	19.8025	19.7762	20.13	19.6336
SNUPN	Snurportin-1	O95149	0.597321	0.770186	-0.106763	O95149	sp|O95149|SPN1_HUMAN Snurportin-1 OS=Homo sapiens OX=9606 GN=SNUPN PE=1 SV=1	1	3	3	3	7.8	7.8	7.8	41.142	18.7769	18.5903	18.8877	18.8203	18.0478	18.7709	18.8745	19.0977	18.7343	18.6984	18.1531	18.9018	18.9054	18.5334	18.5687	18.779
AKR7A3	Aflatoxin B1 aldehyde reductase member 3	O95154	0.134543	0.326255	-0.365329	O95154	sp|O95154|ARK73_HUMAN Aflatoxin B1 aldehyde reductase member 3 OS=Homo sapiens OX=9606 GN=AKR7A3 PE=1 SV=2	1	10	5	5	32.9	19.3	19.3	37.206	19.6201	19.4176	19.1332	19.5732	19.7999	20.1841	20.1355	19.4852	19.6833	19.2075	18.883	19.157	19.7337	19.3472	19.5526	19.7587
UBE4B	Ubiquitin conjugation factor E4 B	O95155	0.0311025	0.136302	-0.261746	O95155	sp|O95155|UBE4B_HUMAN Ubiquitin conjugation factor E4 B OS=Homo sapiens OX=9606 GN=UBE4B PE=1 SV=1	1	18	18	18	19.4	19.4	19.4	146.18	20.6759	20.35	20.6769	20.4272	20.2283	20.7138	20.5531	20.6595	20.3865	20.3259	20.1816	20.4742	20.4713	20.1865	20.5988	20.2084
ZFPL1	Zinc finger protein-like 1	O95159	0.508978	0.706664	0.289067	O95159	sp|O95159|ZFPL1_HUMAN Zinc finger protein-like 1 OS=Homo sapiens OX=9606 GN=ZFPL1 PE=1 SV=2	1	4	4	4	13.2	13.2	13.2	34.114	19.5328	18.7627	17.8905	18.2724	18.5511	19.4972	17.4443	17.986	18.9454	18.3999	19.3857	19.1599	18.6124	18.3908	18.2986	18.3472
ELP1	Elongator complex protein 1	O95163	0.0308823	0.135633	-0.333989	O95163	sp|O95163|ELP1_HUMAN Elongator complex protein 1 OS=Homo sapiens OX=9606 GN=ELP1 PE=1 SV=3	1	26	26	26	25.6	25.6	25.6	150.25	21.463	21.7176	21.8817	21.8767	21.5076	21.7369	22.2264	21.7792	21.5333	21.3777	21.3087	21.7458	21.4071	21.8448	21.6355	21.4843
UBL3	Ubiquitin-like protein 3	O95164	0.171301	0.378871	0.145955	O95164	sp|O95164|UBL3_HUMAN Ubiquitin-like protein 3 OS=Homo sapiens OX=9606 GN=UBL3 PE=1 SV=1	1	2	2	2	20.5	20.5	20.5	13.157	16.8085	16.8129	16.8307	16.9126	16.7305	17.0506	16.6658	16.5371	17.1083	16.8498	16.9731	16.708	16.8706	16.7047	16.991	16.9524
GABARAP	Gamma-aminobutyric acid receptor-associated protein	O95166	0.324528	0.546496	0.266496	O95166	sp|O95166|GBRAP_HUMAN Gamma-aminobutyric acid receptor-associated protein OS=Homo sapiens OX=9606 GN=GABARAP PE=1 SV=1	1	5	5	3	40.2	40.2	15.4	13.918	23.2702	23.4508	23.0538	23.2365	22.7568	23.1474	22.5247	23.1893	22.9981	23.2035	23.3485	22.8939	23.9459	23.2427	22.6649	23.8097
NDUFB4	NADH dehydrogenase [ubiquinone] 1 beta subcomplex subunit 4	O95168	0.00566735	0.0490472	-1.10192	O95168	sp|O95168|NDUB4_HUMAN NADH dehydrogenase [ubiquinone] 1 beta subcomplex subunit 4 OS=Homo sapiens OX=9606 GN=NDUFB4 PE=1 SV=3	1	1	1	1	14	14	14	15.208	14.2136	14.9353	14.4892	14.8453	15.3835	15.1829	16.1434	15.9283	14.3581	14.7402	14.2352	13.5681	14.3887	14.5504	14.2352	14.9353
SCEL	Sciellin	O95171	0.916495	0.962567	0.0482544	O95171	sp|O95171|SCEL_HUMAN Sciellin OS=Homo sapiens OX=9606 GN=SCEL PE=1 SV=2	1	39	39	39	58	58	58	77.551	23.0678	23.13	22.2064	23.1942	23.6983	24.2111	22.2443	23.3367	23.0161	22.3722	22.8496	22.9862	23.2365	23.1706	23.247	24.4784
NDUFA7	NADH dehydrogenase [ubiquinone] 1 alpha subcomplex subunit 7	O95182	0.460474	0.668958	0.258203	O95182	sp|O95182|NDUA7_HUMAN NADH dehydrogenase [ubiquinone] 1 alpha subcomplex subunit 7 OS=Homo sapiens OX=9606 GN=NDUFA7 PE=1 SV=3	1	5	5	5	50.4	50.4	50.4	12.551	19.699	19.4471	19.5538	19.6438	20.9622	19.5246	20.1426	19.7324	19.5102	19.8348	19.6495	20.1824	19.9018	20.362	19.7433	20.9533
OAZ2	Ornithine decarboxylase antizyme 2	O95190	0.531036	0.721444	-0.137015	O95190	sp|O95190|OAZ2_HUMAN Ornithine decarboxylase antizyme 2 OS=Homo sapiens OX=9606 GN=OAZ2 PE=1 SV=1	1	1	1	1	6.9	6.9	6.9	21.011	14.0347	14.0347	14.4572	14.3109	13.8175	14.1208	14.1432	14.0347	14.4345	14.1208	13.2818	14.0347	14.2481	13.6544	14.3487	14.0709
RTN3	Reticulon-3	O95197	0.140239	0.33534	-0.260268	O95197	sp|O95197|RTN3_HUMAN Reticulon-3 OS=Homo sapiens OX=9606 GN=RTN3 PE=1 SV=2	1	1	1	1	1.1	1.1	1.1	112.61	18.4269	18.1474	18.1187	18.7068	18.7431	18.4619	18.701	18.6294	18.0279	18.1689	18.3011	18.499	18.5209	18.4142	17.9557	18.6044
RCBTB2	RCC1 and BTB domain-containing protein 2	O95199	0.14077	0.335346	-0.387584	O95199	sp|O95199|RCBT2_HUMAN RCC1 and BTB domain-containing protein 2 OS=Homo sapiens OX=9606 GN=RCBTB2 PE=1 SV=1	1	2	2	2	5.4	5.4	5.4	60.315	18.4217	18.3199	18.6446	18.3558	17.9557	17.3029	17.5748	18.02	17.6668	18.331	17.8149	17.8299	17.655	17.8053	17.8469	17.4964
LETM1	LETM1 and EF-hand domain-containing protein 1, mitochondrial	O95202	0.0416384	0.163906	-0.525393	O95202	sp|O95202|LETM1_HUMAN Mitochondrial proton/calcium exchanger protein OS=Homo sapiens OX=9606 GN=LETM1 PE=1 SV=1	1	13	13	13	20.8	20.8	20.8	83.353	20.3042	20.3583	19.7565	20.4577	20.466	21.0487	20.1094	20.3212	19.9438	19.9974	20.313	19.3982	19.9053	19.7146	20.0854	20.5509
EPN2	Epsin-2	O95208	8.8e-08	1.59e-05	1.15447	O95208	sp|O95208|EPN2_HUMAN Epsin-2 OS=Homo sapiens OX=9606 GN=EPN2 PE=1 SV=3	1	7	4	4	9.4	6.7	6.7	68.481	19.7241	19.5784	19.3998	19.6702	19.4747	19.4061	19.158	19.3231	20.4513	20.2444	20.1592	19.6119	20.6063	20.7225	19.8603	20.4801
STBD1	Starch-binding domain-containing protein 1	O95210	2.49e-09	8.26e-07	0.762325	O95210	sp|O95210|STBD1_HUMAN Starch-binding domain-containing protein 1 OS=Homo sapiens OX=9606 GN=STBD1 PE=1 SV=1	1	9	9	9	28.8	28.8	28.8	39.007	20.0584	20.0017	20.1833	20.0022	20.0268	20.3022	20.0543	19.8268	20.3424	20.5534	20.9163	20.5151	20.875	20.6086	20.4233	20.449
ZRANB2	Zinc finger Ran-binding domain-containing protein 2	O95218	0.00215794	0.0260361	0.575645	O95218	sp|O95218|ZRAB2_HUMAN Zinc finger Ran-binding domain-containing protein 2 OS=Homo sapiens OX=9606 GN=ZRANB2 PE=1 SV=2	1	15	15	15	42.1	42.1	42.1	37.404	21.2171	21.3091	21.3297	21.1661	21.0106	21.8269	21.2387	21.5038	22.0277	21.777	21.6858	21.606	21.5517	21.2264	22.0628	21.8565
SNX4	Sorting nexin-4	O95219	0.296167	0.519064	-0.0971165	O95219	sp|O95219|SNX4_HUMAN Sorting nexin-4 OS=Homo sapiens OX=9606 GN=SNX4 PE=1 SV=1	1	15	15	15	38.9	38.9	38.9	51.908	21.5743	21.3756	21.4737	21.5756	21.408	21.581	21.4399	21.4265	21.36	21.1466	21.2486	21.3794	21.5496	21.6296	21.5189	21.4835
LUC7L3	Luc7-like protein 3	O95232	0.633086	0.795769	-0.0860831	O95232	sp|O95232|LC7L3_HUMAN Luc7-like protein 3 OS=Homo sapiens OX=9606 GN=LUC7L3 PE=1 SV=2	1	22	21	21	43.3	42.8	42.8	51.466	22.6913	22.5766	23.0646	22.7339	22.3687	22.5389	22.8368	22.5595	22.4272	22.519	22.723	23.2049	22.3112	22.4751	22.4713	22.7611
APOL3	Apolipoprotein L3	O95236	0.000786645	0.0130449	1.17905	O95236	sp|O95236|APOL3_HUMAN Apolipoprotein L3 OS=Homo sapiens OX=9606 GN=APOL3 PE=1 SV=3	1	5	4	4	14.4	12.7	12.7	44.278	18.3955	18.9867	18.0333	17.9392	18.3186	18.3767	17.7228	17.671	18.8404	19.0423	19.9885	18.1134	19.0574	19.3018	18.6386	18.9994
SBF1	Myotubularin-related protein 5	O95248	0.673384	0.823636	0.0587445	O95248	sp|O95248|MTMR5_HUMAN Myotubularin-related protein 5 OS=Homo sapiens OX=9606 GN=SBF1 PE=1 SV=4	1	22	22	20	16.2	16.2	15.3	208.44	20.8445	21.0964	20.928	20.8327	21.1091	21.1299	20.9423	20.834	20.9053	20.875	21.3365	21.071	20.8094	20.9182	21.3897	20.7376
GOSR1	Golgi SNAP receptor complex member 1	O95249	0.922917	0.96627	-0.0325017	O95249	sp|O95249|GOSR1_HUMAN Golgi SNAP receptor complex member 1 OS=Homo sapiens OX=9606 GN=GOSR1 PE=1 SV=1	1	10	10	10	44	44	44	28.612	20.8403	20.7063	21.3251	21.7365	21.6279	21.9417	20.4763	21.2651	21.3356	20.8225	21.4416	21.4687	20.8547	20.7653	21.9136	21.1369
KAT7	Histone acetyltransferase KAT7	O95251	0.618799	0.785279	0.0710666	O95251	sp|O95251|KAT7_HUMAN Histone acetyltransferase KAT7 OS=Homo sapiens OX=9606 GN=KAT7 PE=1 SV=1	1	10	10	10	19.6	19.6	19.6	70.642	19.435	19.7939	20.0425	19.7251	19.6313	19.7054	19.9892	19.6733	19.7702	19.6525	19.7526	20.1393	19.7414	20.0787	19.6581	19.5972
ATE1	Arginyl-tRNA--protein transferase 1	O95260	0.476683	0.680476	-0.137252	O95260	sp|O95260|ATE1_HUMAN Arginyl-tRNA--protein transferase 1 OS=Homo sapiens OX=9606 GN=ATE1 PE=1 SV=2	1	9	9	9	23.7	23.7	23.7	59.09	20.7516	20.3259	20.9774	20.9109	20.1757	20.862	20.9684	20.966	20.6282	20.4174	20.4568	20.7808	20.4341	20.9122	20.6118	20.9353
PDE8B	High affinity cAMP-specific and IBMX-insensitive 3,5-cyclic phosphodiesterase 8B	O95263	8.05e-05	0.00253485	-0.732974	O95263;O60658	sp|O95263|PDE8B_HUMAN High affinity cAMP-specific and IBMX-insensitive 3,5-cyclic phosphodiesterase 8B OS=Homo sapiens OX=9606 GN=PDE8B PE=1 SV=2	2	6	6	6	10.8	10.8	10.8	98.978	18.9537	18.5723	18.4703	18.6218	18.2876	18.7068	18.8336	18.8158	18.0318	17.814	18.2547	18.3277	18.289	17.9085	18.6854	17.8865
CCNDBP1	Cyclin-D1-binding protein 1	O95273	0.706291	0.844308	-0.0808845	O95273;REV__Q8N4P3	sp|O95273|CCDB1_HUMAN Cyclin-D1-binding protein 1 OS=Homo sapiens OX=9606 GN=CCNDBP1 PE=1 SV=2	2	6	6	5	21.4	21.4	19.4	40.262	18.2438	18.313	18.3809	18.4385	18.5811	19.1341	17.9916	18.2089	18.7479	18.1089	18.2627	18.421	18.1645	18.0589	18.6166	18.4629
LYPD3	Ly6/PLAUR domain-containing protein 3	O95274	0.274144	0.496709	0.685529	O95274	sp|O95274|LYPD3_HUMAN Ly6/PLAUR domain-containing protein 3 OS=Homo sapiens OX=9606 GN=LYPD3 PE=1 SV=2	1	8	8	8	29.2	29.2	29.2	35.97	21.8624	21.5366	19.7281	20.011	21.0043	22.4919	19.8227	20.4367	21.9359	20.5225	21.0649	20.6798	22.0718	21.342	20.8252	22.2531
VAPB	Vesicle-associated membrane protein-associated protein B/C	O95292	0.233605	0.453118	-0.244108	O95292	sp|O95292|VAPB_HUMAN Vesicle-associated membrane protein-associated protein B/C OS=Homo sapiens OX=9606 GN=VAPB PE=1 SV=3	1	12	11	11	50.2	50.2	50.2	27.228	22.4841	22.3668	22.9545	22.7783	22.5734	22.4181	22.5714	22.7745	22.0952	22.9235	22.6214	22.8964	22.059	22.1346	22.4841	22.3533
RASAL1	RasGAP-activating-like protein 1	O95294	0.313837	0.535195	0.260093	O95294	sp|O95294|RASL1_HUMAN RasGAP-activating-like protein 1 OS=Homo sapiens OX=9606 GN=RASAL1 PE=1 SV=3	1	6	6	6	8.2	8.2	8.2	90.015	18.5706	18.9879	18.1123	18.4054	18.723	19.1545	17.9199	18.4806	18.6706	18.4338	18.9437	18.2852	19.197	18.5962	18.8295	18.8404
SNAPIN	SNARE-associated protein Snapin	O95295	0.428378	0.643045	0.116665	O95295	sp|O95295|SNAPN_HUMAN SNARE-associated protein Snapin OS=Homo sapiens OX=9606 GN=SNAPIN PE=1 SV=1	1	7	7	7	55.9	55.9	55.9	14.874	20.0256	20.0927	20.1689	19.7787	19.7083	19.6554	19.5664	20.0662	19.7647	19.9282	19.9747	20.2931	19.8517	19.9282	19.8314	20.1372
NDUFA10	NADH dehydrogenase [ubiquinone] 1 alpha subcomplex subunit 10, mitochondrial	O95299	0.637256	0.79853	-0.112779	O95299	sp|O95299|NDUAA_HUMAN NADH dehydrogenase [ubiquinone] 1 alpha subcomplex subunit 10, mitochondrial OS=Homo sapiens OX=9606 GN=NDUFA10 PE=1 SV=1	1	9	9	9	26.2	26.2	26.2	40.75	20.3407	20.7144	20.6543	21.1382	21.2793	20.2084	20.7847	20.4912	20.2158	20.2939	20.5434	20.5642	20.602	21.0395	20.7798	20.9473
FKBP9	Peptidyl-prolyl cis-trans isomerase FKBP9	O95302	0.208664	0.424883	-0.272312	O95302;Q75LS8;Q96AY3	sp|O95302|FKBP9_HUMAN Peptidyl-prolyl cis-trans isomerase FKBP9 OS=Homo sapiens OX=9606 GN=FKBP9 PE=1 SV=2	3	11	11	11	19.5	19.5	19.5	63.083	21.7813	21.4487	22.2461	21.8604	21.6826	21.5088	21.8854	21.3886	21.5046	21.6068	21.342	21.2178	21.8511	21.0637	21.7161	21.9896
CELF2	CUGBP Elav-like family member 2	O95319	0.00088233	0.0139936	0.883472	O95319	sp|O95319|CELF2_HUMAN CUGBP Elav-like family member 2 OS=Homo sapiens OX=9606 GN=CELF2 PE=1 SV=1	1	12	12	9	22	22	16.9	54.284	20.7403	21.3794	20.7242	20.3031	20.2794	20.4432	20.6611	20.5617	21.2369	21.2185	21.9798	21.4115	21.1238	21.3428	20.5898	21.0885
PGLS	6-phosphogluconolactonase	O95336	0.00402123	0.0396732	-0.500795	O95336	sp|O95336|6PGL_HUMAN 6-phosphogluconolactonase OS=Homo sapiens OX=9606 GN=PGLS PE=1 SV=2	1	14	14	14	90.7	90.7	90.7	27.547	23.6159	23.3485	23.4713	23.2608	22.9533	23.4043	23.5396	23.4493	23.1823	23.0891	23.1845	23.2316	22.6832	22.7906	23.4086	22.6962
PAPSS2	Bifunctional 3-phosphoadenosine 5-phosphosulfate synthase 2;Sulfate adenylyltransferase;Adenylyl-sulfate kinase	O95340	0.271351	0.49334	-0.271607	O95340	sp|O95340|PAPS2_HUMAN Bifunctional 3-phosphoadenosine 5-phosphosulfate synthase 2 OS=Homo sapiens OX=9606 GN=PAPSS2 PE=1 SV=2	1	23	20	20	38.8	35.2	35.2	69.5	21.8221	22.0475	22.8981	22.6252	22.0484	22.5226	22.0886	21.997	21.8344	21.7606	22.3917	21.6432	22.3533	22.2784	21.9406	22.3412
SMC2	Structural maintenance of chromosomes protein 2	O95347	0.0274367	0.12585	0.634774	O95347	sp|O95347|SMC2_HUMAN Structural maintenance of chromosomes protein 2 OS=Homo sapiens OX=9606 GN=SMC2 PE=1 SV=2	1	11	11	11	10.3	10.3	10.3	135.65	19.5156	19.8475	19.0183	19.3373	19.5115	19.3838	19.1627	19.4189	20.1739	19.9747	20.4752	19.1589	19.5641	19.9259	19.1349	20.308
ATG7	Ubiquitin-like modifier-activating enzyme ATG7	O95352	0.0332592	0.142517	-0.204881	O95352	sp|O95352|ATG7_HUMAN Ubiquitin-like modifier-activating enzyme ATG7 OS=Homo sapiens OX=9606 GN=ATG7 PE=1 SV=1	1	24	24	24	38.7	38.7	38.7	77.959	22.3533	22.2854	22.2047	22.2275	21.8142	22.2729	22.1305	22.1346	21.9884	21.8981	22.0974	22.0181	22.0886	22.0341	22.1953	21.9671
TACC2	Transforming acidic coiled-coil-containing protein 2	O95359	0.184399	0.396112	-0.257615	O95359	sp|O95359|TACC2_HUMAN Transforming acidic coiled-coil-containing protein 2 OS=Homo sapiens OX=9606 GN=TACC2 PE=1 SV=3	1	91	91	88	43.9	43.9	43.4	309.42	23.9386	23.6382	23.6612	23.9262	23.9023	24.7421	23.8828	24.0897	23.9102	23.6835	23.6693	23.9837	23.6279	23.6029	23.94	23.9352
TRIM16	Tripartite motif-containing protein 16	O95361	0.677222	0.826403	-0.114534	O95361;Q309B1	sp|O95361|TRI16_HUMAN Tripartite motif-containing protein 16 OS=Homo sapiens OX=9606 GN=TRIM16 PE=1 SV=3	2	25	25	25	60.8	60.8	60.8	63.954	22.7286	22.483	22.4565	22.7886	22.6714	23.4661	21.6718	22.5664	22.4448	22.4553	22.5745	22.2392	22.4919	22.3202	22.8101	22.8612
FARS2	Phenylalanine--tRNA ligase, mitochondrial	O95363	0.158882	0.360773	0.227013	O95363	sp|O95363|SYFM_HUMAN Phenylalanine--tRNA ligase, mitochondrial OS=Homo sapiens OX=9606 GN=FARS2 PE=1 SV=1	1	6	6	6	14.6	14.6	14.6	52.356	18.4978	18.7206	18.8843	18.9422	18.508	18.2464	18.5156	18.322	18.7597	18.5261	18.8787	18.6561	18.742	18.5833	19.1276	18.6223
ZBTB7A	Zinc finger and BTB domain-containing protein 7A	O95365	0.280724	0.50333	0.165237	O95365	sp|O95365|ZBT7A_HUMAN Zinc finger and BTB domain-containing protein 7A OS=Homo sapiens OX=9606 GN=ZBTB7A PE=1 SV=1	1	5	5	5	13.4	13.4	13.4	61.438	18.8326	18.9335	18.9701	18.9773	19.3425	19.4125	19.139	18.8336	19.2485	19.0598	19.4523	19.2103	19.1264	19.1874	18.7627	19.3101
LYPLA2	Acyl-protein thioesterase 2	O95372	0.24592	0.466225	-0.298787	O95372	sp|O95372|LYPA2_HUMAN Acyl-protein thioesterase 2 OS=Homo sapiens OX=9606 GN=LYPLA2 PE=1 SV=1	1	9	9	9	46.8	46.8	46.8	24.737	21.7379	22.109	22.3492	22.3037	21.618	22.4962	22.3256	22.1942	21.8298	21.721	22.4997	22.2047	21.3297	21.5616	22.0013	22.3292
IPO7	Importin-7	O95373	0.208593	0.424883	-0.128492	O95373	sp|O95373|IPO7_HUMAN Importin-7 OS=Homo sapiens OX=9606 GN=IPO7 PE=1 SV=1	1	28	28	28	33.6	33.6	33.6	119.52	22.8405	22.8783	22.7486	22.8486	22.8777	22.9143	22.7008	22.8727	22.7699	22.5887	22.6618	22.7699	22.7745	23.1667	22.5992	22.6384
ARIH2	E3 ubiquitin-protein ligase ARIH2	O95376	0.938878	0.971819	0.0138916	O95376	sp|O95376|ARI2_HUMAN E3 ubiquitin-protein ligase ARIH2 OS=Homo sapiens OX=9606 GN=ARIH2 PE=1 SV=1	1	7	7	7	14	14	14	57.818	19.6393	19.7496	19.8422	19.7702	19.1862	20.362	19.7947	19.519	19.7471	19.8217	19.8664	19.7496	19.8422	19.5606	19.8227	19.5298
TNFAIP8	Tumor necrosis factor alpha-induced protein 8	O95379	0.207977	0.42433	0.354505	O95379	sp|O95379|TFIP8_HUMAN Tumor necrosis factor alpha-induced protein 8 OS=Homo sapiens OX=9606 GN=TNFAIP8 PE=1 SV=1	1	8	8	8	42.4	42.4	42.4	23.003	20.3049	20.2656	20.4793	19.7797	19.9809	19.9382	20.2963	19.9527	20.444	20.5015	21.0872	20.862	20.1498	20.4952	19.6359	19.7879
MAP3K6	Mitogen-activated protein kinase kinase kinase 6	O95382	0.0589696	0.201357	-0.40822	O95382;Q12852;O43283	sp|O95382|M3K6_HUMAN Mitogen-activated protein kinase kinase kinase 6 OS=Homo sapiens OX=9606 GN=MAP3K6 PE=1 SV=3	3	9	7	7	8.8	7.5	7.5	142.59	18.0792	18.5104	18.6947	18.8935	18.4957	19.0846	18.8889	18.7582	18.3879	18.0371	18.0975	18.3603	18.1851	18.5591	18.65	18.8647
SLU7	Pre-mRNA-splicing factor SLU7	O95391	0.0981483	0.272078	0.366621	O95391	sp|O95391|SLU7_HUMAN Pre-mRNA-splicing factor SLU7 OS=Homo sapiens OX=9606 GN=SLU7 PE=1 SV=2	1	5	5	5	8	8	8	68.386	17.8636	17.5436	18.186	18.0279	18.004	18.5668	18.3776	18.1352	18.4012	18.2547	18.5913	18.2185	18.0948	17.8469	18.5305	18.7996
PGM3	Phosphoacetylglucosamine mutase	O95394	0.230541	0.449534	-0.146233	O95394	sp|O95394|AGM1_HUMAN Phosphoacetylglucosamine mutase OS=Homo sapiens OX=9606 GN=PGM3 PE=1 SV=1	1	30	30	30	66.4	66.4	66.4	59.851	23.7577	23.8333	23.4419	23.6029	23.7035	23.9817	23.4356	23.7067	23.5376	23.4722	23.7006	23.4449	23.7971	23.3797	23.7302	23.5899
GCNT3	Beta-1,3-galactosyl-O-glycosyl-glycoprotein beta-1,6-N-acetylglucosaminyltransferase 3	O95395	0.260259	0.482229	-0.365648	O95395	sp|O95395|GCNT3_HUMAN Beta-1,3-galactosyl-O-glycosyl-glycoprotein beta-1,6-N-acetylglucosaminyltransferase 3 OS=Homo sapiens OX=9606 GN=GCNT3 PE=2 SV=1	1	7	7	7	18.7	18.7	18.7	50.863	20.3219	20.2417	20.3195	20.2726	21.5863	20.2255	19.627	20.3865	20.4074	19.5772	20.6227	20.2509	19.8732	19.9747	20.2373	20.0101
MOCS3	Adenylyltransferase and sulfurtransferase MOCS3;Molybdopterin-synthase adenylyltransferase;Molybdopterin-synthase sulfurtransferase	O95396	0.103047	0.279478	-0.305447	O95396	sp|O95396|MOCS3_HUMAN Adenylyltransferase and sulfurtransferase MOCS3 OS=Homo sapiens OX=9606 GN=MOCS3 PE=1 SV=1	1	14	14	13	36.1	36.1	35.4	49.669	21.5709	21.3309	21.6976	21.7845	21.8599	21.3689	21.997	21.8493	21.7406	21.4041	21.0068	21.5829	21.7097	21.4925	21.7078	21.1209
CD2BP2	CD2 antigen cytoplasmic tail-binding protein 2	O95400	0.497472	0.69763	-0.16208	O95400	sp|O95400|CD2B2_HUMAN CD2 antigen cytoplasmic tail-binding protein 2 OS=Homo sapiens OX=9606 GN=CD2BP2 PE=1 SV=1	1	13	13	13	40.8	40.8	40.8	37.646	21.017	20.9269	21.7568	21.4966	21.6329	21.6739	21.5189	21.361	21.3064	21.1288	21.1515	21.7895	20.903	20.9413	21.8448	21.42
ZFYVE9	Zinc finger FYVE domain-containing protein 9	O95405	0.660837	0.814068	-0.113147	O95405	sp|O95405|ZFYV9_HUMAN Zinc finger FYVE domain-containing protein 9 OS=Homo sapiens OX=9606 GN=ZFYVE9 PE=1 SV=2	1	1	1	1	1	1	1	156.4	17.4365	17.1546	17.671	17.7845	17.4929	18.2864	18.1645	17.9452	17.3903	17.5132	17.1495	17.4929	18.1197	17.7506	17.9489	17.943
SVIL	Supervillin	O95425	0.00456309	0.0428282	0.490693	O95425	sp|O95425|SVIL_HUMAN Supervillin OS=Homo sapiens OX=9606 GN=SVIL PE=1 SV=2	1	27	27	27	14.2	14.2	14.2	247.74	20.8869	20.9392	21.083	21.0304	20.7939	21.2075	21.1037	20.6389	21.1888	21.0537	21.6296	21.1292	21.266	21.6865	20.9138	21.537
BAG4	BAG family molecular chaperone regulator 4	O95429	0.00014813	0.0039839	-0.573879	O95429	sp|O95429|BAG4_HUMAN BAG family molecular chaperone regulator 4 OS=Homo sapiens OX=9606 GN=BAG4 PE=1 SV=1	1	3	3	3	9.2	9.2	9.2	49.593	17.2962	17.2058	17.5043	17.4562	17.2802	17.754	17.7267	17.426	17.0686	17.2269	17.3013	17.2695	16.7025	16.9258	17.1353	16.8373
AHSA1	Activator of 90 kDa heat shock protein ATPase homolog 1	O95433	0.860204	0.933006	-0.0276031	O95433	sp|O95433|AHSA1_HUMAN Activator of 90 kDa heat shock protein ATPase homolog 1 OS=Homo sapiens OX=9606 GN=AHSA1 PE=1 SV=1	1	25	25	25	80.8	80.8	80.8	38.274	23.6045	23.4784	23.5809	23.633	23.2316	23.4277	23.3367	23.8852	23.676	23.5714	23.369	23.8352	23.4661	23.2714	23.6868	23.149
APOM	Apolipoprotein M	O95445	0.280289	0.503191	0.832203	O95445	sp|O95445|APOM_HUMAN Apolipoprotein M OS=Homo sapiens OX=9606 GN=APOM PE=1 SV=2	1	4	4	4	33.5	33.5	33.5	21.253	17.7383	19.2926	16.7233	18.2109	19.5468	18.2099	17.7302	17.1186	18.325	19.9386	18.042	17.4107	19.0357	20.3237	17.0558	19.0537
LCA5L	Lebercilin-like protein	O95447	0.538377	0.727675	-0.136373	O95447	sp|O95447|LCA5L_HUMAN Lebercilin-like protein OS=Homo sapiens OX=9606 GN=LCA5L PE=1 SV=1	1	4	4	4	7.3	7.3	7.3	76.504	18.48	17.5911	18.0751	18.307	17.7983	17.6982	17.8149	17.8193	17.8785	17.6255	17.765	18.1221	17.6844	17.6844	18.4768	17.5911
PARN	Poly(A)-specific ribonuclease PARN	O95453	0.0013674	0.0192634	0.277805	O95453	sp|O95453|PARN_HUMAN Poly(A)-specific ribonuclease PARN OS=Homo sapiens OX=9606 GN=PARN PE=1 SV=1	1	12	12	12	20.2	20.2	20.2	73.45	20.6985	20.903	20.9622	21.0514	21.083	20.8791	20.9666	20.9706	21.266	21.1051	21.1735	21.1727	21.0371	20.8899	21.162	21.2486
PSMD3	26S proteasome non-ATPase regulatory subunit 3	O43242	2.26e-06	0.000183892	-0.501339	O43242	sp|O43242|PSMD3_HUMAN 26S proteasome non-ATPase regulatory subunit 3 OS=Homo sapiens OX=9606 GN=PSMD3 PE=1 SV=2	1	41	41	41	74	74	74	60.977	24.32	24.4063	24.7828	24.4725	24.31	24.7023	24.5444	24.539	24.104	24.2632	23.9334	24.1757	24.0945	24.2241	24.3233	24.1789
FMNL1	Formin-like protein 1	O95466	0.0585077	0.20052	0.699618	O95466	sp|O95466|FMNL1_HUMAN Formin-like protein 1 OS=Homo sapiens OX=9606 GN=FMNL1 PE=1 SV=3	1	27	27	26	26.3	26.3	25.5	121.85	21.8018	22.6051	21.4371	21.2449	21.6653	21.4661	20.9622	21.4674	21.8633	22.1458	22.9545	22.0087	22.1745	22.4405	21.0637	21.8783
GNAS	Neuroendocrine secretory protein 55;LHAL tetrapeptide;GPIPIRRH peptide	O95467	0.368302	0.590114	-0.631915	O95467	sp|O95467|GNAS3_HUMAN Neuroendocrine secretory protein 55 OS=Homo sapiens OX=9606 GN=GNAS PE=2 SV=1	1	4	4	4	13.1	13.1	13.1	28.028	18.7501	19.0357	18.9496	20.5971	19.9041	19.0708	17.7192	19.5861	18.2371	18.167	21.3242	18.6252	18.2345	17.9702	18.9444	18.6062
SGPL1	Sphingosine-1-phosphate lyase 1	O95470	0.73714	0.862914	0.0901325	O95470	sp|O95470|SGPL1_HUMAN Sphingosine-1-phosphate lyase 1 OS=Homo sapiens OX=9606 GN=SGPL1 PE=1 SV=3	1	6	6	6	12	12	12	63.523	18.9517	19.1862	19.0431	18.6843	19.0299	18.6207	19.0792	18.7637	18.7618	20.0313	18.8699	18.5658	18.9307	19.2485	18.4957	18.9549
H6PD	GDH/6PGL endoplasmic bifunctional protein;Glucose 1-dehydrogenase;6-phosphogluconolactonase	O95479	0.516522	0.71206	-0.11784	O95479	sp|O95479|G6PE_HUMAN GDH/6PGL endoplasmic bifunctional protein OS=Homo sapiens OX=9606 GN=H6PD PE=1 SV=2	1	30	30	30	41.6	41.6	41.6	88.892	23.546	23.6245	23.3559	23.3546	23.7471	23.041	23.2677	23.0161	23.1578	23.0241	23.5097	22.9581	23.5993	23.44	23.1635	23.4471
SEC24A	Protein transport protein Sec24A	O95486	0.624458	0.789176	-0.0536626	O95486	sp|O95486|SC24A_HUMAN Protein transport protein Sec24A OS=Homo sapiens OX=9606 GN=SEC24A PE=1 SV=2	1	19	17	17	21.5	20	20	119.75	22.2151	22.3212	22.0097	22.2412	22.5786	22.3626	21.9926	22.2605	22.2723	22.1901	22.2954	22.109	22.0213	22.2875	22.3037	22.2047
SEC24B	Protein transport protein Sec24B	O95487	0.0433892	0.1674	-0.443258	O95487	sp|O95487|SC24B_HUMAN Protein transport protein Sec24B OS=Homo sapiens OX=9606 GN=SEC24B PE=1 SV=2	1	20	20	18	18.5	18.5	17.3	137.42	21.1563	21.3934	20.9934	21.2231	22.3651	21.4475	21.2521	21.3951	21.0379	20.9246	21.0885	21.1901	21.1579	21.0991	21.2682	21.0017
VNN1	Pantetheinase	O95497	0.199096	0.413976	0.47533	O95497;Q9NY84	sp|O95497|VNN1_HUMAN Pantetheinase OS=Homo sapiens OX=9606 GN=VNN1 PE=1 SV=2	2	5	5	5	12.9	12.9	12.9	57.011	18.7124	19.0708	18.1134	18.3642	18.3756	18.392	18.2844	19.1194	18.7917	19.1315	18.6984	17.9489	19.7504	19.662	18.2724	18.8125
VNN2	Vascular non-inflammatory molecule 2	O95498	0.410942	0.62809	-0.257958	O95498	sp|O95498|VNN2_HUMAN Vascular non-inflammatory molecule 2 OS=Homo sapiens OX=9606 GN=VNN2 PE=1 SV=3	1	5	5	5	13.7	13.7	13.7	58.502	19.5166	19.4983	18.4327	19.1242	19.7887	19.4214	18.883	19.2494	18.8214	18.778	18.9994	18.5164	19.6788	19.1647	18.7795	19.7457
NADK	NAD kinase	O95544	0.000115368	0.00333306	1.22807	O95544	sp|O95544|NADK_HUMAN NAD kinase OS=Homo sapiens OX=9606 GN=NADK PE=1 SV=1	1	13	13	13	27.4	27.4	27.4	49.228	20.173	20.4618	19.7251	20.0878	20.1023	20.35	19.6677	20.2057	20.7149	20.9269	21.3251	19.9946	21.6308	21.5508	20.444	20.9962
TDP2	Tyrosyl-DNA phosphodiesterase 2	O95551	0.339764	0.559166	0.102623	O95551	sp|O95551|TYDP2_HUMAN Tyrosyl-DNA phosphodiesterase 2 OS=Homo sapiens OX=9606 GN=TDP2 PE=1 SV=1	1	1	1	1	3	3	3	40.929	17.137	17.2376	16.6891	16.8931	16.8473	16.9378	16.8757	16.8838	16.9641	17.08	16.8458	17.2467	16.9236	16.9512	17.0085	17.0506
SFT2D2	Vesicle transport protein SFT2B	O95562	0.0283414	0.128318	-0.667079	O95562	sp|O95562|SFT2B_HUMAN Vesicle transport protein SFT2B OS=Homo sapiens OX=9606 GN=SFT2D2 PE=1 SV=1	1	1	1	1	6.2	6.2	6.2	17.779	16.5634	16.0644	16.7325	16.42	17.5291	17.7084	17.1186	17.1744	16.6891	16.3444	16.4731	16.5778	16.5302	16.2594	16.1356	16.602
ETHE1	Persulfide dioxygenase ETHE1, mitochondrial	O95571	0.657915	0.812418	-0.128045	O95571	sp|O95571|ETHE1_HUMAN Persulfide dioxygenase ETHE1, mitochondrial OS=Homo sapiens OX=9606 GN=ETHE1 PE=1 SV=2	1	9	9	8	48.8	48.8	44.9	27.873	21.3125	21.1809	21.0062	21.1891	21.0822	22.0599	20.7815	20.965	21.106	20.9194	21.3453	21.2171	20.4781	20.6287	21.4687	21.704
ACSL3	Long-chain-fatty-acid--CoA ligase 3	O95573	0.00951734	0.0678081	-0.26601	O95573	sp|O95573|ACSL3_HUMAN Long-chain-fatty-acid--CoA ligase 3 OS=Homo sapiens OX=9606 GN=ACSL3 PE=1 SV=3	1	11	11	10	18.8	18.8	16.2	80.419	20.4237	20.6345	20.1376	20.3945	20.5767	20.5467	20.7208	20.4606	20.1568	20.4204	20.3237	20.2434	20.3372	20.4183	20.2249	20.2953
POLR1A	DNA-directed RNA polymerase I subunit RPA1	O95602	0.865047	0.936459	-0.019327	O95602	sp|O95602|RPA1_HUMAN DNA-directed RNA polymerase I subunit RPA1 OS=Homo sapiens OX=9606 GN=POLR1A PE=1 SV=2	1	19	19	18	15.1	15.1	14.5	194.81	20.4939	20.5179	20.8657	20.9174	20.7376	20.4713	20.6326	20.5308	20.655	20.3788	20.4995	20.7526	20.6952	20.5727	20.7681	20.7385
PCNT	Pericentrin	O95613	0.493005	0.693074	0.19103	O95613	sp|O95613|PCNT_HUMAN Pericentrin OS=Homo sapiens OX=9606 GN=PCNT PE=1 SV=4	1	4	4	4	1.2	1.2	1.2	378.03	16.6913	16.3567	16.6182	16.754	16.359	16.4637	16.5057	17.2111	16.1292	16.6049	17.2911	17.1647	16.6248	16.1886	16.6865	17.3294
YEATS4	YEATS domain-containing protein 4	O95619	0.224756	0.443054	0.234075	O95619	sp|O95619|YETS4_HUMAN YEATS domain-containing protein 4 OS=Homo sapiens OX=9606 GN=YEATS4 PE=1 SV=1	1	4	4	4	29.1	29.1	29.1	26.499	19.3739	20.1054	19.3446	19.5021	19.47	19.2334	19.3827	19.1284	19.2573	19.6368	19.6821	19.6209	20.0033	19.5412	19.3259	19.7711
CNOT4	CCR4-NOT transcription complex subunit 4	O95628	0.842074	0.923369	-0.0232871	O95628	sp|O95628|CNOT4_HUMAN CCR4-NOT transcription complex subunit 4 OS=Homo sapiens OX=9606 GN=CNOT4 PE=1 SV=3	1	3	3	3	6.1	6.1	6.1	63.509	18.7996	18.5475	18.7302	18.7953	18.4978	18.995	18.9401	18.9994	18.808	18.6252	18.7488	18.8626	18.9106	18.5794	18.724	18.9172
STAMBP	STAM-binding protein	O95630	0.00151242	0.0206001	-0.561021	O95630	sp|O95630|STABP_HUMAN STAM-binding protein OS=Homo sapiens OX=9606 GN=STAMBP PE=1 SV=1	1	10	10	10	25.2	25.2	25.2	48.076	22.1585	21.6425	21.8221	21.9682	21.406	21.6976	21.8391	21.9359	21.463	21.3172	21.0806	21.9954	21.3558	21.3831	21.4416	21.3223
NTN1	Netrin-1	O95631	0.419312	0.635369	0.140041	O95631	sp|O95631|NET1_HUMAN Netrin-1 OS=Homo sapiens OX=9606 GN=NTN1 PE=1 SV=2	1	3	3	3	7.8	7.8	7.8	67.748	18.0102	17.7915	18.1293	18.006	18.4316	17.7506	18.4367	17.7876	18.48	18.0299	18.0723	17.7968	18.3038	18.1101	18.1531	18.174
CPSF4	Cleavage and polyadenylation specificity factor subunit 4	O95639	0.816293	0.909232	-0.0667473	O95639	sp|O95639|CPSF4_HUMAN Cleavage and polyadenylation specificity factor subunit 4 OS=Homo sapiens OX=9606 GN=CPSF4 PE=1 SV=1	1	1	1	1	4.5	4.5	4.5	30.255	13.9858	14.0199	14.2591	14.0486	13.1917	14.5875	14.6638	13.874	13.9049	14.0347	13.6828	14.7886	14.0085	13.8623	13.9585	14.0199
ASMTL	N-acetylserotonin O-methyltransferase-like protein	O95671	0.887216	0.947784	0.0278381	O95671	sp|O95671|ASML_HUMAN Probable bifunctional dTTP/UTP pyrophosphatase/methyltransferase protein OS=Homo sapiens OX=9606 GN=ASMTL PE=1 SV=3	1	23	23	23	40.1	40.1	40.1	68.856	22.3893	22.4217	22.735	22.1597	22.5515	22.2829	22.6454	22.5745	22.483	22.6596	21.8371	22.9817	22.7199	22.4065	22.3448	22.482
CDS2	Phosphatidate cytidylyltransferase 2	O95674	0.0181343	0.0988729	-0.457127	O95674	sp|O95674|CDS2_HUMAN Phosphatidate cytidylyltransferase 2 OS=Homo sapiens OX=9606 GN=CDS2 PE=1 SV=1	1	2	2	2	7	7	7	51.417	17.6208	17.5719	17.6724	17.3398	17.0874	17.1071	17.9171	17.5675	17.1322	17.5461	17.0437	17.0751	17.272	17.0065	17.4708	16.8027
EYA4	Eyes absent homolog 4	O95677	0.77974	0.889002	0.0494935	O95677	sp|O95677|EYA4_HUMAN Eyes absent homolog 4 OS=Homo sapiens OX=9606 GN=EYA4 PE=1 SV=2	1	1	1	1	2.5	2.5	2.5	69.504	14.3211	14.13	14.7097	14.6109	14.1645	14.3581	14.8548	14.4018	14.5649	14.3109	14.2217	14.4695	14.9712	14.4572	14.5192	14.3109
FGFR1OP	FGFR1 oncogene partner	O95684	0.333172	0.554031	-0.163357	O95684	sp|O95684|FR1OP_HUMAN FGFR1 oncogene partner OS=Homo sapiens OX=9606 GN=FGFR1OP PE=1 SV=1	1	11	11	11	34.1	34.1	34.1	43.064	19.6608	19.4747	19.8173	19.7465	19.3817	19.4774	19.5352	19.5715	19.4897	19.5972	19.6368	19.8865	19.5397	19.1506	19.5231	18.9356
PPP1R3D	Protein phosphatase 1 regulatory subunit 3D	O95685	0.904634	0.95647	-0.0214724	O95685	sp|O95685|PPR3D_HUMAN Protein phosphatase 1 regulatory subunit 3D OS=Homo sapiens OX=9606 GN=PPP1R3D PE=1 SV=1	1	5	5	5	24.7	24.7	24.7	32.559	18.3681	18.2585	18.4269	18.446	18.0387	19.1715	18.4666	18.5562	18.4867	18.2998	18.5562	18.372	18.2914	18.435	18.6795	18.4929
POP4	Ribonuclease P protein subunit p29	O95707	0.0601642	0.203371	-0.219796	O95707	sp|O95707|RPP29_HUMAN Ribonuclease P protein subunit p29 OS=Homo sapiens OX=9606 GN=POP4 PE=1 SV=2	1	2	2	2	9.5	9.5	9.5	25.424	17.1623	17.4929	17.3635	17.3982	17.1477	17.177	17.4607	17.2423	17.3137	17.0963	16.8129	17.0636	17.2145	17.2851	17.3747	17.0649
RAB3D	Ras-related protein Rab-3D	O95716	0.574258	0.753719	-0.0772778	O95716	sp|O95716|RAB3D_HUMAN Ras-related protein Rab-3D OS=Homo sapiens OX=9606 GN=RAB3D PE=1 SV=1	1	12	10	8	68.9	62.1	49.8	24.267	21.6678	21.8018	21.8698	21.8351	21.8884	21.7509	21.5732	21.7854	21.2499	21.6079	21.8559	21.5333	21.807	21.7315	22.0032	21.9553
SNAP29	Synaptosomal-associated protein 29	O95721	0.0525982	0.187478	-0.304817	O95721	sp|O95721|SNP29_HUMAN Synaptosomal-associated protein 29 OS=Homo sapiens OX=9606 GN=SNAP29 PE=1 SV=1	1	12	12	12	54.3	54.3	54.3	28.97	21.3767	20.8164	21.4776	21.1022	20.9748	21.5275	21.2118	21.3159	21.1404	21.0186	21.1022	21.1416	20.5935	20.9374	21.0931	21.0858
OXSR1	Serine/threonine-protein kinase OSR1	O95747	0.108352	0.287642	-0.255202	O95747	sp|O95747|OXSR1_HUMAN Serine/threonine-protein kinase OSR1 OS=Homo sapiens OX=9606 GN=OXSR1 PE=1 SV=1	1	20	20	16	43.6	43.6	37.4	58.022	22.5714	23.021	22.4052	22.4065	23.0309	22.5933	22.4997	22.4615	22.3843	22.3578	22.5992	22.5255	22.2923	22.4635	22.2033	22.7486
GGPS1	Geranylgeranyl pyrophosphate synthase	O95749	0.000271288	0.00606177	-0.495005	O95749	sp|O95749|GGPPS_HUMAN Geranylgeranyl pyrophosphate synthase OS=Homo sapiens OX=9606 GN=GGPS1 PE=1 SV=1	1	10	10	10	33.3	33.3	33.3	34.87	22.0219	21.9292	21.7751	21.8797	21.8018	22.2182	21.5285	21.7454	21.5935	21.3979	21.3043	21.704	21.4548	21.3854	21.8044	21.5107
RAB36	Ras-related protein Rab-36	O95755	0.639837	0.800431	-0.118598	O95755	sp|O95755|RAB36_HUMAN Ras-related protein Rab-36 OS=Homo sapiens OX=9606 GN=RAB36 PE=2 SV=2	1	1	1	1	4.8	4.8	4.8	36.322	14.1832	13.34	14.2629	14.5261	14.0621	13.874	13.8623	14.13	13.5544	14.0709	13.6544	14.2591	13.6153	14.3581	14.3655	13.7053
HSPA4L	Heat shock 70 kDa protein 4L	O95757	0.262081	0.484267	-0.163268	O95757	sp|O95757|HS74L_HUMAN Heat shock 70 kDa protein 4L OS=Homo sapiens OX=9606 GN=HSPA4L PE=1 SV=3	1	44	41	41	64.6	59.4	59.4	94.511	24.1864	23.8828	23.994	24.1183	24.0736	24.1954	24.5012	24.4329	23.9837	24.2498	23.7485	24.3435	23.9334	24.0599	23.9596	24.2008
PTBP3	Polypyrimidine tract-binding protein 3	O95758	0.873747	0.941056	-0.0316997	O95758	sp|O95758|PTBP3_HUMAN Polypyrimidine tract-binding protein 3 OS=Homo sapiens OX=9606 GN=PTBP3 PE=1 SV=2	1	16	13	13	41.5	37	37	59.689	21.015	20.6389	20.9818	20.8662	20.7016	21.1042	21.1829	21.0362	20.8632	20.6629	21.2404	21.5029	20.4725	20.6269	20.9308	21.0514
TBC1D8	TBC1 domain family member 8	O95759	0.104785	0.281917	-0.254908	O95759	sp|O95759|TBCD8_HUMAN TBC1 domain family member 8 OS=Homo sapiens OX=9606 GN=TBC1D8 PE=1 SV=3	1	17	17	17	18.2	18.2	18.2	130.83	20.6781	20.5086	20.9962	20.8018	20.6269	20.4813	21.0761	20.8252	20.6602	20.6525	20.6032	20.9208	20.4995	20.3452	20.6893	20.21
IL33	Interleukin-33;Interleukin-33 (95-270);Interleukin-33 (99-270);Interleukin-33 (109-270)	O95760	0.158724	0.360652	-0.51468	O95760	sp|O95760|IL33_HUMAN Interleukin-33 OS=Homo sapiens OX=9606 GN=IL33 PE=1 SV=1	1	4	4	4	15.6	15.6	15.6	30.759	20.5173	20.0022	21.4943	20.4752	19.3324	19.6248	20.9174	20.466	19.6713	20.0281	19.9041	20.1238	19.8532	20.2008	20.1376	20.0569
LSM8	U6 snRNA-associated Sm-like protein LSm8	O95777	0.219225	0.437406	0.195324	O95777	sp|O95777|LSM8_HUMAN U6 snRNA-associated Sm-like protein LSm8 OS=Homo sapiens OX=9606 GN=LSM8 PE=1 SV=3	1	7	7	7	99	99	99	10.403	21.5794	21.5709	21.7472	21.5654	21.4219	22.1285	22.0124	21.9671	21.8949	21.9788	21.8756	22.0814	21.6038	21.6347	21.9865	22.0203
AP2A1	AP-2 complex subunit alpha-1	O95782	0.990417	0.996751	-0.00157471	O95782	sp|O95782|AP2A1_HUMAN AP-2 complex subunit alpha-1 OS=Homo sapiens OX=9606 GN=AP2A1 PE=1 SV=3	1	50	50	38	59.2	59.2	49.2	107.54	24.2592	24.367	24.016	24.0736	23.9817	24.1844	24.2319	24.01	24.0507	23.9918	24.0619	24.0478	24.6329	24.248	23.9874	24.0945
WIZ	Protein Wiz	O95785	0.239238	0.458828	0.254889	O95785	sp|O95785|WIZ_HUMAN Protein Wiz OS=Homo sapiens OX=9606 GN=WIZ PE=1 SV=2	1	4	4	4	3.8	3.8	3.8	178.67	17.401	16.9162	17.3518	17.4414	17.0103	17.1936	17.138	17.0686	17.262	17.561	17.641	17.4607	16.7	17.0226	17.3655	17.9215
DDX58	Probable ATP-dependent RNA helicase DDX58	O95786	5.41e-05	0.00193451	1.78776	O95786	sp|O95786|DDX58_HUMAN Probable ATP-dependent RNA helicase DDX58 OS=Homo sapiens OX=9606 GN=DDX58 PE=1 SV=2	1	37	37	37	44.5	44.5	44.5	106.6	22.5029	22.5921	22.3876	22.611	22.6604	22.7115	22.1377	22.4758	24.1864	23.4984	23.8438	21.8767	23.9837	24.8302	23.9614	23.812
STAU1	Double-stranded RNA-binding protein Staufen homolog 1	O95793	0.0932332	0.264821	0.206995	O95793	sp|O95793|STAU1_HUMAN Double-stranded RNA-binding protein Staufen homolog 1 OS=Homo sapiens OX=9606 GN=STAU1 PE=1 SV=2	1	24	24	21	42.5	42.5	38.5	63.182	22.8612	22.6092	23.2153	22.9222	23.2304	22.8954	23.0902	23.0117	23.0955	23.1068	23.2381	23.2066	22.9354	23.1224	22.9677	23.3109
NDST4	Bifunctional heparan sulfate N-deacetylase/N-sulfotransferase 4;Heparan sulfate N-deacetylase 4;Heparan sulfate N-sulfotransferase 4;Bifunctional heparan sulfate N-deacetylase/N-sulfotransferase 3;Heparan sulfate N-deacetylase 3;Heparan sulfate N-sulfotransferase 3	Q9H3R1;O95803	0.173322	0.381742	0.815712	Q9H3R1;O95803	sp|Q9H3R1|NDST4_HUMAN Bifunctional heparan sulfate N-deacetylase/N-sulfotransferase 4 OS=Homo sapiens OX=9606 GN=NDST4 PE=2 SV=1;sp|O95803|NDST3_HUMAN Bifunctional heparan sulfate N-deacetylase/N-sulfotransferase 3 OS=Homo sapiens OX=9606 GN=NDST3 PE=2 SV=	2	2	2	2	1.7	1.7	1.7	100.71	18.326	18.5833	17.4107	18.4204	19.5921	17.7365	17.3677	17.9489	18.4523	18.3199	18.4435	18.2345	20.5732	19.7576	18.1221	18.006
CAVIN2	Serum deprivation-response protein	O95810	0.365193	0.587251	-0.222083	O95810	sp|O95810|CAVN2_HUMAN Caveolae-associated protein 2 OS=Homo sapiens OX=9606 GN=CAVIN2 PE=1 SV=3	1	8	8	8	22.4	22.4	22.4	47.173	19.7008	19.4911	19.2616	19.8855	20.365	19.4339	19.0029	19.5397	19.4747	19.4731	19.0719	19.8173	19.6035	19.1474	19.5667	19.2942
BAG2	BAG family molecular chaperone regulator 2	O95816	0.0619035	0.206597	-0.733754	O95816	sp|O95816|BAG2_HUMAN BAG family molecular chaperone regulator 2 OS=Homo sapiens OX=9606 GN=BAG2 PE=1 SV=1	1	6	6	6	27.5	27.5	27.5	23.772	20.0878	19.7521	20.7716	20.1042	19.4029	19.6601	20.5892	19.6833	19.509	20.1077	19.1545	20.2628	19.1874	19.1284	20.0869	18.5458
BAG3	BAG family molecular chaperone regulator 3	O95817	0.132013	0.323148	-0.338799	O95817	sp|O95817|BAG3_HUMAN BAG family molecular chaperone regulator 3 OS=Homo sapiens OX=9606 GN=BAG3 PE=1 SV=3	1	30	30	30	68.9	68.9	68.9	61.594	22.8665	22.5492	23.0224	23.1288	22.7833	23.4569	23.3417	23.4043	22.8586	23.0331	22.6625	22.8176	22.2583	22.7921	22.9653	23.2869
MAP4K4	Mitogen-activated protein kinase kinase kinase kinase 4	O95819	0.021694	0.109209	0.444816	O95819	sp|O95819|M4K4_HUMAN Mitogen-activated protein kinase kinase kinase kinase 4 OS=Homo sapiens OX=9606 GN=MAP4K4 PE=1 SV=2	1	13	7	6	11.4	7.3	6.8	142.1	18.417	18.4193	18.1926	18.4088	18.6421	18.6585	18.3709	18.0882	18.2735	18.8494	18.9106	18.536	18.7688	18.576	18.435	19.3145
MLYCD	Malonyl-CoA decarboxylase, mitochondrial	O95822	0.397221	0.616608	0.210764	O95822	sp|O95822|DCMC_HUMAN Malonyl-CoA decarboxylase, mitochondrial OS=Homo sapiens OX=9606 GN=MLYCD PE=1 SV=3	1	9	9	9	20.1	20.1	20.1	55.003	21.1797	21.0943	21.1606	21.3777	20.7708	20.4752	20.4881	20.1376	20.8192	20.6533	21.1634	20.8144	21.1272	21.0464	21.3203	20.9083
CRYZL1	Quinone oxidoreductase-like protein 1	O95825	0.201575	0.417046	-0.262075	O95825	sp|O95825|QORL1_HUMAN Quinone oxidoreductase-like protein 1 OS=Homo sapiens OX=9606 GN=CRYZL1 PE=1 SV=2	1	10	10	10	33.8	33.8	33.8	38.696	21.4556	21.0527	21.3055	21.5768	20.9498	21.2824	21.2809	21.3922	21.2533	21.2428	20.9221	21.3495	20.4237	21.034	21.5863	21.031
AIFM1	Apoptosis-inducing factor 1, mitochondrial	O95831	0.00720816	0.0568354	-0.429437	O95831	sp|O95831|AIFM1_HUMAN Apoptosis-inducing factor 1, mitochondrial OS=Homo sapiens OX=9606 GN=AIFM1 PE=1 SV=1	1	27	27	27	57.7	57.7	57.7	66.9	23.4308	23.4004	23.2165	23.3673	23.1082	22.9086	23.0275	22.995	22.7595	23.3144	22.995	22.6332	22.5798	22.8078	23.0443	22.9389
CLIC3	Chloride intracellular channel protein 3	O95833	0.250604	0.47186	-0.258532	O95833	sp|O95833|CLIC3_HUMAN Chloride intracellular channel protein 3 OS=Homo sapiens OX=9606 GN=CLIC3 PE=1 SV=2	1	9	9	9	58.1	58.1	58.1	26.648	21.5019	21.3251	20.5642	21.1829	21.0232	21.2533	20.5337	21.4765	20.8008	20.6616	20.8462	21.1231	20.6671	21.1299	20.9182	21.2802
EML2	Echinoderm microtubule-associated protein-like 2	O95834	0.126709	0.315853	-0.363921	O95834;Q6ZMW3;Q05BV3	sp|O95834|EMAL2_HUMAN Echinoderm microtubule-associated protein-like 2 OS=Homo sapiens OX=9606 GN=EML2 PE=1 SV=1	3	26	26	25	47.6	47.6	46.4	70.678	24.9521	24.2498	24.5747	24.6024	23.9676	24.0945	24.7913	24.9071	24.4147	24.4932	23.8956	24.3134	24.2926	24.32	24.5972	23.7947
GNA14	Guanine nucleotide-binding protein subunit alpha-14	O95837	0.00936441	0.0671116	-0.85503	O95837	sp|O95837|GNA14_HUMAN Guanine nucleotide-binding protein subunit alpha-14 OS=Homo sapiens OX=9606 GN=GNA14 PE=1 SV=1	1	10	3	3	30.7	9.3	9.3	41.57	20.5617	19.3687	20.0569	19.3561	19.2559	19.223	20.4424	19.5246	19.3239	18.9283	19.3406	19.0029	19.1792	19.0416	19.6917	18.5397
ANGPTL1	Angiopoietin-related protein 1	O95841	0.0387347	0.156976	0.932039	O95841	sp|O95841|ANGL1_HUMAN Angiopoietin-related protein 1 OS=Homo sapiens OX=9606 GN=ANGPTL1 PE=2 SV=1	1	1	1	1	1.8	1.8	1.8	56.719	16.7431	16.8635	16.232	16.6479	17.5385	16.1493	15.3435	16.3567	17.2058	16.8005	18.02	15.9759	17.151	17.469	17.5719	16.8487
NUDT14	Uridine diphosphate glucose pyrophosphatase	O95848	0.396309	0.615906	-0.261891	O95848	sp|O95848|NUD14_HUMAN Uridine diphosphate glucose pyrophosphatase OS=Homo sapiens OX=9606 GN=NUDT14 PE=1 SV=2	1	6	6	6	44.1	44.1	44.1	24.118	21.6224	20.5261	21.3945	21.2084	20.4424	20.438	21.0548	21.4759	20.7835	20.8791	20.4669	21.1919	20.766	20.8168	21.4594	20.3466
TSPAN15	Tetraspanin-15	O95858	0.00878762	0.0649932	-0.696752	O95858	sp|O95858|TSN15_HUMAN Tetraspanin-15 OS=Homo sapiens OX=9606 GN=TSPAN15 PE=1 SV=1	1	2	2	2	6.8	6.8	6.8	33.165	18.0439	17.5492	17.8894	17.6911	17.4945	17.6618	18.8572	17.8905	17.3441	17.4508	17.0471	17.5532	17.9932	17.4078	17.1895	17.2282
BPNT1	3(2),5-bisphosphate nucleotidase 1	O95861	0.00550155	0.0481532	-0.432173	O95861	sp|O95861|BPNT1_HUMAN 3(2),5-bisphosphate nucleotidase 1 OS=Homo sapiens OX=9606 GN=BPNT1 PE=1 SV=1	1	20	20	20	83.4	83.4	83.4	33.392	23.3559	23.2793	23.3383	23.0224	22.7377	23.4804	23.0456	23.1259	22.8567	22.9474	22.8449	23.1653	22.7331	22.6639	23.1115	22.6664
DDAH2	N(G),N(G)-dimethylarginine dimethylaminohydrolase 2	O95865	0.0135963	0.0839387	-0.803523	O95865	sp|O95865|DDAH2_HUMAN N(G),N(G)-dimethylarginine dimethylaminohydrolase 2 OS=Homo sapiens OX=9606 GN=DDAH2 PE=1 SV=1	1	13	12	12	57.2	54.4	54.4	29.644	22.0908	21.9595	22.3202	21.8159	21.7458	21.9099	22.1481	22.7635	21.4594	22.5368	21.2413	21.9713	20.9973	21.2682	21.8718	20.9518
LY6G6C	Lymphocyte antigen 6 complex locus protein G6c	O95867	NA	NA	0	O95867	sp|O95867|LY66C_HUMAN Lymphocyte antigen 6 complex locus protein G6c OS=Homo sapiens OX=9606 GN=LY6G6C PE=1 SV=1	1	1	1	1	12.8	12.8	12.8	13.821	0	0	0	0	0	0	0	0	0	0	0	0	0	0	0	0
C6ORF47	Uncharacterized protein C6orf47	O95873	0.179945	0.390163	0.277748	O95873	sp|O95873|CF047_HUMAN Uncharacterized protein C6orf47 OS=Homo sapiens OX=9606 GN=C6orf47 PE=1 SV=2	1	3	3	3	11.2	11.2	11.2	31.71	16.1856	16.1642	16.4389	16.3191	16.4389	16.747	16.9788	16.4875	16.7899	17.0248	16.9937	16.397	16.4796	16.5751	16.196	16.844
TXNDC12	Thioredoxin domain-containing protein 12	O95881	0.00212722	0.0257494	-0.584673	O95881	sp|O95881|TXD12_HUMAN Thioredoxin domain-containing protein 12 OS=Homo sapiens OX=9606 GN=TXNDC12 PE=1 SV=1	1	9	9	9	45.3	45.3	45.3	19.206	22.1294	21.891	22.644	22.4884	22.4572	22.1204	22.0032	22.0853	21.9703	21.6318	21.997	22.2076	21.464	21.6363	22.0285	21.6413
ECD	Protein SGT1	O95905	0.000840571	0.0135739	-0.539318	O95905	sp|O95905|ECD_HUMAN Protein ecdysoneless homolog OS=Homo sapiens OX=9606 GN=ECD PE=1 SV=1	1	3	3	3	5.4	5.4	5.4	72.757	18.7479	18.7895	18.8526	19.161	18.9701	18.8535	18.562	18.7488	18.4724	18.4469	18.5867	18.4012	17.986	18.3558	18.9369	18.5089
SYF2	Pre-mRNA-splicing factor SYF2	O95926	1.46e-05	0.000720013	0.937124	O95926	sp|O95926|SYF2_HUMAN Pre-mRNA-splicing factor SYF2 OS=Homo sapiens OX=9606 GN=SYF2 PE=1 SV=1	1	6	6	5	33.3	33.3	21.8	28.722	19.4428	19.0137	19.4534	19.9103	19.9671	19.2321	19.6209	19.5328	20.4801	20.0121	20.3008	19.9377	20.3049	20.3628	19.6466	20.3247
SCGB1D1	Secretoglobin family 1D member 1	O95968	0.168588	0.375273	1.89573	O95968	sp|O95968|SG1D1_HUMAN Secretoglobin family 1D member 1 OS=Homo sapiens OX=9606 GN=SCGB1D1 PE=1 SV=1	1	5	5	5	24.4	24.4	24.4	9.898	20.5732	22.0969	20.5261	20.3298	23.8678	20.5492	19.9103	20.2166	22.8981	19.9269	25.6171	20.644	20.5671	21.1042	26.076	21.7485
SCGB1D2	Secretoglobin family 1D member 2	O95969	0.580463	0.758767	-0.337171	O95969	sp|O95969|SG1D2_HUMAN Secretoglobin family 1D member 2 OS=Homo sapiens OX=9606 GN=SCGB1D2 PE=2 SV=1	1	2	2	2	22.2	22.2	22.2	9.925	21.1634	20.9684	19.2131	19.0508	19.5538	21.2843	19.3694	19.669	19.0792	19.8961	21.1671	19.6065	20.4826	19.5779	19.7424	18.8509
MBD3	Methyl-CpG-binding domain protein 3	O95983	0.0897166	0.258894	-0.439837	O95983	sp|O95983|MBD3_HUMAN Methyl-CpG-binding domain protein 3 OS=Homo sapiens OX=9606 GN=MBD3 PE=1 SV=1	1	3	2	2	10.7	8.2	8.2	32.844	14.5036	14.6964	15.7093	14.6314	14.6964	15.4021	15.5986	14.9393	14.5327	14.8733	14.5379	14.9303	14.879	14.4968	14.799	14.6891
TOP3B	DNA topoisomerase 3-beta-1	O95985	0.108219	0.287642	-0.499989	O95985	sp|O95985|TOP3B_HUMAN DNA topoisomerase 3-beta-1 OS=Homo sapiens OX=9606 GN=TOP3B PE=1 SV=1	1	5	5	4	6.7	6.7	5.5	96.661	19.3309	19.0897	19.3097	19.4061	20.7507	19.9071	19.6907	19.4964	19.197	19.8204	19.1506	19.2908	18.9689	19.0783	19.7088	18.9938
NUDT3	Diphosphoinositol polyphosphate phosphohydrolase 1	O95989	0.778567	0.888212	0.0466795	O95989	sp|O95989|NUDT3_HUMAN Diphosphoinositol polyphosphate phosphohydrolase 1 OS=Homo sapiens OX=9606 GN=NUDT3 PE=1 SV=1	1	9	8	8	63.4	59.3	59.3	19.471	21.6557	21.0637	21.4434	21.3262	20.7315	21.5418	21.4704	21.5605	21.1671	21.4399	21.4674	21.4389	21.3439	21.4861	21.4032	21.3055
AGR2	Anterior gradient protein 2 homolog	O95994	0.00798941	0.0614877	-0.717893	O95994	sp|O95994|AGR2_HUMAN Anterior gradient protein 2 homolog OS=Homo sapiens OX=9606 GN=AGR2 PE=1 SV=1	1	14	14	13	72	72	65.7	19.979	25.9668	25.3052	25.3343	26.1868	25.6829	25.7434	24.8714	25.7521	24.8791	24.7677	25.0606	25.7199	24.8864	25.0451	25.4904	25.0129
GAS8	Growth arrest-specific protein 8	O95995	0.371561	0.592269	-0.276197	O95995	sp|O95995|DRC4_HUMAN Dynein regulatory complex subunit 4 OS=Homo sapiens OX=9606 GN=GAS8 PE=1 SV=1	1	11	11	11	23.4	23.4	23.4	56.355	19.8517	19.3575	19.6646	19.6182	19.409	18.9065	20.2255	19.8139	19.2195	19.0587	19.3084	20.2746	19.6143	19.6525	19.4624	18.7251
BCL10	B-cell lymphoma/leukemia 10	O95999	0.588015	0.764559	0.0773186	O95999	sp|O95999|BCL10_HUMAN B-cell lymphoma/leukemia 10 OS=Homo sapiens OX=9606 GN=BCL10 PE=1 SV=1	1	9	9	9	34.3	34.3	34.3	26.251	20.4372	20.568	20.4568	20.3475	20.0896	20.8861	20.3914	20.472	20.5239	20.4301	20.5593	20.5211	20.5173	20.447	20.2353	20.8433
NDUFB10	NADH dehydrogenase [ubiquinone] 1 beta subcomplex subunit 10	O96000	0.00106623	0.0159706	-1.34324	O96000	sp|O96000|NDUBA_HUMAN NADH dehydrogenase [ubiquinone] 1 beta subcomplex subunit 10 OS=Homo sapiens OX=9606 GN=NDUFB10 PE=1 SV=3	1	4	4	4	27.9	27.9	27.9	20.776	16.8717	16.9512	16.9146	17.2851	16.5345	17.9521	18.5543	18.1831	16.5969	16.8861	15.892	16.5821	16.2891	16.3722	16.2754	16.9044
CLPTM1	Cleft lip and palate transmembrane protein 1	O96005	0.0135469	0.083735	-0.53253	O96005	sp|O96005|CLPT1_HUMAN Cleft lip and palate transmembrane protein 1 OS=Homo sapiens OX=9606 GN=CLPTM1 PE=1 SV=1	1	2	2	2	5.7	5.7	5.7	76.096	16.0017	16.3925	16.0281	15.8855	16.0904	16.7247	16.861	16.6227	15.8821	16.0412	15.879	15.6935	16.0747	16.0527	15.7391	16.2913
ZBED1	Zinc finger BED domain-containing protein 1	O96006	0.804801	0.902776	-0.0271448	O96006	sp|O96006|ZBED1_HUMAN Zinc finger BED domain-containing protein 1 OS=Homo sapiens OX=9606 GN=ZBED1 PE=1 SV=1	1	4	4	4	8.1	8.1	8.1	78.155	18.724	18.61	18.9283	18.7124	18.8023	18.3447	18.5609	18.5405	18.6057	18.5475	18.5881	18.5714	18.7183	18.6693	18.8757	18.4968
MOCS2	Molybdopterin synthase catalytic subunit	O96007	0.490421	0.690755	-0.152792	O96007	sp|O96007|MOC2B_HUMAN Molybdopterin synthase catalytic subunit OS=Homo sapiens OX=9606 GN=MOCS2 PE=1 SV=1	1	8	8	8	45.7	45.7	45.7	20.944	20.4362	20.2426	20.5079	20.2084	20.1769	21.1626	20.5167	20.5739	20.6326	20.221	20.1145	20.3072	20.5444	19.8555	20.7067	20.596
PAK4	Serine/threonine-protein kinase PAK 4	O96013	0.401742	0.620518	-0.10605	O96013;Q9P286	sp|O96013|PAK4_HUMAN Serine/threonine-protein kinase PAK 4 OS=Homo sapiens OX=9606 GN=PAK4 PE=1 SV=1	2	13	13	13	29.1	29.1	29.1	64.071	20.7774	20.5671	20.8714	20.8579	20.713	20.9603	21.2102	21.0429	20.8327	20.6369	20.8018	20.7784	20.8687	20.5534	20.979	20.9612
DNAL4	Dynein light chain 4, axonemal	O96015	0.31481	0.536606	-0.444078	O96015	sp|O96015|DNAL4_HUMAN Dynein light chain 4, axonemal OS=Homo sapiens OX=9606 GN=DNAL4 PE=1 SV=1	1	5	5	5	33.3	33.3	33.3	12.009	21.5763	20.8932	20.9246	20.8957	20.1238	20.3492	20.9673	20.8834	20.5537	20.2472	20.1345	21.5216	20.7875	20.4229	21.3515	19.1322
CHEK2	Serine/threonine-protein kinase Chk2	O96017	0.433486	0.647558	0.0746781	O96017	sp|O96017|CHK2_HUMAN Serine/threonine-protein kinase Chk2 OS=Homo sapiens OX=9606 GN=CHEK2 PE=1 SV=1	1	3	3	3	6.1	6.1	6.1	60.914	18.2561	18.1112	18.4077	18.3809	18.0566	18.435	18.4088	18.4768	18.2977	18.3097	18.4338	18.5026	18.2784	18.2516	18.3709	18.5026
APBA3	Amyloid beta A4 precursor protein-binding family A member 3	O96018	0.0725156	0.227322	0.349973	O96018	sp|O96018|APBA3_HUMAN Amyloid-beta A4 precursor protein-binding family A member 3 OS=Homo sapiens OX=9606 GN=APBA3 PE=1 SV=1	1	1	1	1	1.6	1.6	1.6	61.453	14.2217	15.142	14.4412	14.5921	14.8675	14.5504	14.8905	14.7358	14.6638	14.6109	14.7222	15.014	15.0755	15.2738	15.1829	14.8388
ACTL6A	Actin-like protein 6A	O96019	0.602316	0.773659	0.0489873	O96019;O94805	sp|O96019|ACL6A_HUMAN Actin-like protein 6A OS=Homo sapiens OX=9606 GN=ACTL6A PE=1 SV=1	2	20	20	20	56.9	56.9	56.9	47.46	22.2142	22.2349	22.2171	22.4262	22.1267	22.5029	22.469	22.2854	22.212	22.467	22.4204	22.376	22.1606	22.334	22.2729	22.5051
MOCS2	Molybdopterin synthase sulfur carrier subunit	O96033	0.984553	0.993329	0.00500955	O96033	sp|O96033|MOC2A_HUMAN Molybdopterin synthase sulfur carrier subunit OS=Homo sapiens OX=9606 GN=MOCS2 PE=1 SV=1	1	5	5	5	78.4	78.4	78.4	9.7552	20.0231	20.1841	20.1558	20.3703	20.8008	19.9094	19.6023	19.9396	19.9212	20.23	19.8381	20.1841	19.5488	20.7588	20.2231	20.3089
NA		Orf9b.SARS-CoV-2	2.01e-05	0.000937963	2.4601	Orf9b.SARS-CoV-2;NP_828859.1.SARS-CoV-1	Orf9b Orf9b protein	2	4	4	4	41.2	41.2	41.2	10.797	17.2194	17.1704	17.1913	17.1567	17.4185	17.5305	16.9019	17.2132	19.4114	19.1703	20.61	17.8133	18.576	20.2077	18.1146	17.5403
CYB5A	Cytochrome b5	P00167	0.000196122	0.00483506	-1.31128	P00167	sp|P00167|CYB5_HUMAN Cytochrome b5 OS=Homo sapiens OX=9606 GN=CYB5A PE=1 SV=2	1	6	6	6	56	56	56	15.33	22.2282	21.8105	22.8325	21.7458	21.6231	21.4577	23.2907	22.3784	21.4068	21.6914	21.0052	21.0052	21.1262	21.0565	21.5462	21.2579
ADH1B	Alcohol dehydrogenase 1B	P00325	0.977287	0.989431	0.022487	P00325	sp|P00325|ADH1B_HUMAN Alcohol dehydrogenase 1B OS=Homo sapiens OX=9606 GN=ADH1B PE=1 SV=2	1	18	3	2	36	9.1	5.9	39.854	18.0339	21.0557	17.7876	17.3294	17.5573	17.4239	18.1731	17.254	17.6968	17.5797	19.444	19.6664	17.6397	17.3123	17.841	17.5599
ADH1C	Alcohol dehydrogenase 1C	P00326	0.00163146	0.0216242	-1.01899	P00326;P28332	sp|P00326|ADH1G_HUMAN Alcohol dehydrogenase 1C OS=Homo sapiens OX=9606 GN=ADH1C PE=1 SV=2	2	30	30	9	63.5	63.5	29.9	39.867	26.8175	26.3355	26.9155	26.076	26.1501	26.6811	27.0777	26.1398	25.8843	25.8976	25.8843	25.5297	26.5154	24.7991	26.1153	25.9168
LDHA	L-lactate dehydrogenase A chain	P00338	0.547599	0.733388	-0.16733	P00338;Q6ZMR3	sp|P00338|LDHA_HUMAN L-lactate dehydrogenase A chain OS=Homo sapiens OX=9606 GN=LDHA PE=1 SV=2	2	27	27	24	73.5	73.5	66.6	36.688	24.825	25.5677	25.0647	25.2863	25.2129	26.102	24.9863	25.1036	24.9658	24.5747	25.2681	25.0391	25.3303	25.3177	24.9105	25.8144
ALDH1A1	Retinal dehydrogenase 1	P00352	0.071228	0.224705	-0.633639	P00352	sp|P00352|AL1A1_HUMAN Retinal dehydrogenase 1 OS=Homo sapiens OX=9606 GN=ALDH1A1 PE=1 SV=2	1	47	47	42	90.6	90.6	88.2	54.861	29.542	28.5922	29.542	29.4356	28.5023	30.1376	29.6552	29.8226	28.5922	28.9408	28.5922	29.0885	28.9408	28.5922	29.6552	29.314
GLUD1	Glutamate dehydrogenase 1, mitochondrial;Glutamate dehydrogenase 2, mitochondrial	P00367;P49448	0.32955	0.551063	-0.167847	P00367;P49448	sp|P00367|DHE3_HUMAN Glutamate dehydrogenase 1, mitochondrial OS=Homo sapiens OX=9606 GN=GLUD1 PE=1 SV=2;sp|P49448|DHE4_HUMAN Glutamate dehydrogenase 2, mitochondrial OS=Homo sapiens OX=9606 GN=GLUD2 PE=1 SV=2	2	31	31	31	63.3	63.3	63.3	61.397	24.6329	24.9618	24.7913	24.9071	24.7769	24.4932	24.5243	24.3233	24.5035	24.2294	24.6203	24.4329	24.32	24.5444	24.9994	24.8302
DHFR	Dihydrofolate reductase	P00374	0.408884	0.626758	-0.286152	P00374	sp|P00374|DYR_HUMAN Dihydrofolate reductase OS=Homo sapiens OX=9606 GN=DHFR PE=1 SV=2	1	4	4	4	28.9	28.9	28.9	21.452	19.1888	18.7479	18.5747	18.8668	18.7795	20.1416	18.9369	19.3284	18.7387	18.4629	19.3072	18.9902	18.542	18.3483	18.8584	19.7302
CYB5R3	NADH-cytochrome b5 reductase 3;NADH-cytochrome b5 reductase 3 membrane-bound form;NADH-cytochrome b5 reductase 3 soluble form	P00387	0.0135119	0.0836971	-0.756203	P00387	sp|P00387|NB5R3_HUMAN NADH-cytochrome b5 reductase 3 OS=Homo sapiens OX=9606 GN=CYB5R3 PE=1 SV=3	1	19	19	19	64.1	64.1	64.1	34.234	24.0379	22.7849	22.3136	22.4341	22.4217	22.8207	23.3133	22.468	22.2766	22.3126	22.0775	22.2401	22.483	22.4145	22.3525	22.2443
GSR	Glutathione reductase, mitochondrial	P00390	0.197635	0.412674	-0.232497	P00390	sp|P00390|GSHR_HUMAN Glutathione reductase, mitochondrial OS=Homo sapiens OX=9606 GN=GSR PE=1 SV=2	1	28	28	28	71.5	71.5	71.5	56.256	24.9071	24.7913	24.5707	24.7677	24.5444	25.3343	24.6367	24.9722	24.6258	25.0129	24.341	24.6859	24.539	24.3873	24.9571	24.6859
MT-CO2	Cytochrome c oxidase subunit 2	P00403	0.00892523	0.0654023	-1.40427	P00403	sp|P00403|COX2_HUMAN Cytochrome c oxidase subunit 2 OS=Homo sapiens OX=9606 GN=MT-CO2 PE=1 SV=1	1	2	2	2	7.5	7.5	7.5	25.565	17.4492	17.986	17.589	17.928	17.3747	19.0169	19.5166	19.4523	17.0751	17.7253	16.5751	16.6682	17.6501	17.4862	17.1599	18.186
SOD1	Superoxide dismutase [Cu-Zn]	P00441	0.241363	0.461392	-0.461274	P00441	sp|P00441|SODC_HUMAN Superoxide dismutase [Cu-Zn] OS=Homo sapiens OX=9606 GN=SOD1 PE=1 SV=2	1	18	18	18	93.5	93.5	93.5	15.936	25.6759	25.2405	26.3355	25.4608	24.6024	24.7913	26.2073	25.6655	25.2613	25.5106	25.1624	25.1524	25.6454	24.7677	25.6454	24.2761
CP	Ceruloplasmin	P00450	0.199854	0.414995	0.331385	P00450;CON__ENSEMBL:ENSBTAP00000031900	sp|P00450|CERU_HUMAN Ceruloplasmin OS=Homo sapiens OX=9606 GN=CP PE=1 SV=1	2	56	56	56	60.8	60.8	60.8	122.2	25.7434	26.1501	25.0806	25.7012	26.3626	26.1755	25.5754	25.9168	26.3355	26.4245	25.8426	25.6829	25.8039	26.4609	25.9593	26.0338
F13A1	Coagulation factor XIII A chain	P00488	0.0114692	0.0762174	0.80084	P00488	sp|P00488|F13A_HUMAN Coagulation factor XIII A chain OS=Homo sapiens OX=9606 GN=F13A1 PE=1 SV=4	1	18	18	18	26.6	26.6	26.6	83.266	20.9199	21.4765	20.7568	21.3297	22.059	20.8296	20.5966	21.0472	21.3242	21.7262	21.1685	21.5885	21.8303	22.3256	21.3824	22.1106
PNP	Purine nucleoside phosphorylase	P00491	0.384084	0.604658	0.309251	P00491	sp|P00491|PNPH_HUMAN Purine nucleoside phosphorylase OS=Homo sapiens OX=9606 GN=PNP PE=1 SV=2	1	21	21	21	87.2	87.2	87.2	32.118	23.4449	24.7106	23.0986	23.1833	23.162	24.2454	23.0673	23.0397	23.3797	23.7106	24.0303	23.5574	23.9102	23.8232	23.2427	24.0125
HPRT1	Hypoxanthine-guanine phosphoribosyltransferase	P00492	0.238035	0.457156	-0.22086	P00492	sp|P00492|HPRT_HUMAN Hypoxanthine-guanine phosphoribosyltransferase OS=Homo sapiens OX=9606 GN=HPRT1 PE=1 SV=2	1	12	12	11	73.9	73.9	70.6	24.579	22.9569	23.4102	22.8341	22.5595	22.5005	22.8823	22.9121	23.0103	22.6417	23.1274	22.7361	22.4796	22.8405	22.7303	22.3847	22.9006
GOT2	Aspartate aminotransferase, mitochondrial	P00505	0.408636	0.626638	-0.261922	P00505	sp|P00505|AATM_HUMAN Aspartate aminotransferase, mitochondrial OS=Homo sapiens OX=9606 GN=GOT2 PE=1 SV=3	1	26	26	26	58.1	58.1	58.1	47.517	25.0242	24.8535	24.4659	24.5475	24.0199	24.2145	23.736	23.9193	24.2008	24.9521	24.0507	23.6659	23.8722	23.9352	24.6258	24.0257
ABL1	Tyrosine-protein kinase ABL1	P00519	0.0115178	0.0764683	0.314307	P00519	sp|P00519|ABL1_HUMAN Tyrosine-protein kinase ABL1 OS=Homo sapiens OX=9606 GN=ABL1 PE=1 SV=4	1	2	2	2	2.3	2.3	2.3	122.87	17.0713	17.0837	17.151	16.9512	17.0649	17.1422	17.2341	17.2677	17.3491	17.3618	17.5092	17.2785	17.5816	17.038	17.014	17.5768
EGFR	Epidermal growth factor receptor	P00533	0.103568	0.279966	-0.424884	P00533	sp|P00533|EGFR_HUMAN Epidermal growth factor receptor OS=Homo sapiens OX=9606 GN=EGFR PE=1 SV=2	1	21	21	21	20.7	20.7	20.7	134.28	21.4907	21.2	21.6653	21.615	21.0514	21.0125	22.1553	21.9805	21.3274	21.4985	20.8168	21.1981	21.6205	21.0062	20.9047	21.4424
PGK1	Phosphoglycerate kinase 1	P00558	0.142875	0.337712	-0.258995	P00558	sp|P00558|PGK1_HUMAN Phosphoglycerate kinase 1 OS=Homo sapiens OX=9606 GN=PGK1 PE=1 SV=3	1	33	33	28	80.1	80.1	70.3	44.614	27.5629	27.5629	27.6804	27.489	26.5971	27.4005	27.4005	27.223	27.1286	27.2368	27.2658	27.2368	27.1897	27.2368	27.1081	27.0777
AK1	Adenylate kinase isoenzyme 1	P00568	0.115745	0.298276	-0.554926	P00568;Q9Y6K8	sp|P00568|KAD1_HUMAN Adenylate kinase isoenzyme 1 OS=Homo sapiens OX=9606 GN=AK1 PE=1 SV=3	2	19	19	19	78.9	78.9	78.9	21.635	26.1273	25.2613	25.7892	25.2129	24.979	24.5144	25.2129	25.6074	25.5898	24.9618	25.0839	24.9521	24.6487	24.1605	25.5677	24.6628
F2	Prothrombin;Activation peptide fragment 1;Activation peptide fragment 2;Thrombin light chain;Thrombin heavy chain	P00734	0.101916	0.27753	0.62187	P00734	sp|P00734|THRB_HUMAN Prothrombin OS=Homo sapiens OX=9606 GN=F2 PE=1 SV=2	1	23	23	17	50.2	50.2	39.2	70.036	22.0087	22.5132	21.7144	22.5527	23.3324	23.2942	22.6996	22.7222	23.8438	23.2289	22.9331	22.6796	22.7973	23.3281	22.2108	23.2642
C1R	Complement C1r subcomponent;Complement C1r subcomponent heavy chain;Complement C1r subcomponent light chain	P00736	0.0264947	0.123242	0.774059	P00736	sp|P00736|C1R_HUMAN Complement C1r subcomponent OS=Homo sapiens OX=9606 GN=C1R PE=1 SV=2	1	21	21	20	39	39	37.7	80.118	21.9553	22.8992	21.7097	22.0988	23.2852	22.3498	21.9865	21.8371	23.4164	22.8234	22.6023	22.3078	23.1427	23.0174	22.2505	22.8532
HP	Haptoglobin;Haptoglobin alpha chain;Haptoglobin beta chain	P00738	0.00288224	0.0318433	1.41198	P00738	sp|P00738|HPT_HUMAN Haptoglobin OS=Homo sapiens OX=9606 GN=HP PE=1 SV=1	1	29	29	12	65.3	65.3	41.1	45.205	26.8395	27.0481	24.979	25.5106	26.8948	26.5499	25.6074	26.7504	27.3709	27.4005	27.7698	26.9934	26.1868	27.7213	27.2658	27.3009
HPR	Haptoglobin-related protein	P00739	0.0273976	0.12585	1.15432	P00739	sp|P00739|HPTR_HUMAN Haptoglobin-related protein OS=Homo sapiens OX=9606 GN=HPR PE=2 SV=2	1	22	5	5	45.7	17.5	17.5	39.029	19.3231	20.0301	19.0658	20.1739	21.2824	20.0707	18.8184	19.2715	20.3562	21.4138	19.6917	20.8433	20.7016	20.93	19.5579	20.9423
F9	Coagulation factor IX;Coagulation factor IXa light chain;Coagulation factor IXa heavy chain	P00740	0.428189	0.642892	-0.334087	P00740	sp|P00740|FA9_HUMAN Coagulation factor IX OS=Homo sapiens OX=9606 GN=F9 PE=1 SV=2	1	2	2	2	4.1	4.1	4.1	51.778	17.5659	17.4882	17.2785	17.6528	18.5658	17.9956	18.6218	17.9405	18.3999	17.5385	17.8077	17.8469	16.2079	17.7373	17.4929	18.2256
F10	Coagulation factor X;Factor X light chain;Factor X heavy chain;Activated factor Xa heavy chain	P00742	0.0898868	0.259081	0.526272	P00742	sp|P00742|FA10_HUMAN Coagulation factor X OS=Homo sapiens OX=9606 GN=F10 PE=1 SV=2	1	2	2	2	6.1	6.1	6.1	54.731	18.0768	18.6301	17.7521	18.1584	19.0021	18.1388	18.0996	17.8094	19.0765	18.519	18.3767	18.0519	18.3955	19.1167	18.0344	19.0148
CFD	Complement factor D	P00746	0.666445	0.818372	0.099937	P00746	sp|P00746|CFAD_HUMAN Complement factor D OS=Homo sapiens OX=9606 GN=CFD PE=1 SV=5	1	9	9	9	52.2	52.2	52.2	27.033	20.1624	19.8041	19.9608	19.9582	20.0921	20.1739	20.6985	20.0541	20.1345	19.916	20.3061	20.1026	19.6801	20.5253	20.8408	19.9527
PLG	Plasminogen;Plasmin heavy chain A;Activation peptide;Angiostatin;Plasmin heavy chain A, short form;Plasmin light chain B	P00747	0.120505	0.306168	0.784815	P00747;Q15195;Q02325	sp|P00747|PLMN_HUMAN Plasminogen OS=Homo sapiens OX=9606 GN=PLG PE=1 SV=2	3	36	36	32	49	49	42.2	90.568	23.4678	24.0968	22.9917	24.5243	25.5677	24.8588	24.1524	24.3262	25.3647	24.9476	24.7592	24.1638	25.2681	25.3243	23.6967	24.8133
F12	Coagulation factor XII;Coagulation factor XIIa heavy chain;Beta-factor XIIa part 1;Coagulation factor XIIa light chain	P00748	0.0544262	0.190805	0.826307	P00748	sp|P00748|FA12_HUMAN Coagulation factor XII OS=Homo sapiens OX=9606 GN=F12 PE=1 SV=3	1	17	17	17	28.8	28.8	28.8	67.791	20.4092	21.1476	19.9094	20.461	21.2843	21.6268	20.9228	20.7351	21.9314	21.6623	21.2038	20.7613	22.109	21.4487	20.2077	21.754
PLAU	Urokinase-type plasminogen activator;Urokinase-type plasminogen activator long chain A;Urokinase-type plasminogen activator short chain A;Urokinase-type plasminogen activator chain B	P00749	0.033725	0.143746	0.727766	P00749	sp|P00749|UROK_HUMAN Urokinase-type plasminogen activator OS=Homo sapiens OX=9606 GN=PLAU PE=1 SV=2	1	1	1	1	2.3	2.3	2.3	48.507	16.0527	16.5345	15.6021	15.731	16.5028	16.708	15.8481	15.731	16.7514	16.4708	16.5302	15.8587	17.3313	17.0537	15.9171	16.8328
PLAT	Tissue-type plasminogen activator;Tissue-type plasminogen activator chain A;Tissue-type plasminogen activator chain B	P00750	0.400306	0.619775	0.185097	P00750	sp|P00750|TPA_HUMAN Tissue-type plasminogen activator OS=Homo sapiens OX=9606 GN=PLAT PE=1 SV=1	1	1	1	1	3	3	3	62.916	13.8623	13.874	14.099	14.1934	14.6557	14.7402	13.8931	13.7701	14.2908	14.3487	13.9947	14.0486	14.2629	14.5649	14.0709	14.5327
CFB	Complement factor B;Complement factor B Ba fragment;Complement factor B Bb fragment	P00751	0.00171076	0.0221589	1.10246	P00751	sp|P00751|CFAB_HUMAN Complement factor B OS=Homo sapiens OX=9606 GN=CFB PE=1 SV=2	1	46	46	45	58.6	58.6	58.6	85.532	24.7374	25.0681	24.1142	24.5837	25.5032	25.0743	24.6978	24.8084	26.0243	25.6171	25.5677	24.6258	25.5032	26.4373	25.0896	25.8355
ADA	Adenosine deaminase	P00813	0.181679	0.392403	0.271908	P00813	sp|P00813|ADA_HUMAN Adenosine deaminase OS=Homo sapiens OX=9606 GN=ADA PE=1 SV=3	1	5	5	5	22.3	22.3	22.3	40.764	19.5378	19.7442	19.3084	19.0078	19.0988	19.9173	19.1659	19.696	19.694	19.6565	19.9386	19.8603	19.3806	19.6592	19.4061	19.3885
CA1	Carbonic anhydrase 1	P00915	0.939476	0.971819	-0.077044	P00915	sp|P00915|CAH1_HUMAN Carbonic anhydrase 1 OS=Homo sapiens OX=9606 GN=CA1 PE=1 SV=2	1	14	14	14	65.5	65.5	65.5	28.87	22.3509	26.3489	21.5342	21.745	23.7855	21.599	24.4475	21.721	22.453	23.0927	23.1698	24.5269	22.2326	21.9544	21.9009	23.7746
CA2	Carbonic anhydrase 2	P00918	0.36816	0.590014	-0.580083	P00918	sp|P00918|CAH2_HUMAN Carbonic anhydrase 2 OS=Homo sapiens OX=9606 GN=CA2 PE=1 SV=2	1	13	13	12	61.5	61.5	58.5	29.246	22.7635	25.7521	22.8797	22.9622	23.1398	24.4784	24.0806	22.6332	22.9594	23.1242	23.2289	23.7782	22.8927	22.5174	22.5766	24.3954
ASS1	Argininosuccinate synthase	P00966	0.463309	0.671889	-0.20913	P00966	sp|P00966|ASSY_HUMAN Argininosuccinate synthase OS=Homo sapiens OX=9606 GN=ASS1 PE=1 SV=2	1	31	31	31	74.8	74.8	74.8	46.53	25.0391	24.8754	25.6829	25.6655	25.3561	25.5373	24.8153	25.9387	25.4102	24.7499	25.0093	24.9886	24.9994	25.2405	25.3858	25.9668
OAS1	2-5-oligoadenylate synthase 1	P00973	5.58e-07	6.16e-05	2.47142	P00973	sp|P00973|OAS1_HUMAN 2-5-oligoadenylate synthase 1 OS=Homo sapiens OX=9606 GN=OAS1 PE=1 SV=4	1	18	18	18	44.2	44.2	44.2	46.028	20.9641	20.8422	20.7016	20.9374	21.2231	21.3993	20.3684	20.3966	23.1833	22.6664	21.9075	20.6326	23.4073	22.8545	22.9634	22.9222
SERPINC1	Antithrombin-III	P01008	0.951156	0.976358	-0.0253669	P01008	sp|P01008|ANT3_HUMAN Antithrombin-III OS=Homo sapiens OX=9606 GN=SERPINC1 PE=1 SV=1	1	35	35	29	66.4	66.4	59.5	52.602	24.2145	24.6905	25.7098	25.2341	24.9722	24.9951	26.6228	25.2745	25.2863	25.0681	24.4784	25.1801	25.2789	25.7786	25.0189	25.4835
SERPINA1	Alpha-1-antitrypsin;Short peptide from AAT	P01009	0.0216176	0.109061	0.717361	P01009;P20848	sp|P01009|A1AT_HUMAN Alpha-1-antitrypsin OS=Homo sapiens OX=9606 GN=SERPINA1 PE=1 SV=3	2	34	34	34	70.8	70.8	70.8	46.736	25.8531	26.408	26.408	26.3798	26.6811	26.408	27.2658	26.3626	27.3009	26.8807	26.5814	27.1081	27.5629	27.489	26.3968	26.4245
SERPINA3	Alpha-1-antichymotrypsin;Alpha-1-antichymotrypsin His-Pro-less	P01011	0.927991	0.968903	0.0210696	P01011	sp|P01011|AACT_HUMAN Alpha-1-antichymotrypsin OS=Homo sapiens OX=9606 GN=SERPINA3 PE=1 SV=2	1	23	23	23	55.3	55.3	55.3	47.65	24.4845	23.9459	24.4027	23.994	24.2894	23.8352	24.5516	24.2632	24.5475	24.3538	24.4423	23.8617	23.6626	24.7106	23.9217	24.3832
AGT	Angiotensinogen;Angiotensin-1;Angiotensin-2;Angiotensin-3;Angiotensin-4;Angiotensin 1-9;Angiotensin 1-7;Angiotensin 1-5;Angiotensin 1-4	P01019	0.32321	0.545394	0.356995	P01019	sp|P01019|ANGT_HUMAN Angiotensinogen OS=Homo sapiens OX=9606 GN=AGT PE=1 SV=1	1	13	13	13	32.2	32.2	32.2	53.154	21.8854	22.3876	21.0472	21.5642	22.7736	22.046	21.7836	21.5721	22.5706	22.2	21.9788	21.9639	22.1225	22.8647	21.2701	22.0685
A2M	Alpha-2-macroglobulin	P01023	0.0500674	0.181786	1.36666	P01023	sp|P01023|A2MG_HUMAN Alpha-2-macroglobulin OS=Homo sapiens OX=9606 GN=A2M PE=1 SV=3	1	71	71	56	62.8	62.8	53.8	163.29	25.8144	26.6811	25.1524	25.9289	27.1286	25.3647	26.0243	25.1385	27.7698	26.9338	26.2734	25.9668	28.6655	27.3301	24.8501	27.0217
C3	Complement C3;Complement C3 beta chain;C3-beta-c;Complement C3 alpha chain;C3a anaphylatoxin;Acylation stimulating protein;Complement C3b alpha chain;Complement C3c alpha chain fragment 1;Complement C3dg fragment;Complement C3g fragment;Complement C3d fragment;Complement C3f fragment;Complement C3c alpha chain fragment 2	P01024	0.0143095	0.0861179	0.927222	P01024;O95568	sp|P01024|CO3_HUMAN Complement C3 OS=Homo sapiens OX=9606 GN=C3 PE=1 SV=2	2	125	125	113	78.1	78.1	73.2	187.15	27.4361	28.0123	26.9585	27.7213	28.3699	28.0123	27.5629	27.489	28.4363	28.2908	27.9536	27.7213	28.8367	28.9408	27.4361	29.0885
C5	Complement C5;Complement C5 beta chain;Complement C5 alpha chain;C5a anaphylatoxin;Complement C5 alpha chain	P01031	0.204917	0.420833	0.604578	P01031;CON__Q1A7A4	sp|P01031|CO5_HUMAN Complement C5 OS=Homo sapiens OX=9606 GN=C5 PE=1 SV=4	2	70	70	70	47.3	47.3	47.3	188.3	23.916	24.7531	23.2316	24.3696	25.7012	24.4818	23.9763	23.6868	25.0606	24.7769	24.2349	24.3508	25.2244	25.0839	23.6477	25.0896
TIMP1	Metalloproteinase inhibitor 1	P01033	0.927426	0.968789	0.0338627	P01033	sp|P01033|TIMP1_HUMAN Metalloproteinase inhibitor 1 OS=Homo sapiens OX=9606 GN=TIMP1 PE=1 SV=1	1	8	8	8	57.5	57.5	57.5	23.171	21.8972	22.0921	21.0304	21.3439	22.6252	22.4262	21.0685	21.6943	22.4565	21.6239	22.1709	21.7598	21.3788	21.9075	21.9075	21.1606
CST3	Cystatin-C	P01034	0.695963	0.83615	0.158566	P01034	sp|P01034|CYTC_HUMAN Cystatin-C OS=Homo sapiens OX=9606 GN=CST3 PE=1 SV=1	1	9	9	9	62.3	62.3	62.3	15.799	24.6859	24.8411	23.8974	24.0024	25.654	24.1908	23.5376	24.2008	24.6552	23.8171	25.1265	24.1404	24.6056	24.4348	24.9521	24.1577
CST4	Cystatin-S	P01036	0.0761845	0.234385	1.10425	P01036;P09228	sp|P01036|CYTS_HUMAN Cystatin-S OS=Homo sapiens OX=9606 GN=CST4 PE=1 SV=3	2	10	10	7	72.3	72.3	51.8	16.214	21.9984	22.6784	22.4288	22.5887	22.584	21.754	21.601	21.6329	23.0864	21.6933	25.1457	21.9853	22.3677	22.735	23.9314	22.4448
CST1	Cystatin-SN	P01037	0.445524	0.657442	0.384758	P01037	sp|P01037|CYTN_HUMAN Cystatin-SN OS=Homo sapiens OX=9606 GN=CST1 PE=1 SV=3	1	6	3	3	48.9	27.7	27.7	16.387	19.2409	19.031	19.0598	20.77	19.55	19.2766	18.5334	19.2065	19.5667	18.843	20.5337	18.7738	19.2123	20.1281	20.6444	19.0998
CSTA	Cystatin-A;Cystatin-A, N-terminally processed	P01040	0.129822	0.320213	-0.801455	P01040	sp|P01040|CYTA_HUMAN Cystatin-A OS=Homo sapiens OX=9606 GN=CSTA PE=1 SV=1	1	10	10	9	86.7	86.7	86.7	11.006	22.1762	22.3245	20.93	22.4706	21.5666	21.2863	19.7537	21.2999	20.7347	21.6565	21.136	20.0699	20.8138	21.1476	21.4424	20.3628
KNG1	Kininogen-1;Kininogen-1 heavy chain;T-kinin;Bradykinin;Lysyl-bradykinin;Kininogen-1 light chain;Low molecular weight growth-promoting factor	P01042	0.0223838	0.111514	1.0942	P01042	sp|P01042|KNG1_HUMAN Kininogen-1 OS=Homo sapiens OX=9606 GN=KNG1 PE=1 SV=2	1	28	28	27	42.2	42.2	40.8	71.957	23.9217	24.5656	23.1873	23.8912	25.0896	24.3896	24.2562	23.5899	25.6074	25.1994	24.8754	24.0125	24.9022	25.4366	23.5508	25.3742
NRAS	GTPase NRas	P01111	0.205126	0.420833	0.139612	P01111	sp|P01111|RASN_HUMAN GTPase NRas OS=Homo sapiens OX=9606 GN=NRAS PE=1 SV=1	1	9	9	2	61.4	61.4	8.5	21.229	21.3975	21.4475	21.7185	21.537	21.5616	21.2231	21.5221	21.5308	21.6224	21.5721	21.8398	21.3663	21.6521	21.6279	21.3534	21.6782
HRAS	GTPase HRas;GTPase HRas, N-terminally processed	P01112	0.152886	0.352477	-0.288778	P01112	sp|P01112|RASH_HUMAN GTPase HRas OS=Homo sapiens OX=9606 GN=HRAS PE=1 SV=1	1	9	3	2	61.4	14.8	11.1	21.298	20.6269	19.9499	20.4254	20.5444	20.0368	20.4083	20.6217	20.2439	20.343	20.0174	20.5427	20.3195	19.6545	19.8148	20.3103	20.2537
KRAS	GTPase KRas;GTPase KRas, N-terminally processed	P01116	NA	NA	0	P01116	sp|P01116|RASK_HUMAN GTPase KRas OS=Homo sapiens OX=9606 GN=KRAS PE=1 SV=1	1	7	1	1	48.1	4.8	4.8	21.656	0	0	0	0	0	0	0	0	0	0	0	0	0	0	0	0
EGF	Pro-epidermal growth factor;Epidermal growth factor	P01133	0.788788	0.893807	-0.135675	P01133	sp|P01133|EGF_HUMAN Pro-epidermal growth factor OS=Homo sapiens OX=9606 GN=EGF PE=1 SV=2	1	3	3	3	2.9	2.9	2.9	133.99	15.213	16.8058	14.3734	14.4892	16.4431	15.0994	15.4333	14.6964	14.7935	16.0604	14.9965	15.2402	15.7114	14.8733	14.9303	15.1957
TGFB1	Transforming growth factor beta-1;Latency-associated peptide	P01137	0.000183337	0.00465966	1.1095	P01137	sp|P01137|TGFB1_HUMAN Transforming growth factor beta-1 proprotein OS=Homo sapiens OX=9606 GN=TGFB1 PE=1 SV=2	1	4	4	4	13.6	13.6	13.6	44.341	18.6341	18.9496	18.4735	18.5164	18.4054	18.281	18.1038	17.9441	19.161	18.9657	19.6581	18.5322	19.8083	19.4147	18.4904	19.4301
IFNA14	Interferon alpha-14;Interferon alpha-7	P01570;P01567	0.282369	0.505176	0.754499	P01570;P01567	sp|P01570|IFN14_HUMAN Interferon alpha-14 OS=Homo sapiens OX=9606 GN=IFNA14 PE=1 SV=3;sp|P01567|IFNA7_HUMAN Interferon alpha-7 OS=Homo sapiens OX=9606 GN=IFNA7 PE=1 SV=1	2	1	1	1	4.2	4.2	4.2	22.062	16.5778	17.4575	16.0412	17.1477	18.1736	18.0581	16.82	16.6865	20.2646	17.845	17.0122	16.7694	17.209	17.8554	16.5928	17.5979
JCHAIN	Immunoglobulin J chain	P01591	0.9317	0.969177	-0.048972	P01591	sp|P01591|IGJ_HUMAN Immunoglobulin J chain OS=Homo sapiens OX=9606 GN=JCHAIN PE=1 SV=4	1	9	9	9	71.1	71.1	71.1	18.098	25.3343	26.0587	23.6122	24.3632	26.5697	25.3243	24.4529	24.979	25.8605	25.3742	25.1566	24.5444	25.3243	25.0936	25.1566	23.9124
IGKV1-33	Ig kappa chain V-I region AU;Ig kappa chain V-I region AG	P01594;P01593	0.0534288	0.189248	0.576984	P01594;P01593	sp|P01594|KV133_HUMAN Immunoglobulin kappa variable 1-33 OS=Homo sapiens OX=9606 GN=IGKV1-33 PE=1 SV=2;sp|P01593|KVD33_HUMAN Immunoglobulin kappa variable 1D-33 OS=Homo sapiens OX=9606 GN=IGKV1D-33 PE=1 SV=2	2	2	2	2	34.2	34.2	34.2	12.848	18.7488	18.3983	18.5778	18.7523	20.0434	19.3885	19.0866	18.8512	19.7146	19.4069	19.1991	19.1772	19.6151	19.4964	19.5036	18.9335
IGKV1D-39	Ig kappa chain V-I region Daudi;Ig kappa chain V-I region DEE	P04432;P01597	0.103269	0.279632	1.02746	P04432;P01597	sp|P04432|KVD39_HUMAN Immunoglobulin kappa variable 1D-39 OS=Homo sapiens OX=9606 GN=IGKV1D-39 PE=3 SV=2;sp|P01597|KV139_HUMAN Immunoglobulin kappa variable 1-39 OS=Homo sapiens OX=9606 GN=IGKV1-39 PE=1 SV=2	2	3	3	2	29.1	29.1	15.4	12.737	22.1553	23.944	21.8192	21.9484	23.8051	22.4706	22.6896	22.3112	24.0968	23.7205	23.4086	21.6132	24.2177	24.0408	22.274	23.4693
IGKV1-17	Ig kappa chain V-I region Gal	P01599	0.752888	0.872156	0.178592	P01599	sp|P01599|KV117_HUMAN Immunoglobulin kappa variable 1-17 OS=Homo sapiens OX=9606 GN=IGKV1-17 PE=1 SV=2	1	4	4	2	23.9	23.9	13.7	12.778	20.1633	21.4073	19.6281	20.2801	22.5826	20.4623	19.3619	20.9483	21.1857	20.8899	20.7368	19.8951	20.461	20.8507	20.6933	21.1118
IGKV1D-16	Ig kappa chain V-I region HK101	P01601	0.257869	0.479919	0.38178	P01601	sp|P01601|KVD16_HUMAN Immunoglobulin kappa variable 1D-16 OS=Homo sapiens OX=9606 GN=IGKV1D-16 PE=3 SV=2	1	2	1	1	26.5	13.7	13.7	12.73	17.2446	16.7709	16.7166	17.5492	17.931	17.0874	16.4335	17.943	17.4835	18.1661	17.469	17.138	17.2168	17.7091	17.4862	17.1244
IGKV1-5	Ig kappa chain V-I region HK102	P01602	0.0321931	0.139093	1.3259	P01602	sp|P01602|KV105_HUMAN Immunoglobulin kappa variable 1-5 OS=Homo sapiens OX=9606 GN=IGKV1-5 PE=1 SV=2	1	3	2	2	24.8	15.4	15.4	12.781	20.9666	21.3958	19.8675	21.0655	22.9023	20.9117	19.932	20.7083	22.467	22.7295	21.4548	21.0893	22.6664	22.4713	21.1051	21.1186
IGKV3-20	Ig kappa chain V-III region B6	P01619	0.0892347	0.258107	0.9484	P01619	sp|P01619|KV320_HUMAN Immunoglobulin kappa variable 3-20 OS=Homo sapiens OX=9606 GN=IGKV3-20 PE=1 SV=2	1	6	6	3	46.6	46.6	26.7	12.557	23.5974	23.8143	22.4262	23.6443	25.4467	23.5324	22.93	23.7855	24.8588	24.9394	24.0379	23.4861	24.8361	24.9886	23.631	23.6579
IGKV3-15	Ig kappa chain V-III region POM	P01624;A0A0C4DH55	0.0909091	0.260606	0.682863	P01624;A0A0C4DH55	sp|P01624|KV315_HUMAN Immunoglobulin kappa variable 3-15 OS=Homo sapiens OX=9606 GN=IGKV3-15 PE=1 SV=2;sp|A0A0C4DH55|KVD07_HUMAN Immunoglobulin kappa variable 3D-7 OS=Homo sapiens OX=9606 GN=IGKV3D-7 PE=3 SV=5	2	4	3	1	32.2	26.1	7.8	12.496	22.8621	23.1504	22.1392	22.6323	24.3508	22.9235	23.0321	22.8168	23.6259	24.1246	23.0625	23.0927	23.9062	23.8741	22.8325	23.1754
IGLV1-47	Ig lambda chain V-I region HA;Ig lambda chain V-I region VOR	P01700;P01699	0.748342	0.8692	0.11616	P01700;P01699	sp|P01700|LV147_HUMAN Immunoglobulin lambda variable 1-47 OS=Homo sapiens OX=9606 GN=IGLV1-47 PE=1 SV=2;sp|P01699|LV144_HUMAN Immunoglobulin lambda variable 1-44 OS=Homo sapiens OX=9606 GN=IGLV1-44 PE=1 SV=2	2	2	2	2	24.8	24.8	24.8	12.283	22.5005	23.1606	22.395	22.8856	24.2431	22.5335	22.2432	23.2971	23.3417	23.149	22.9892	22.6465	23.1517	23.2196	22.6465	22.7583
IGLV1-51	Ig lambda chain V-I region NEW	P01701	0.120367	0.305921	0.936283	P01701	sp|P01701|LV151_HUMAN Immunoglobulin lambda variable 1-51 OS=Homo sapiens OX=9606 GN=IGLV1-51 PE=1 SV=2	1	4	4	4	42.7	42.7	42.7	12.249	22.0132	22.6714	20.6721	21.9916	23.9428	21.5776	21.6984	22.1028	23.5899	23.5559	22.2238	21.9771	23.0117	23.3436	21.9853	22.1745
IGLV1-40	Ig lambda chain V-I region NEWM	P01703	0.0123461	0.079644	1.2787	P01703	sp|P01703|LV140_HUMAN Immunoglobulin lambda variable 1-40 OS=Homo sapiens OX=9606 GN=IGLV1-40 PE=1 SV=2	1	1	1	1	13.6	13.6	13.6	12.301	16.4773	16.9355	16.493	16.7647	18.1244	16.7289	15.9361	17.5132	18.0158	17.9941	17.3263	17.0874	19.2632	17.754	16.8569	17.766
IGLV2-14	Ig lambda chain V-II region TOG	P01704	0.5593	0.742244	0.417609	P01704	sp|P01704|LV214_HUMAN Immunoglobulin lambda variable 2-14 OS=Homo sapiens OX=9606 GN=IGLV2-14 PE=1 SV=2	1	2	1	1	13.3	13.3	13.3	12.597	19.055	18.3776	18.9972	19.1493	21.5303	19.4512	17.7253	19.2321	21.0602	19.1834	18.9065	19.4269	19.5526	20.4332	18.8558	18.4151
IGLV2-23	Ig lambda chain V-II region NEI	P01705	0.0140202	0.0853442	1.68062	P01705	sp|P01705|LV223_HUMAN Immunoglobulin lambda variable 2-23 OS=Homo sapiens OX=9606 GN=IGLV2-23 PE=1 SV=2	1	3	3	2	14.2	14.2	14.2	11.893	21.2369	22.309	20.2838	21.5019	23.5809	21.2256	21.5324	21.606	23.6188	24.0577	22.7064	21.7014	23.7035	23.0835	22.0295	21.6952
IGLV2-11	Ig lambda chain V-II region BOH	P01706	0.000789676	0.0130518	1.86973	P01706	sp|P01706|LV211_HUMAN Immunoglobulin lambda variable 2-11 OS=Homo sapiens OX=9606 GN=IGLV2-11 PE=1 SV=2	1	3	1	1	17.6	6.7	6.7	12.644	19.0587	19.2702	19.0088	20.3632	21.0464	19.889	18.6572	19.9889	21.545	21.7006	20.5159	20.4669	21.7895	21.4371	20.3162	19.8793
IGLV2-8	Ig lambda chain V-II region MGC	P01709	0.0456169	0.171884	0.724171	P01709	sp|P01709|LV208_HUMAN Immunoglobulin lambda variable 2-8 OS=Homo sapiens OX=9606 GN=IGLV2-8 PE=1 SV=2	1	3	1	1	17.8	6.8	6.8	12.382	19.7099	19.8793	19.479	19.8744	21.5207	20.3055	19.7442	19.9871	21.136	20.6393	20.6295	20.4261	20.5246	20.7975	20.1712	20.1917
IGLV3-19	Ig lambda chain V-III region SH	P01714	0.133191	0.32436	0.825292	P01714	sp|P01714|LV319_HUMAN Immunoglobulin lambda variable 3-19 OS=Homo sapiens OX=9606 GN=IGLV3-19 PE=1 SV=2	1	4	4	4	52.7	52.7	52.7	12.042	20.5467	22.3164	20.9102	21.5935	22.7132	21.3495	22.167	22.2647	22.8992	22.9644	22.0373	21.3191	22.7286	23.1811	22.1425	21.1652
IGLV3-25	Ig lambda chain V-IV region Hil	P01717	0.0305998	0.134919	1.1012	P01717	sp|P01717|LV325_HUMAN Immunoglobulin lambda variable 3-25 OS=Homo sapiens OX=9606 GN=IGLV3-25 PE=1 SV=2	1	5	4	2	36.6	27.7	17.9	12.011	19.4774	20.3475	19.0833	19.6466	21.4918	19.3373	18.7996	19.4816	20.9739	21.0685	20.3042	19.4803	20.5273	20.5935	20.7875	20.0363
IGLV3-27	Ig lambda chain V-IV region Kern	P01718	0.00886418	0.0652443	1.42373	P01718	sp|P01718|LV327_HUMAN Immunoglobulin lambda variable 3-27 OS=Homo sapiens OX=9606 GN=IGLV3-27 PE=1 SV=2	1	3	1	1	23.9	14.2	14.2	12.165	16.9924	18.4666	17.2306	18.1146	19.444	17.2863	17.4078	17.5244	19.5641	19.2632	18.2674	17.9647	18.9611	19.5172	18.971	17.8529
IGLV6-57	Ig lambda chain V-VI region AR	P01721	0.235086	0.454087	0.487616	P01721	sp|P01721|LV657_HUMAN Immunoglobulin lambda variable 6-57 OS=Homo sapiens OX=9606 GN=IGLV6-57 PE=1 SV=2	1	2	2	2	35.9	35.9	35.9	12.566	18.392	19.6201	18.6808	19.0256	20.3843	18.9422	18.1961	18.6158	19.8358	19.6386	19.6023	18.843	18.9378	19.5142	19.1647	19.0244
CD8A	T-cell surface glycoprotein CD8 alpha chain	P01732	0.763494	0.878855	-0.0883143	P01732	sp|P01732|CD8A_HUMAN T-cell surface glycoprotein CD8 alpha chain OS=Homo sapiens OX=9606 GN=CD8A PE=1 SV=1	1	2	2	2	9.4	9.4	9.4	25.729	18.0691	18.2279	18.5349	17.2255	17.3518	18.0597	17.8926	18.562	17.7105	17.7365	18.3579	18.0397	17.6982	18.1574	18.2062	17.5273
IGHV1-69	Ig heavy chain V-I region EU	P01742	0.185562	0.397457	0.848907	P01742	sp|P01742|HV169_HUMAN Immunoglobulin heavy variable 1-69 OS=Homo sapiens OX=9606 GN=IGHV1-69 PE=1 SV=2	1	5	5	2	53.8	53.8	17.1	12.659	22.0213	24.2894	21.3831	22.7497	23.7554	23.1957	21.9105	22.0766	23.6675	24.1086	23.1957	22.2471	23.9193	23.9334	22.6523	22.3651
IGHV1-46	Ig heavy chain V-I region HG3	P01743	0.16336	0.367657	0.413326	P01743	sp|P01743|HV146_HUMAN Immunoglobulin heavy variable 1-46 OS=Homo sapiens OX=9606 GN=IGHV1-46 PE=1 SV=2	1	3	2	2	43.6	34.2	34.2	12.933	18.6533	19.5606	18.4338	18.9575	19.5613	18.5141	18.1689	18.742	19.1527	19.5641	19.1201	18.6044	19.3084	19.1668	19.055	18.912
IGHV3-11	Ig heavy chain V-III region TRO	P01762	0.219355	0.437527	0.916581	P01762	sp|P01762|HV311_HUMAN Immunoglobulin heavy variable 3-11 OS=Homo sapiens OX=9606 GN=IGHV3-11 PE=1 SV=2	1	3	1	1	37.6	18.8	18.8	12.909	12.8799	13.0415	13.3623	13.3865	12.9125	12.7645	12.8519	12.8799	17.1495	13.1568	13.3088	12.8799	12.7645	13.6828	13.2086	13.0107
IGHV3-48	Ig heavy chain V-III region WEA	P01763	0.0184861	0.100015	0.457704	P01763	sp|P01763|HV348_HUMAN Immunoglobulin heavy variable 3-48 OS=Homo sapiens OX=9606 GN=IGHV3-48 PE=1 SV=2	1	3	1	1	37.6	18.8	18.8	12.812	13.6828	13.0834	13.34	13.1568	12.9835	12.9835	13.0834	13.6153	13.4394	13.7594	13.5328	13.1568	13.4818	13.4075	13.6544	14.0347
IGHV3-23	Ig heavy chain V-III region 23	P01764	0.49886	0.698517	0.191842	P01764	sp|P01764|HV323_HUMAN Immunoglobulin heavy variable 3-23 OS=Homo sapiens OX=9606 GN=IGHV3-23 PE=1 SV=2	1	3	1	1	37.6	18.8	18.8	12.582	17.0525	16.8536	16.6135	16.5721	17.4127	16.3694	15.9717	17.4343	16.9355	17.2876	16.828	16.5669	16.8587	17.1936	16.7956	16.8776
IGHV3-13	Ig heavy chain V-III region BRO	P01766	0.140631	0.335346	0.738804	P01766	sp|P01766|HV313_HUMAN Immunoglobulin heavy variable 3-13 OS=Homo sapiens OX=9606 GN=IGHV3-13 PE=1 SV=2	1	2	1	1	19	9.5	9.5	12.506	18.9701	17.5868	16.9937	17.272	18.6486	18.1544	18.313	17.9904	20.0256	18.0439	18.9335	18.3174	17.7434	18.4666	18.4826	18.0128
IGHV3-53	Ig heavy chain V-III region BUT	P01767	0.82969	0.915742	0.0731282	P01767	sp|P01767|HV353_HUMAN Immunoglobulin heavy variable 3-53 OS=Homo sapiens OX=9606 GN=IGHV3-53 PE=1 SV=2	1	3	1	1	37.1	18.1	18.1	12.769	14.7222	15.6125	14.7042	15.5337	15.9041	15.0432	14.4968	14.8675	15.4706	14.9353	15.0202	14.901	15.4845	15.9565	14.7814	14.7402
IGHV3-30-5	Ig heavy chain V-III region CAM	P0DP03;P01768	0.060807	0.204888	0.711173	P0DP03;P01768	sp|P0DP03|HV335_HUMAN Immunoglobulin heavy variable 3-30-5 OS=Homo sapiens OX=9606 GN=IGHV3-30-5 PE=3 SV=1;sp|P01768|HV330_HUMAN Immunoglobulin heavy variable 3-30 OS=Homo sapiens OX=9606 GN=IGHV3-30 PE=1 SV=2	2	4	1	0	37.6	9.4	0	12.947	19.471	19.6359	18.5014	18.6228	19.7616	19.8981	19.1954	19.5341	20.6866	19.9597	20.0834	19.3459	20.0927	20.0153	19.3156	19.0647
IGHV3-33	Ig heavy chain V-III region KOL	P01772	0.220397	0.438423	0.947832	P01772	sp|P01772|HV333_HUMAN Immunoglobulin heavy variable 3-33 OS=Homo sapiens OX=9606 GN=IGHV3-33 PE=1 SV=2	1	4	2	1	37.6	18.8	12.8	13.074	24.5444	25.3909	23.2381	24.0525	27.0481	23.5508	23.2783	24.2804	26.1501	25.8355	24.8963	23.8741	25.2613	25.7434	24.6859	24.1927
IGHV3-7	Ig heavy chain V-III region JON	P01780	0.0279354	0.127223	1.06948	P01780	sp|P01780|HV307_HUMAN Immunoglobulin heavy variable 3-7 OS=Homo sapiens OX=9606 GN=IGHV3-7 PE=1 SV=2	1	4	3	2	32.5	23.1	13.7	12.943	22.8856	23.6612	22.4186	22.9545	24.4692	22.4884	22.2817	22.5067	24.149	24.294	23.4493	22.9903	24.181	24.2983	23.2259	23.0087
IGHV2-70	Ig heavy chain V-II region OU	P01814	0.916444	0.962567	0.0808086	P01814	sp|P01814|HV270_HUMAN Immunoglobulin heavy variable 2-70 OS=Homo sapiens OX=9606 GN=IGHV2-70 PE=1 SV=2	1	4	2	2	42.9	17.6	17.6	13.26	18.4577	20.1213	17.333	18.8509	20.9859	19.9041	17.6795	19.2604	20.5919	19.5667	19.2065	17.7365	18.5769	19.6972	18.8494	18.8158
IGHV2-5	Ig heavy chain V-II region MCE	P01817	0.00934479	0.067036	1.4495	P01817	sp|P01817|HV205_HUMAN Immunoglobulin heavy variable 2-5 OS=Homo sapiens OX=9606 GN=IGHV2-5 PE=1 SV=2	1	5	5	5	43.7	43.7	43.7	13.231	20.6912	20.6126	18.8584	20.4923	21.8962	19.7616	19.7457	20.2634	21.342	21.4463	20.219	20.6173	21.754	22.2754	21.2196	21.4857
PIGR	Polymeric immunoglobulin receptor;Secretory component	P01833	0.84508	0.924451	-0.0875257	P01833	sp|P01833|PIGR_HUMAN Polymeric immunoglobulin receptor OS=Homo sapiens OX=9606 GN=PIGR PE=1 SV=4	1	48	48	48	70.8	70.8	70.8	83.283	29.314	29.0885	27.901	28.1006	29.8226	29.314	27.4361	28.9408	28.8367	28.7229	29.0885	28.2908	28.7229	28.7229	28.8367	28.2112
IGKC	Ig kappa chain C region	P01834	0.112793	0.294052	0.770141	P01834	sp|P01834|IGKC_HUMAN Immunoglobulin kappa constant OS=Homo sapiens OX=9606 GN=IGKC PE=1 SV=2	1	10	2	2	90.7	17.8	17.8	11.765	25.3117	25.6454	24.2294	25.2613	26.7504	25.0189	24.9994	25.3177	26.3798	26.5351	25.654	24.9618	26.2734	26.3626	25.654	24.9839
IGHG2	Ig gamma-2 chain C region	P01859	0.00266382	0.0300788	2.11161	P01859	sp|P01859|IGHG2_HUMAN Immunoglobulin heavy constant gamma 2 OS=Homo sapiens OX=9606 GN=IGHG2 PE=1 SV=2	1	19	10	9	73.3	46.6	42.3	35.9	25.4102	23.7888	23.9508	25.8605	26.1954	25.5228	26.0017	26.0418	27.6804	27.5629	26.4245	25.9785	26.8605	28.1006	25.0344	26.8395
IGHG3	Ig gamma-3 chain C region	P01860	0.0475888	0.176868	1.15128	P01860	sp|P01860|IGHG3_HUMAN Immunoglobulin heavy constant gamma 3 OS=Homo sapiens OX=9606 GN=IGHG3 PE=1 SV=2	1	22	10	8	62.6	40.1	32.6	41.287	25.5373	26.488	24.7023	26.7127	27.0217	25.6829	25.8744	26.8175	27.901	27.6804	27.3009	26.1755	26.6406	27.1897	25.399	26.9338
IGHG4	Ig gamma-4 chain C region	P01861	0.0201197	0.104766	1.84641	P01861	sp|P01861|IGHG4_HUMAN Immunoglobulin heavy constant gamma 4 OS=Homo sapiens OX=9606 GN=IGHG4 PE=1 SV=1	1	15	7	7	63	35.2	35.2	35.94	23.1989	22.7611	22.3464	25.1332	25.3343	24.5803	24.7327	24.5312	25.0286	25.6346	25.3561	23.4598	27.154	26.0418	25.4608	24.7209
IGHM	Ig mu chain C region	P01871	0.023555	0.114916	1.75715	P01871	sp|P01871|IGHM_HUMAN Immunoglobulin heavy constant mu OS=Homo sapiens OX=9606 GN=IGHM PE=1 SV=4	1	25	25	8	65.3	65.3	20.1	49.439	25.1994	25.7892	24.539	24.9521	26.2734	24.8133	23.8201	24.8361	26.162	25.1385	26.4739	25.192	26.3968	27.2658	24.6144	28.7229
IGHA1	Ig alpha-1 chain C region	P01876	0.928947	0.968903	0.0456481	P01876	sp|P01876|IGHA1_HUMAN Immunoglobulin heavy constant alpha 1 OS=Homo sapiens OX=9606 GN=IGHA1 PE=1 SV=2	1	24	13	11	74.2	46.7	44.8	37.654	28.5922	28.9408	27.154	27.8537	29.1784	28.5922	27.901	28.5023	29.314	29.0885	28.6655	27.3709	28.4363	28.5023	28.4363	27.154
IGHA2	Ig alpha-2 chain C region	P01877	0.0484612	0.178325	1.55438	P01877	sp|P01877|IGHA2_HUMAN Immunoglobulin heavy constant alpha 2 OS=Homo sapiens OX=9606 GN=IGHA2 PE=1 SV=4	1	22	1	1	80.3	6.5	6.5	36.591	16.1642	17.1583	15.9822	16.0861	17.3798	15.6869	14.9465	15.4171	16.5274	18.6815	15.9886	16.9581	19.4329	17.7053	16.0861	16.0604
IGHD	Ig delta chain C region	P01880	0.165872	0.371416	0.925383	P01880	sp|P01880|IGHD_HUMAN Immunoglobulin heavy constant delta OS=Homo sapiens OX=9606 GN=IGHD PE=1 SV=3	1	18	1	1	50.5	2.9	2.9	42.352	16.4223	17.6761	16.3219	16.747	16.6682	16.1856	15.4021	17.7373	18.908	17.1101	16.7592	15.892	16.8339	16.6248	17.3635	18.8003
HLA-B	HLA class I histocompatibility antigen, B-7 alpha chain	P01889	0.497077	0.697208	-0.997856	P01889	sp|P01889|1B07_HUMAN HLA class I histocompatibility antigen, B-7 alpha chain OS=Homo sapiens OX=9606 GN=HLA-B PE=1 SV=3	1	12	1	1	33.1	2.8	2.8	40.46	15.5662	16.3694	19.2843	14.0834	20.7412	16.4266	15.2261	19.5169	20.0199	17.1391	14.5723	15.7777	16.5865	15.9886	15.7114	15.8855
HLA-A	HLA class I histocompatibility antigen, A-68 alpha chain	P01891	0.431461	0.645708	-0.455168	P01891	sp|P01891|1A68_HUMAN HLA class I histocompatibility antigen, A-68 alpha chain OS=Homo sapiens OX=9606 GN=HLA-A PE=1 SV=4	1	13	1	1	37.3	3	3	40.908	15.3617	15.405	15.014	15.3835	15.0755	14.8453	18.1896	14.6829	15.2828	15.2927	15.0901	14.8388	15.318	15.0606	15.1774	15.3731
HLA-DRA	HLA class II histocompatibility antigen, DR alpha chain	P01903	0.509602	0.706881	0.201003	P01903	sp|P01903|DRA_HUMAN HLA class II histocompatibility antigen, DR alpha chain OS=Homo sapiens OX=9606 GN=HLA-DRA PE=1 SV=1	1	7	7	6	35	35	30.3	28.607	21.031	22.1679	20.9483	20.6444	20.5364	21.1735	20.8869	21.1466	21.0257	21.1747	21.7515	21.2264	20.9053	21.2499	20.7497	21.5666
HLA-DQA2	HLA class II histocompatibility antigen, DQ alpha 2 chain	P01906	0.0649477	0.212923	0.502654	P01906	sp|P01906|DQA2_HUMAN HLA class II histocompatibility antigen, DQ alpha 2 chain OS=Homo sapiens OX=9606 GN=HLA-DQA2 PE=1 SV=2	1	2	1	1	11.4	6.7	6.7	28.033	13.3088	13.2456	13.503	12.7645	13.1147	14.0347	13.7858	13.34	13.8495	13.3623	14.3804	13.8175	13.7187	13.34	13.4075	14.0085
HLA-DQA1	HLA class II histocompatibility antigen, DQ alpha 1 chain	P01909	0.178878	0.389113	-1.4292	P01909	sp|P01909|DQA1_HUMAN HLA class II histocompatibility antigen, DQ alpha 1 chain OS=Homo sapiens OX=9606 GN=HLA-DQA1 PE=1 SV=1	1	1	1	1	4.7	4.7	4.7	27.805	16.8458	19.2756	16.861	14.3581	14.4412	17.4171	14.4266	13.8931	14.9393	14.7097	14.3581	14.3734	14.8905	16.3537	15.8481	14.1208
HLA-DQB1	HLA class II histocompatibility antigen, DQ beta 1 chain	P01920	0.933957	0.969789	-0.0328945	P01920	sp|P01920|DQB1_HUMAN HLA class II histocompatibility antigen, DQ beta 1 chain OS=Homo sapiens OX=9606 GN=HLA-DQB1 PE=1 SV=2	1	4	4	4	15.3	15.3	15.3	29.991	18.6843	20.0605	18.6431	18.325	17.8826	19.0886	18.508	18.3447	18.4178	18.5811	19.3747	19.2424	18.7607	18.3119	18.2927	18.373
HBD	Hemoglobin subunit delta	P02042	0.970986	0.986457	0.0328951	P02042	sp|P02042|HBD_HUMAN Hemoglobin subunit delta OS=Homo sapiens OX=9606 GN=HBD PE=1 SV=2	1	14	6	6	93.2	53.1	53.1	16.055	22.2349	26.0418	21.4326	21.9779	21.9954	21.4666	23.7888	21.4138	22.2902	22.6076	22.5634	24.023	22.0695	22.0054	21.7598	23.2153
MB	Myoglobin	P02144	0.172839	0.381132	-0.497769	P02144	sp|P02144|MYG_HUMAN Myoglobin OS=Homo sapiens OX=9606 GN=MB PE=1 SV=2	1	11	11	11	76	76	76	17.184	23.7485	22.8112	23.3121	23.0803	22.3297	22.4448	23.4471	23.4449	22.9121	23.0428	22.5283	23.4419	22.6163	22.5714	23.0087	21.7369
COL1A1	Collagen alpha-1(I) chain	P02452	0.0995005	0.274592	-0.734167	P02452	sp|P02452|CO1A1_HUMAN Collagen alpha-1(I) chain OS=Homo sapiens OX=9606 GN=COL1A1 PE=1 SV=5	1	5	5	5	3.1	3.1	3.1	138.94	19.8278	19.0188	19.4803	19.5848	19.6062	19.2054	17.9327	19.4739	18.7664	17.8554	18.5681	18.2049	19.1089	19.1294	18.4889	19.9368
COL4A1	Collagen alpha-1(IV) chain;Arresten;Collagen alpha-5(IV) chain	P02462;P29400	NA	NA	0	P02462;P29400	sp|P02462|CO4A1_HUMAN Collagen alpha-1(IV) chain OS=Homo sapiens OX=9606 GN=COL4A1 PE=1 SV=4;sp|P29400|CO4A5_HUMAN Collagen alpha-5(IV) chain OS=Homo sapiens OX=9606 GN=COL4A5 PE=1 SV=2	2	2	2	2	1.3	1.3	1.3	160.61	0	0	0	0	0	0	0	0	0	0	0	0	0	0	0	0
LMNA	Prelamin-A/C;Lamin-A/C	P02545	0.390431	0.610004	0.349753	P02545;REV__Q5VX52	sp|P02545|LMNA_HUMAN Prelamin-A/C OS=Homo sapiens OX=9606 GN=LMNA PE=1 SV=1	2	59	59	57	71.7	71.7	70.5	74.139	25.3795	25.8228	25.9889	27.1897	26.1398	25.8228	25.6346	26.1755	25.7098	25.4608	26.5154	26.6228	26.0338	26.0123	26.408	27.3301
SPTA1	Spectrin alpha chain, erythrocytic 1	P02549	0.797728	0.89939	0.148741	P02549	sp|P02549|SPTA1_HUMAN Spectrin alpha chain, erythrocytic 1 OS=Homo sapiens OX=9606 GN=SPTA1 PE=1 SV=5	1	43	43	43	23.5	23.5	23.5	280.01	20.6086	23.4818	20.489	20.4618	20.7161	20.3407	21.711	20.3788	20.849	21.0557	21.3473	21.5972	20.93	20.7092	20.9498	21.5743
APOA1	Apolipoprotein A-I;Proapolipoprotein A-I;Truncated apolipoprotein A-I	P02647	0.311805	0.533822	0.521239	P02647	sp|P02647|APOA1_HUMAN Apolipoprotein A-I OS=Homo sapiens OX=9606 GN=APOA1 PE=1 SV=1	1	28	28	27	75.3	75.3	75.3	30.777	24.9194	25.7434	24.2562	25.0509	26.2617	24.8714	24.9373	24.5078	25.5436	25.6829	25.2341	25.8531	25.205	26.4489	23.7696	25.7012
APOE	Apolipoprotein E	P02649	0.434705	0.648462	0.305786	P02649;CON__Q03247	sp|P02649|APOE_HUMAN Apolipoprotein E OS=Homo sapiens OX=9606 GN=APOE PE=1 SV=1	2	14	14	14	47.9	47.9	47.9	36.154	20.7191	21.5366	20.286	20.8361	21.9916	21.4925	21.0487	20.57	21.5029	21.7751	21.0157	21.3824	20.8259	21.7873	20.3229	21.5642
APOA2	Apolipoprotein A-II;Proapolipoprotein A-II;Truncated apolipoprotein A-II	P02652	0.674763	0.824883	-0.228506	P02652	sp|P02652|APOA2_HUMAN Apolipoprotein A-II OS=Homo sapiens OX=9606 GN=APOA2 PE=1 SV=1	1	5	5	5	61	61	61	11.175	21.6064	22.4065	21.9127	22.2817	23.9124	22.3322	22.0898	22.4724	22.4118	23.9508	22.0341	21.777	21.5682	22.6363	21.3147	22.0541
APOC1	Apolipoprotein C-I;Truncated apolipoprotein C-I	P02654	0.940036	0.971897	-0.0623131	P02654	sp|P02654|APOC1_HUMAN Apolipoprotein C-I OS=Homo sapiens OX=9606 GN=APOC1 PE=1 SV=1	1	3	3	3	30.1	30.1	30.1	9.3318	19.4269	20.5567	17.9441	19.1217	20.9353	19.3294	19.5609	18.6355	19.9527	21.7078	18.6044	18.0536	19.8865	20.219	17.7141	19.0269
APOC3	Apolipoprotein C-III	P02656	0.691619	0.833776	-0.169164	P02656	sp|P02656|APOC3_HUMAN Apolipoprotein C-III OS=Homo sapiens OX=9606 GN=APOC3 PE=1 SV=1	1	3	3	3	34.3	34.3	34.3	10.852	19.2401	19.4061	18.6693	19.1368	20.7006	18.8526	19.0281	18.5443	19.0456	19.9332	19.1174	18.7343	18.779	19.4487	18.2967	19.285
FGA	Fibrinogen alpha chain;Fibrinopeptide A;Fibrinogen alpha chain	P02671	0.00209027	0.0254689	1.19019	P02671	sp|P02671|FIBA_HUMAN Fibrinogen alpha chain OS=Homo sapiens OX=9606 GN=FGA PE=1 SV=2	1	45	45	43	51	51	50	94.972	25.2445	25.3502	24.5903	25.9168	26.4609	25.2405	26.1501	25.3117	26.7504	26.2461	26.2617	25.9889	26.8395	26.6626	25.4751	26.6406
FGB	Fibrinogen beta chain;Fibrinopeptide B;Fibrinogen beta chain	P02675	0.0130739	0.0820144	1.41924	P02675	sp|P02675|FIBB_HUMAN Fibrinogen beta chain OS=Homo sapiens OX=9606 GN=FGB PE=1 SV=2	1	35	35	29	67.6	67.6	60.3	55.928	25.5549	26.0685	24.3773	26.5697	27.4361	26.2214	26.3489	25.7608	27.4005	27.3709	26.8605	26.4245	27.5229	27.6105	25.6171	27.4005
FGG	Fibrinogen gamma chain	P02679	0.0188456	0.100754	1.49884	P02679	sp|P02679|FIBG_HUMAN Fibrinogen gamma chain OS=Homo sapiens OX=9606 GN=FGG PE=1 SV=3	1	27	27	27	69.8	69.8	69.8	51.511	25.6655	26.2214	24.3058	26.8948	27.901	26.2337	26.2617	25.8605	27.489	27.4361	26.9155	26.6811	27.7698	28.0123	25.7892	27.5629
MBP	Myelin basic protein	P02686	0.0111619	0.0747767	-0.898661	P02686	sp|P02686|MBP_HUMAN Myelin basic protein OS=Homo sapiens OX=9606 GN=MBP PE=1 SV=3	1	5	5	5	16.8	16.8	16.8	33.117	20.3966	19.9787	20.0486	19.5435	19.5848	19.6972	20.6043	20.6809	19.3145	19.9815	20.0863	19.8305	18.5631	19.5723	19.2662	18.9369
SLC4A1	Band 3 anion transport protein	P02730	0.273374	0.495679	-0.620892	P02730	sp|P02730|B3AT_HUMAN Band 3 anion transport protein OS=Homo sapiens OX=9606 GN=SLC4A1 PE=1 SV=3	1	9	9	9	13.4	13.4	13.4	101.79	19.7251	22.0219	19.1991	19.6892	19.3674	19.3731	21.0609	19.361	19.4871	19.7313	19.7388	20.062	18.9283	18.88	19.4803	20.0471
CRP	C-reactive protein;C-reactive protein(1-205)	P02741	0.830521	0.916386	0.13605	P02741	sp|P02741|CRP_HUMAN C-reactive protein OS=Homo sapiens OX=9606 GN=CRP PE=1 SV=1	1	6	6	6	24.6	24.6	24.6	25.038	18.9751	19.5571	18.5164	19.1851	20.9163	20.1917	20.4446	20.9473	19.1851	20.7283	21.1151	19.4871	18.998	20.8987	19.7395	19.3362
APCS	Serum amyloid P-component;Serum amyloid P-component(1-203)	P02743	0.00418381	0.0408922	1.43333	P02743	sp|P02743|SAMP_HUMAN Serum amyloid P-component OS=Homo sapiens OX=9606 GN=APCS PE=1 SV=2	1	6	6	6	26.9	26.9	26.9	25.387	21.666	22.1606	21.3767	22.1164	22.93	22.0203	20.9392	21.1422	23.2767	23.1857	22.2637	21.9292	23.4196	23.303	21.5875	23.3341
C1QA	Complement C1q subcomponent subunit A	P02745	0.0149776	0.0884076	0.877696	P02745	sp|P02745|C1QA_HUMAN Complement C1q subcomponent subunit A OS=Homo sapiens OX=9606 GN=C1QA PE=1 SV=2	1	5	5	5	18.4	18.4	18.4	26.016	20.7102	21.0266	20.1192	20.8925	21.8243	20.8242	20.1833	20.313	21.7613	21.2379	20.9868	21.0514	21.7235	21.4003	20.6731	21.9262
C1QB	Complement C1q subcomponent subunit B	P02746	0.046969	0.175092	1.08254	P02746	sp|P02746|C1QB_HUMAN Complement C1q subcomponent subunit B OS=Homo sapiens OX=9606 GN=C1QB PE=1 SV=3	1	5	5	5	26.9	26.9	26.9	26.721	19.9734	20.8675	19.1627	20.6451	21.8125	20.4401	19.4214	19.4983	21.4487	21.0429	20.3636	20.4247	21.616	21.3055	20.1081	21.5142
C1QC	Complement C1q subcomponent subunit C	P02747	0.0710279	0.224497	0.900873	P02747	sp|P02747|C1QC_HUMAN Complement C1q subcomponent subunit C OS=Homo sapiens OX=9606 GN=C1QC PE=1 SV=3	1	4	4	4	21.2	21.2	21.2	25.773	19.9	20.6693	19.0196	20.3535	21.5401	20.1026	19.3346	19.3018	21.1809	20.57	20.22	20.1019	21.2587	20.8271	19.9615	21.0969
C9	Complement component C9;Complement component C9a;Complement component C9b	P02748	0.564726	0.746877	0.206014	P02748;CON__Q3MHN2	sp|P02748|CO9_HUMAN Complement component C9 OS=Homo sapiens OX=9606 GN=C9 PE=1 SV=2	2	18	18	18	35.2	35.2	35.2	63.173	22.0663	22.6313	21.6924	22.6238	23.8414	22.8187	22.5877	22.4432	23.3826	22.7708	22.7008	22.5896	22.4589	22.7595	22.309	22.876
APOH	Beta-2-glycoprotein 1	P02749	0.491638	0.691811	0.458706	P02749	sp|P02749|APOH_HUMAN Beta-2-glycoprotein 1 OS=Homo sapiens OX=9606 GN=APOH PE=1 SV=3	1	15	15	13	62.6	62.6	57.4	38.298	21.826	21.3542	20.6701	20.9138	22.3745	23.2304	22.8207	21.7434	23.4693	22.5204	21.728	20.8529	22.8692	22.9196	20.9319	22.1853
LRG1	Leucine-rich alpha-2-glycoprotein	P02750	0.832993	0.917283	-0.0614772	P02750	sp|P02750|A2GL_HUMAN Leucine-rich alpha-2-glycoprotein OS=Homo sapiens OX=9606 GN=LRG1 PE=1 SV=2	1	13	13	13	50.1	50.1	50.1	38.177	22.5766	22.3661	22.45	22.7253	23.6056	23.0321	22.8665	23.4222	22.8234	22.376	23.1982	22.6746	22.4031	23.388	22.9581	22.8823
FN1	Fibronectin;Anastellin;Ugl-Y1;Ugl-Y2;Ugl-Y3	P02751	0.0873426	0.254526	0.9339	P02751	sp|P02751|FINC_HUMAN Fibronectin OS=Homo sapiens OX=9606 GN=FN1 PE=1 SV=4	1	71	71	71	39.5	39.5	39.5	262.62	24.0736	24.6934	24.1183	24.4876	25.6759	24.1789	23.8482	23.6382	25.3742	25.6655	24.4529	23.9369	26.0587	25.1457	23.6835	25.5754
RBP4	Retinol-binding protein 4;Plasma retinol-binding protein(1-182);Plasma retinol-binding protein(1-181);Plasma retinol-binding protein(1-179);Plasma retinol-binding protein(1-176)	P02753	0.00229644	0.0273501	1.19022	P02753	sp|P02753|RET4_HUMAN Retinol-binding protein 4 OS=Homo sapiens OX=9606 GN=RBP4 PE=1 SV=3	1	9	9	9	64.2	64.2	64.2	23.01	21.7643	21.8511	21.2682	21.8142	22.0845	22.3464	21.4407	21.4958	23.2702	22.6278	22.1458	21.8633	22.8518	23.1035	21.4976	23.3052
AMBP	Protein AMBP;Alpha-1-microglobulin;Inter-alpha-trypsin inhibitor light chain;Trypstatin	P02760	0.0968804	0.270301	0.661342	P02760	sp|P02760|AMBP_HUMAN Protein AMBP OS=Homo sapiens OX=9606 GN=AMBP PE=1 SV=1	1	12	12	11	41.2	41.2	39.2	38.999	21.1854	21.4158	20.473	20.9942	21.4371	22.4217	21.9283	21.1262	22.5877	21.766	21.7466	21.7343	22.0831	21.8897	20.7847	22.0568
ORM1	Alpha-1-acid glycoprotein 1	P02763	0.0177686	0.0979987	0.989419	P02763	sp|P02763|A1AG1_HUMAN Alpha-1-acid glycoprotein 1 OS=Homo sapiens OX=9606 GN=ORM1 PE=1 SV=1	1	11	11	8	46.3	46.3	34.3	23.511	23.4209	23.8956	22.504	23.0331	24.6119	23.9023	23.7302	23.6774	24.8501	24.1908	24.6706	24.3023	24.0355	24.9722	23.5423	23.6983
AHSG	Alpha-2-HS-glycoprotein;Alpha-2-HS-glycoprotein chain A;Alpha-2-HS-glycoprotein chain B	P02765	0.0143103	0.0861179	1.07376	P02765	sp|P02765|FETUA_HUMAN Alpha-2-HS-glycoprotein OS=Homo sapiens OX=9606 GN=AHSG PE=1 SV=2	1	12	9	9	50.1	44.7	44.7	39.34	22.3498	23.004	22.2401	22.2838	23.3603	23.1759	22.9723	22.695	24.3696	23.8828	23.5423	22.5548	23.7905	23.9963	22.1984	23.7006
TTR	Transthyretin	P02766	0.016453	0.0936049	0.69286	P02766	sp|P02766|TTHY_HUMAN Transthyretin OS=Homo sapiens OX=9606 GN=TTR PE=1 SV=1	1	10	10	10	65.3	65.3	65.3	15.887	23.0145	23.2333	22.8992	23.0192	23.6045	23.1667	22.306	22.8207	23.7991	23.8941	23.1288	23.2248	23.1316	23.6983	22.9488	24.0806
GC	Vitamin D-binding protein	P02774	0.0612729	0.205638	0.898074	P02774	sp|P02774|VTDB_HUMAN Vitamin D-binding protein OS=Homo sapiens OX=9606 GN=GC PE=1 SV=2	1	30	30	24	64.6	64.6	54.9	52.917	24.2667	24.9951	23.6749	24.0179	25.3795	25.0451	24.1264	24.1864	25.7892	25.8039	24.3773	24.3538	25.4102	25.7311	24.0329	25.1735
CXCL10	C-X-C motif chemokine 10;CXCL10(1-73)	P02778	9.05e-08	1.59e-05	2.64932	P02778	sp|P02778|CXL10_HUMAN C-X-C motif chemokine 10 OS=Homo sapiens OX=9606 GN=CXCL10 PE=1 SV=2	1	4	4	4	41.8	41.8	41.8	10.881	21.0052	20.449	20.7748	20.8399	20.8925	20.392	20.5253	20.6396	22.1403	22.887	23.8306	21.0774	22.9222	23.4555	21.4502	22.4461
TFRC	Transferrin receptor protein 1;Transferrin receptor protein 1, serum form	P02786	0.166272	0.37175	0.40569	P02786	sp|P02786|TFR1_HUMAN Transferrin receptor protein 1 OS=Homo sapiens OX=9606 GN=TFRC PE=1 SV=2	1	16	16	16	23.9	23.9	23.9	84.87	20.8164	21.0979	20.5686	20.8433	21.6535	20.6109	20.1629	20.4385	21.2143	20.9767	21.0964	20.4341	21.4874	21.2171	20.6653	21.3504
TF	Serotransferrin	P02787	0.000229592	0.00537362	1.67096	P02787	sp|P02787|TRFE_HUMAN Serotransferrin OS=Homo sapiens OX=9606 GN=TF PE=1 SV=3	1	58	58	56	71.2	71.2	70.1	77.063	27.3301	27.6804	26.8807	27.1081	27.8537	27.7213	27.6105	27.2658	29.1784	28.3699	28.3699	28.0123	29.1784	29.4356	26.9934	29.1784
LTF	Lactotransferrin;Lactoferricin-H;Kaliocin-1;Lactoferroxin-A;Lactoferroxin-B;Lactoferroxin-C	P02788	0.140642	0.335346	0.773948	P02788	sp|P02788|TRFL_HUMAN Lactotransferrin OS=Homo sapiens OX=9606 GN=LTF PE=1 SV=6	1	80	80	77	89.9	89.9	85.8	78.181	29.8226	29.4356	28.4363	29.0885	30.1376	29.1784	28.0573	29.6552	29.8226	28.6655	30.5624	28.5023	30.1376	30.1376	30.1376	30.1376
HPX	Hemopexin	P02790	0.0079512	0.0612574	0.904446	P02790	sp|P02790|HEMO_HUMAN Hemopexin OS=Homo sapiens OX=9606 GN=HPX PE=1 SV=2	1	26	26	26	61.5	61.5	61.5	51.676	24.3134	25.0093	23.7704	24.32	25.0806	24.5371	24.6905	24.4725	25.5677	24.8302	25.0806	24.8302	25.3117	25.8144	24.2145	25.5599
FTL	Ferritin light chain	P02792	0.820649	0.911287	0.102721	P02792	sp|P02792|FRIL_HUMAN Ferritin light chain OS=Homo sapiens OX=9606 GN=FTL PE=1 SV=2	1	12	12	12	62.3	62.3	62.3	20.019	22.7921	22.7762	23.2834	22.4103	22.5139	23.3649	23.9552	22.7936	23.4328	24.4147	22.1327	23.1635	22.8299	22.1866	23.1133	23.1857
FTH1	Ferritin heavy chain;Ferritin heavy chain, N-terminally processed	P02794	0.269621	0.491479	0.453796	P02794	sp|P02794|FRIH_HUMAN Ferritin heavy chain OS=Homo sapiens OX=9606 GN=FTH1 PE=1 SV=2	1	15	15	15	74.9	74.9	74.9	21.225	23.9578	23.3265	24.6449	23.6477	23.13	23.9217	24.6487	23.9352	24.6422	25.2745	23.3553	24.2454	24.3508	23.6295	24.2008	24.0303
MT2A	Metallothionein-2;Metallothionein-1G	P02795;P13640	0.00326776	0.0347139	2.15659	P02795;P13640;P80294;P04731	sp|P02795|MT2_HUMAN Metallothionein-2 OS=Homo sapiens OX=9606 GN=MT2A PE=1 SV=1;sp|P13640|MT1G_HUMAN Metallothionein-1G OS=Homo sapiens OX=9606 GN=MT1G PE=1 SV=2	4	3	3	1	65.6	65.6	32.8	6.0422	19.0934	18.2827	17.5273	17.589	17.2911	18.2903	17.9723	19.7027	20.2742	21.3794	20.6543	18.6685	20.3788	19.4983	17.7845	19.0695
STATH	Statherin	P02808	NA	NA	0	P02808	sp|P02808|STAT_HUMAN Statherin OS=Homo sapiens OX=9606 GN=STATH PE=1 SV=2	1	1	1	1	48.4	48.4	48.4	7.3044	0	0	0	0	0	0	0	0	0	0	0	0	0	0	0	0
PRH1	Salivary acidic proline-rich phosphoprotein 1/2;Salivary acidic proline-rich phosphoprotein 1/2;Salivary acidic proline-rich phosphoprotein 3/4;Peptide P-C	P02810	0.889939	0.948823	0.115105	P02810	sp|P02810|PRPC_HUMAN Salivary acidic proline-rich phosphoprotein 1/2 OS=Homo sapiens OX=9606 GN=PRH1 PE=1 SV=2	1	4	4	4	39.2	39.2	39.2	17.016	22.6534	22.0998	19.1647	19.2766	20.2313	19.2463	18.724	19.2721	20.5617	20.0186	20.2402	21.6185	19.7991	19.9602	19.581	19.527
PRB2	Basic salivary proline-rich protein 2;Basic proline-rich peptide IB-1;Basic proline-rich peptide P-E;Basic proline-rich peptide IB-7;Basic proline-rich peptide IB-8c;Basic proline-rich peptide IB-4	P02812	0.903393	0.956001	-0.0948041	P02812	sp|P02812|PRB2_HUMAN Basic salivary proline-rich protein 2 OS=Homo sapiens OX=9606 GN=PRB2 PE=1 SV=3	1	4	1	1	40.6	4.8	4.8	40.799	17.0636	17.5331	16.6463	17.0085	20.4618	17.8063	16.3489	18.995	17.7876	17.2695	18.014	16.6542	17.7836	17.7228	18.9549	17.151
ANG	Angiogenin	P03950	0.263381	0.485777	0.41662	P03950	sp|P03950|ANGI_HUMAN Angiogenin OS=Homo sapiens OX=9606 GN=ANG PE=1 SV=1	1	8	8	8	56.5	56.5	56.5	16.55	20.8097	20.9261	20.0958	20.4651	21.9292	21.4541	20.2907	21.342	21.4297	20.6492	21.7244	20.9992	21.2465	21.159	21.5829	20.8321
F11	Coagulation factor XI;Coagulation factor XIa heavy chain;Coagulation factor XIa light chain	P03951	0.949344	0.975547	-0.0232738	P03951	sp|P03951|FA11_HUMAN Coagulation factor XI OS=Homo sapiens OX=9606 GN=F11 PE=1 SV=1	1	6	6	6	8.6	8.6	8.6	70.108	19.4762	19.458	18.9263	19.4512	20.638	20.2324	19.1379	19.3446	20.2008	19.5861	19.4329	18.9378	20.0921	19.5546	19.0719	19.6592
KLKB1	Plasma kallikrein;Plasma kallikrein heavy chain;Plasma kallikrein light chain	P03952	0.108323	0.287642	0.675549	P03952	sp|P03952|KLKB1_HUMAN Plasma kallikrein OS=Homo sapiens OX=9606 GN=KLKB1 PE=1 SV=1	1	21	21	20	37.5	37.5	35.9	71.369	21.4068	21.9682	20.7908	21.5317	22.6051	21.925	21.1262	21.1091	22.7339	22.2282	21.8408	21.5401	22.2817	22.7635	21.108	21.7128
SLPI	Antileukoproteinase	P03973	0.366406	0.58814	0.769072	P03973	sp|P03973|SLPI_HUMAN Antileukoproteinase OS=Homo sapiens OX=9606 GN=SLPI PE=1 SV=2	1	15	15	15	65.9	65.9	65.9	14.326	27.8537	26.5814	25.399	25.0189	25.3052	28.0573	26.5351	26.5499	28.0573	26.7315	29.4356	26.7921	26.1755	26.4739	26.2337	25.6655
C4BPA	C4b-binding protein alpha chain	P04003	0.0501473	0.181987	0.946454	P04003;CON__Q28065	sp|P04003|C4BPA_HUMAN C4b-binding protein alpha chain OS=Homo sapiens OX=9606 GN=C4BPA PE=1 SV=2	2	15	15	15	24.6	24.6	24.6	67.033	21.6038	22.5389	21.0893	22.3626	23.6252	22.8068	22.212	22.0552	23.4419	22.9414	22.5726	22.5786	23.7161	23.3209	21.9788	22.9917
VTN	Vitronectin;Vitronectin V65 subunit;Vitronectin V10 subunit;Somatomedin-B	P04004	0.298556	0.520906	0.299411	P04004	sp|P04004|VTNC_HUMAN Vitronectin OS=Homo sapiens OX=9606 GN=VTN PE=1 SV=1	1	12	12	10	33.7	33.7	28.9	54.305	21.8002	22.4322	21.4755	22.0113	22.7624	22.1978	22.0451	22.1239	22.8612	22.2076	22.2013	22.0373	22.4047	22.8692	21.6318	22.2954
CAT	Catalase	P04040	0.291156	0.514303	0.332428	P04040	sp|P04040|CATA_HUMAN Catalase OS=Homo sapiens OX=9606 GN=CAT PE=1 SV=3	1	37	37	36	73.6	73.6	72.9	59.755	24.7769	25.2244	24.0619	24.4109	24.5903	23.4915	24.2983	24.1183	24.7327	24.7828	24.8133	24.0897	24.9571	24.6487	24.0662	24.7254
GBA	Glucosylceramidase	P04062	0.0654764	0.21352	-0.607439	P04062	sp|P04062|GLCM_HUMAN Lysosomal acid glucosylceramidase OS=Homo sapiens OX=9606 GN=GBA PE=1 SV=3	1	16	16	16	36	36	36	59.716	22.6023	22.6664	22.0341	22.4751	22.9488	23.4435	21.9181	22.2086	22.0077	21.7472	22.2838	21.62	22.1659	21.9172	22.9443	22.2423
FUCA1	Tissue alpha-L-fucosidase	P04066	0.167745	0.374364	-0.370863	P04066	sp|P04066|FUCO_HUMAN Tissue alpha-L-fucosidase OS=Homo sapiens OX=9606 GN=FUCA1 PE=1 SV=4	1	22	22	22	57.5	57.5	57.5	53.688	23.9837	23.9485	23.2347	23.503	24.1605	24.2008	22.9488	23.5681	23.4734	23.3639	23.4116	23.4061	23.1409	23.2165	24.0355	23.4435
ALDOA	Fructose-bisphosphate aldolase A	P04075	0.791939	0.895867	-0.0411189	P04075	sp|P04075|ALDOA_HUMAN Fructose-bisphosphate aldolase A OS=Homo sapiens OX=9606 GN=ALDOA PE=1 SV=2	1	36	36	29	90.9	90.9	77.2	39.42	27.0217	27.0217	27.2658	27.3009	26.6626	27.4361	26.7694	27.1286	27.0217	27.0481	26.9585	26.8175	27.1286	26.9155	27.223	27.2658
CSTB	Cystatin-B	P04080	0.476234	0.680181	-0.217372	P04080	sp|P04080|CYTB_HUMAN Cystatin-B OS=Homo sapiens OX=9606 GN=CSTB PE=1 SV=2	1	8	8	8	88.8	88.8	88.8	11.139	26.5814	25.9168	26.3626	26.2734	25.9289	25.9387	25.4102	25.4751	25.9481	26.3029	25.7608	25.9593	24.8501	25.8039	25.9168	26.1398
ANXA1	Annexin A1	P04083	0.892095	0.949753	0.0651331	P04083	sp|P04083|ANXA1_HUMAN Annexin A1 OS=Homo sapiens OX=9606 GN=ANXA1 PE=1 SV=2	1	35	35	35	79.5	79.5	79.5	38.714	28.7229	27.4361	30.1376	30.1376	28.9408	29.4356	29.4356	29.542	29.4356	28.5922	29.1784	29.314	29.314	29.314	29.1784	29.8226
APOB	Apolipoprotein B-100;Apolipoprotein B-48	P04114	0.185187	0.397113	0.744915	P04114;CON__ENSEMBL:ENSBTAP00000032840	sp|P04114|APOB_HUMAN Apolipoprotein B-100 OS=Homo sapiens OX=9606 GN=APOB PE=1 SV=2	2	171	171	171	43.2	43.2	43.2	515.6	24.4423	25.7608	24.0525	24.7828	26.2214	24.3435	24.2894	23.8701	24.9071	25.8228	24.4182	25.1457	25.7098	25.9668	24.0806	25.8426
NR3C1	Glucocorticoid receptor	P04150	0.023669	0.115396	0.348068	P04150	sp|P04150|GCR_HUMAN Glucocorticoid receptor OS=Homo sapiens OX=9606 GN=NR3C1 PE=1 SV=1	1	5	5	5	8.1	8.1	8.1	85.658	18.593	19.007	18.8772	19.0886	19.2222	18.9879	19.1089	18.7095	19.3494	19.1474	19.1888	18.8095	19.4147	19.458	19.0357	19.1208
PRNP	Major prion protein	P04156	0.0791145	0.240004	-0.354627	P04156	sp|P04156|PRIO_HUMAN Major prion protein OS=Homo sapiens OX=9606 GN=PRNP PE=1 SV=1	1	2	2	2	6.7	6.7	6.7	27.661	18.2784	18.2133	17.9344	17.7958	18.1707	18.7664	18.4703	17.7777	17.8865	18.1596	17.7998	18.1157	18.0128	17.5184	18.0102	17.9378
[truncated: 6,439 more rows]
