# Supplementary material for: Proteomic Signature of Host Response to SARS-CoV-2 Infection in the Nasopharynx
Source: Mol Cell Proteomics. 2021 Aug 14;20:100134. doi: 10.1016/j.mcpro.2021.100134 (PMC8363427; doi:10.1016/j.mcpro.2021.100134)
Supplement: Supplemental Table S3 — Gene Set Enrichment Analysis (GSEA). Gene sets that are positively enriched (Sheet 1) or negatively enriched (Sheet 2) in the COVID-19 positive subjects (FDR adjusted p-value < 0.05). [file mmc6.xlsx]

## Sheet: Positively Enriched
Vanderboom et al. (2021). Host response to SARS-CoV-2 infection in the nasopharynx.
Table S3: Gene Set Enrichment Analysis (GSEA): Gene sets positively enriched in COVD-19 positive subjects
NAME	SIZE	ES	NES	NOM p-val	FDR q-val	RANK AT MAX	LEADING EDGE
HECKER_IFNB1_TARGETS	61	0.880041	3.46035	0	0	409	tags=64%, list=5%, signal=67%
BOSCO_INTERFERON_INDUCED_ANTIVIRAL_MODULE	48	0.899425	3.44316	0	0	522	tags=75%, list=7%, signal=80%
BROWNE_INTERFERON_RESPONSIVE_GENES	52	0.857896	3.29154	0	0	266	tags=52%, list=4%, signal=53%
REACTOME_COMPLEMENT_CASCADE	88	0.746275	3.22232	0	0	1068	tags=68%, list=14%, signal=79%
SEITZ_NEOPLASTIC_TRANSFORMATION_BY_8P_DELETION_UP	42	0.848947	3.18571	0	0	79	tags=50%, list=1%, signal=50%
REACTOME_CREATION_OF_C4_AND_C2_ACTIVATORS	53	0.815959	3.1624	0	0	1068	tags=79%, list=14%, signal=92%
MOSERLE_IFNA_RESPONSE	29	0.938232	3.15477	0	0	454	tags=97%, list=6%, signal=102%
TAKEDA_TARGETS_OF_NUP98_HOXA9_FUSION_3D_UP	92	0.768193	3.12369	0	0	226	tags=42%, list=3%, signal=43%
WALLACE_PROSTATE_CANCER_RACE_UP	137	0.706931	3.10531	0	0	558	tags=36%, list=7%, signal=38%
REACTOME_INITIAL_TRIGGERING_OF_COMPLEMENT	60	0.8133	3.07691	0	0	1068	tags=78%, list=14%, signal=91%
TAKEDA_TARGETS_OF_NUP98_HOXA9_FUSION_8D_UP	73	0.747151	3.07601	0	0	93	tags=36%, list=1%, signal=36%
LIANG_SILENCED_BY_METHYLATION_2	29	0.887443	3.03625	0	0	159	tags=45%, list=2%, signal=46%
REACTOME_CD22_MEDIATED_BCR_REGULATION	46	0.779648	2.98978	0	0	1068	tags=74%, list=14%, signal=86%
REACTOME_INTERFERON_ALPHA_BETA_SIGNALING	42	0.847435	2.98498	0	0	185	tags=43%, list=2%, signal=44%
EINAV_INTERFERON_SIGNATURE_IN_CANCER	23	0.93637	2.98179	0	0	147	tags=65%, list=2%, signal=66%
REACTOME_FCGR_ACTIVATION	52	0.778341	2.92818	0	0	1068	tags=75%, list=14%, signal=87%
FARMER_BREAST_CANCER_CLUSTER_1	28	0.897949	2.89619	0	0	515	tags=71%, list=7%, signal=76%
GRAESSMANN_RESPONSE_TO_MC_AND_SERUM_DEPRIVATION_UP	101	0.658249	2.89604	0	0	499	tags=38%, list=7%, signal=40%
STAMBOLSKY_TARGETS_OF_MUTATED_TP53_DN	33	0.815207	2.865	0	0	147	tags=42%, list=2%, signal=43%
REACTOME_SCAVENGING_OF_HEME_FROM_PLASMA	56	0.745264	2.85823	0	0	1068	tags=70%, list=14%, signal=81%
TAKEDA_TARGETS_OF_NUP98_HOXA9_FUSION_10D_UP	81	0.704175	2.85635	0	0	171	tags=36%, list=2%, signal=36%
ZHANG_INTERFERON_RESPONSE	18	0.948411	2.85347	0	0	88	tags=72%, list=1%, signal=73%
ZHU_CMV_8_HR_UP	25	0.873548	2.85073	0	0	147	tags=40%, list=2%, signal=41%
REACTOME_INTERFERON_SIGNALING	138	0.650165	2.8392	0	0	541	tags=30%, list=7%, signal=31%
SANA_RESPONSE_TO_IFNG_UP	55	0.759587	2.83258	0	0	585	tags=55%, list=8%, signal=59%
BOSCO_TH1_CYTOTOXIC_MODULE	32	0.763039	2.83231	0	0	335	tags=56%, list=4%, signal=59%
REACTOME_ANTIGEN_ACTIVATES_B_CELL_RECEPTOR_BCR_LEADING_TO_GENERATION_OF_SECOND_MESSENGERS	63	0.702245	2.83166	0	0	1068	tags=63%, list=14%, signal=73%
ALTEMEIER_RESPONSE_TO_LPS_WITH_MECHANICAL_VENTILATION	60	0.737113	2.79761	0	0	508	tags=50%, list=7%, signal=53%
DAUER_STAT3_TARGETS_DN	35	0.807819	2.74623	0	0	406	tags=66%, list=5%, signal=69%
SANA_TNF_SIGNALING_UP	52	0.706136	2.74368	0	0	171	tags=33%, list=2%, signal=33%
REACTOME_ROLE_OF_PHOSPHOLIPIDS_IN_PHAGOCYTOSIS	58	0.687556	2.7407	0	0	1068	tags=64%, list=14%, signal=74%
TAKEDA_TARGETS_OF_NUP98_HOXA9_FUSION_16D_UP	66	0.671023	2.72567	0	0	248	tags=32%, list=3%, signal=33%
BENNETT_SYSTEMIC_LUPUS_ERYTHEMATOSUS	23	0.864005	2.71478	0	0	522	tags=74%, list=7%, signal=79%
REACTOME_ANTIVIRAL_MECHANISM_BY_IFN_STIMULATED_GENES	73	0.672813	2.69338	0	0	88	tags=19%, list=1%, signal=19%
KRASNOSELSKAYA_ILF3_TARGETS_UP	23	0.85025	2.68863	0	0	226	tags=39%, list=3%, signal=40%
REACTOME_FCGR3A_MEDIATED_IL10_SYNTHESIS	63	0.6874	2.6863	0	0	1068	tags=63%, list=14%, signal=73%
REACTOME_FCERI_MEDIATED_CA_2_MOBILIZATION	62	0.676135	2.63962	0	0	1068	tags=58%, list=14%, signal=67%
BOWIE_RESPONSE_TO_TAMOXIFEN	11	0.966454	2.61943	0	0	88	tags=82%, list=1%, signal=83%
FULCHER_INFLAMMATORY_RESPONSE_LECTIN_VS_LPS_DN	247	0.521016	2.59781	0	0	335	tags=21%, list=4%, signal=22%
GRANDVAUX_IRF3_TARGETS_UP	12	0.923102	2.59421	0	0	64	tags=58%, list=1%, signal=59%
REACTOME_ROLE_OF_LAT2_NTAL_LAB_ON_CALCIUM_MOBILIZATION	54	0.649662	2.55338	0	4.34843e-05	1068	tags=63%, list=14%, signal=73%
UROSEVIC_RESPONSE_TO_IMIQUIMOD	11	0.950287	2.52737	0	4.2449e-05	88	tags=82%, list=1%, signal=83%
DER_IFN_ALPHA_RESPONSE_UP	58	0.65111	2.52379	0	4.14618e-05	115	tags=26%, list=2%, signal=26%
XU_AKT1_TARGETS_6HR	16	0.886421	2.5162	0	4.05195e-05	115	tags=50%, list=2%, signal=51%
BOWIE_RESPONSE_TO_EXTRACELLULAR_MATRIX	12	0.903548	2.49763	0	3.9619e-05	88	tags=58%, list=1%, signal=59%
BIOCARTA_COMP_PATHWAY	17	0.815334	2.48635	0	3.87578e-05	1248	tags=88%, list=17%, signal=106%
REACTOME_IMMUNOREGULATORY_INTERACTIONS_BETWEEN_A_LYMPHOID_AND_A_NON_LYMPHOID_CELL	76	0.619164	2.47519	0	3.79331e-05	1075	tags=66%, list=14%, signal=76%
ROETH_TERT_TARGETS_UP	10	0.95664	2.47429	0	3.71429e-05	56	tags=80%, list=1%, signal=80%
YAN_ESCAPE_FROM_ANOIKIS	13	0.899269	2.46033	0	3.63848e-05	210	tags=62%, list=3%, signal=63%
POOLA_INVASIVE_BREAST_CANCER_UP	114	0.56673	2.41184	0	3.56571e-05	1112	tags=47%, list=15%, signal=55%
DER_IFN_BETA_RESPONSE_UP	84	0.613918	2.41105	0	3.4958e-05	226	tags=24%, list=3%, signal=24%
BROWNE_HCMV_INFECTION_6HR_UP	30	0.710959	2.39943	0	6.55357e-05	357	tags=27%, list=5%, signal=28%
ICHIBA_GRAFT_VERSUS_HOST_DISEASE_D7_UP	74	0.5751	2.3947	0	6.42992e-05	608	tags=30%, list=8%, signal=32%
BIOCARTA_CLASSIC_PATHWAY	14	0.810443	2.39203	0	6.31085e-05	1248	tags=86%, list=17%, signal=103%
VILIMAS_NOTCH1_TARGETS_UP	15	0.812429	2.38696	0	6.1961e-05	394	tags=53%, list=5%, signal=56%
RADAEVA_RESPONSE_TO_IFNA1_UP	31	0.743153	2.38265	0	6.08546e-05	148	tags=39%, list=2%, signal=39%
GRANDVAUX_IFN_RESPONSE_NOT_VIA_IRF3	10	0.938968	2.37961	0	5.9787e-05	88	tags=60%, list=1%, signal=61%
ZHANG_RESPONSE_TO_IKK_INHIBITOR_AND_TNF_UP	104	0.541588	2.32904	0	0.000142048	209	tags=19%, list=3%, signal=20%
REACTOME_INTERFERON_GAMMA_SIGNALING	60	0.603978	2.32654	0	0.00013964	573	tags=32%, list=8%, signal=34%
HELLER_SILENCED_BY_METHYLATION_UP	132	0.527687	2.30302	0	0.000244231	454	tags=26%, list=6%, signal=27%
TSAI_DNAJB4_TARGETS_UP	8	0.962578	2.29803	0	0.000240227	88	tags=75%, list=1%, signal=76%
ZHOU_INFLAMMATORY_RESPONSE_LPS_UP	131	0.527086	2.29677	0	0.000236352	408	tags=20%, list=5%, signal=21%
REACTOME_BINDING_AND_UPTAKE_OF_LIGANDS_BY_SCAVENGER_RECEPTORS	69	0.592828	2.27693	0	0.000360266	1068	tags=57%, list=14%, signal=65%
FLECHNER_BIOPSY_KIDNEY_TRANSPLANT_REJECTED_VS_OK_UP	58	0.588385	2.26213	0	0.000460166	1233	tags=57%, list=17%, signal=68%
GARGALOVIC_RESPONSE_TO_OXIDIZED_PHOSPHOLIPIDS_GREY_DN	24	0.699242	2.26189	0	0.000453087	88	tags=21%, list=1%, signal=21%
VILIMAS_NOTCH1_TARGETS_DN	13	0.823861	2.26009	0	0.000446222	1075	tags=85%, list=14%, signal=99%
NOJIMA_SFRP2_TARGETS_DN	15	0.79945	2.2281	0	0.000842714	242	tags=40%, list=3%, signal=41%
WINZEN_DEGRADED_VIA_KHSRP	21	0.723306	2.22263	0	0.000899961	78	tags=29%, list=1%, signal=29%
FINETTI_BREAST_CANCER_KINOME_GREEN	11	0.825646	2.21318	0	0.00107335	588	tags=82%, list=8%, signal=89%
KEGG_COMPLEMENT_AND_COAGULATION_CASCADES	57	0.569081	2.2036	0	0.00114984	1139	tags=63%, list=15%, signal=74%
PID_INTEGRIN2_PATHWAY	18	0.745341	2.1876	0	0.00146884	1143	tags=83%, list=15%, signal=98%
BECKER_TAMOXIFEN_RESISTANCE_UP	33	0.634099	2.17117	0	0.00184829	86	tags=21%, list=1%, signal=21%
REACTOME_OAS_ANTIVIRAL_RESPONSE	9	0.875553	2.16488	0	0.00195329	64	tags=56%, list=1%, signal=56%
CHANG_IMMORTALIZED_BY_HPV31_DN	37	0.634984	2.16019	0	0.00201726	226	tags=24%, list=3%, signal=25%
LINDSTEDT_DENDRITIC_CELL_MATURATION_A	25	0.675119	2.14379	0	0.00269389	225	tags=32%, list=3%, signal=33%
BIOCARTA_ALTERNATIVE_PATHWAY	9	0.829592	2.14137	0	0.00278554	1031	tags=78%, list=14%, signal=90%
MARTINELLI_IMMATURE_NEUTROPHIL_UP	9	0.833014	2.12801	0.00540541	0.00335959	1155	tags=89%, list=16%, signal=105%
ZHAN_MULTIPLE_MYELOMA_LB_DN	21	0.717147	2.11144	0	0.00409863	499	tags=48%, list=7%, signal=51%
JACKSON_DNMT1_TARGETS_UP	39	0.58346	2.09688	0	0.00519	23	tags=13%, list=0%, signal=13%
MCLACHLAN_DENTAL_CARIES_UP	139	0.45764	2.09499	0	0.00524408	1341	tags=53%, list=18%, signal=64%
REACTOME_CLASS_A_1_RHODOPSIN_LIKE_RECEPTORS	17	0.707551	2.08443	0	0.00595234	591	tags=35%, list=8%, signal=38%
REACTOME_PEPTIDE_LIGAND_BINDING_RECEPTORS	17	0.707551	2.08276	0	0.00605227	591	tags=35%, list=8%, signal=38%
WIELAND_UP_BY_HBV_INFECTION	64	0.531124	2.08043	0	0.006214	619	tags=30%, list=8%, signal=32%
XU_HGF_TARGETS_INDUCED_BY_AKT1_6HR	11	0.782069	2.06912	0	0.00708127	115	tags=45%, list=2%, signal=46%
HAN_JNK_SINGALING_UP	14	0.737944	2.05967	0	0.0078913	292	tags=50%, list=4%, signal=52%
BROWNE_HCMV_INFECTION_4HR_UP	29	0.638024	2.05729	0	0.00802286	50	tags=21%, list=1%, signal=21%
KLEIN_TARGETS_OF_BCR_ABL1_FUSION	18	0.673075	2.04091	0	0.00974483	1287	tags=72%, list=17%, signal=87%
GEISS_RESPONSE_TO_DSRNA_UP	25	0.623418	2.03415	0	0.0104215	826	tags=32%, list=11%, signal=36%
WORSCHECH_TUMOR_EVASION_AND_TOLEROGENICITY_UP	7	0.876546	2.02676	0	0.0112748	161	tags=57%, list=2%, signal=58%
BIOCARTA_FIBRINOLYSIS_PATHWAY	10	0.808828	2.0254	0	0.0113857	1095	tags=60%, list=15%, signal=70%
BIOCARTA_NEUTROPHIL_PATHWAY	7	0.825123	2.00364	0	0.0145008	571	tags=57%, list=8%, signal=62%
KIM_LRRC3B_TARGETS	24	0.617956	2.00297	0	0.014464	64	tags=17%, list=1%, signal=17%
TSAI_RESPONSE_TO_RADIATION_THERAPY	17	0.650076	2.00283	0.00689655	0.0143085	210	tags=35%, list=3%, signal=36%
BROWNE_HCMV_INFECTION_8HR_UP	55	0.507927	2.00235	0	0.0141886	148	tags=13%, list=2%, signal=13%
YANG_BCL3_TARGETS_UP	146	0.434839	1.99758	0	0.0150323	291	tags=16%, list=4%, signal=17%
IIZUKA_LIVER_CANCER_PROGRESSION_G1_G2_UP	8	0.803626	1.9965	0.00520833	0.01506	399	tags=50%, list=5%, signal=53%
SMID_BREAST_CANCER_NORMAL_LIKE_UP	189	0.440894	1.98647	0	0.0168401	1003	tags=39%, list=13%, signal=44%
REACTOME_REGULATION_OF_IFNA_SIGNALING	9	0.794496	1.98249	0.00961539	0.0174207	185	tags=44%, list=2%, signal=46%
BIOCARTA_LECTIN_PATHWAY	10	0.792715	1.9758	0.00510204	0.0186095	1248	tags=80%, list=17%, signal=96%
REACTOME_ACTIVATION_OF_C3_AND_C5	7	0.851818	1.97469	0.00454545	0.0186797	384	tags=57%, list=5%, signal=60%
MARKEY_RB1_ACUTE_LOF_DN	141	0.454039	1.94924	0	0.0250263	450	tags=25%, list=6%, signal=26%
REACTOME_TRAF3_DEPENDENT_IRF_ACTIVATION_PATHWAY	10	0.739645	1.9474	0	0.0253352	47	tags=20%, list=1%, signal=20%
BIOCARTA_GRANULOCYTES_PATHWAY	7	0.832166	1.94673	0.00436681	0.025199	571	tags=57%, list=8%, signal=62%
ONO_AML1_TARGETS_UP	7	0.815856	1.9436	0	0.0258276	514	tags=57%, list=7%, signal=61%
PLASARI_TGFB1_TARGETS_10HR_DN	97	0.447222	1.93776	0	0.0270791	443	tags=22%, list=6%, signal=23%
REACTOME_INTERLEUKIN_10_SIGNALING	9	0.74703	1.92962	0.00552486	0.029136	591	tags=44%, list=8%, signal=48%
RAY_TARGETS_OF_P210_BCR_ABL_FUSION_DN	10	0.735527	1.92656	0.010582	0.0298419	77	tags=20%, list=1%, signal=20%
WATANABE_ULCERATIVE_COLITIS_WITH_CANCER_DN	9	0.758128	1.92649	0	0.02958	388	tags=67%, list=5%, signal=70%
FLORIO_HUMAN_NEOCORTEX	6	0.85862	1.92497	0	0.0297454	486	tags=67%, list=7%, signal=71%
DER_IFN_GAMMA_RESPONSE_UP	52	0.505923	1.92357	0	0.0298763	115	tags=19%, list=2%, signal=19%
MISSIAGLIA_REGULATED_BY_METHYLATION_UP	72	0.454894	1.91759	0	0.0316512	88	tags=14%, list=1%, signal=14%
SAGIV_CD24_TARGETS_DN	20	0.61742	1.91631	0.0078125	0.0316822	765	tags=40%, list=10%, signal=44%
AMIT_DELAYED_EARLY_GENES	7	0.846102	1.91419	0	0.0319587	506	tags=57%, list=7%, signal=61%
KEGG_CYTOKINE_CYTOKINE_RECEPTOR_INTERACTION	25	0.585369	1.9096	0	0.0332875	263	tags=24%, list=4%, signal=25%
REACTOME_NEGATIVE_REGULATORS_OF_DDX58_IFIH1_SIGNALING	25	0.58197	1.90648	0	0.0338745	279	tags=24%, list=4%, signal=25%
BIOCARTA_IFNA_PATHWAY	5	0.929494	1.90288	0	0.0349138	185	tags=80%, list=2%, signal=82%
REACTOME_FCERI_MEDIATED_MAPK_ACTIVATION	66	0.468516	1.89249	0	0.0385921	1068	tags=53%, list=14%, signal=61%
GARGALOVIC_RESPONSE_TO_OXIDIZED_PHOSPHOLIPIDS_RED_UP	5	0.911065	1.89221	0	0.038374	227	tags=40%, list=3%, signal=41%
ZHANG_ANTIVIRAL_RESPONSE_TO_RIBAVIRIN_UP	19	0.601722	1.87965	0.0169492	0.0427502	522	tags=32%, list=7%, signal=34%
REACTOME_ANTI_INFLAMMATORY_RESPONSE_FAVOURING_LEISHMANIA_PARASITE_INFECTION	78	0.473742	1.87309	0	0.0448827	1068	tags=51%, list=14%, signal=59%
GAURNIER_PSMD4_TARGETS	25	0.577083	1.86837	0	0.0462147	591	tags=32%, list=8%, signal=35%
RUAN_RESPONSE_TO_TNF_UP	6	0.842955	1.86617	0.00823045	0.0467729	92	tags=33%, list=1%, signal=34%
DEBIASI_APOPTOSIS_BY_REOVIRUS_INFECTION_UP	169	0.436049	1.85956	0	0.0493316	611	tags=24%, list=8%, signal=25%
ZHAN_MULTIPLE_MYELOMA_SPIKED	8	0.761894	1.85916	0.0252525	0.0490635	53	tags=25%, list=1%, signal=25%

## Sheet: Negatively Enriched
Vanderboom et al. (2021). Host response to SARS-CoV-2 infection in the nasopharynx.
Table S3: Gene Set Enrichment Analysis (GSEA): Gene sets negatively enriched in COVD-19 positive subjects
NAME	SIZE	ES	NES	NOM p-val	FDR q-val	RANK AT MAX	LEADING EDGE
REACTOME_AUF1_HNRNP_D0_BINDS_AND_DESTABILIZES_MRNA	49	-0.68271	-1.87029	0	0.004263	1848	tags=69%, list=25%, signal=92%
KEGG_PROTEASOME	40	-0.71567	-1.86186	0	0.005223	1741	tags=75%, list=23%, signal=97%
REACTOME_CROSS_PRESENTATION_OF_SOLUBLE_EXOGENOUS_ANTIGENS_ENDOSOMES	42	-0.70681	-1.85225	0	0.006285	1741	tags=71%, list=23%, signal=93%
REACTOME_NEGATIVE_REGULATION_OF_NOTCH4_SIGNALING	48	-0.68789	-1.85015	0	0.006502	1741	tags=67%, list=23%, signal=86%
REACTOME_DEGRADATION_OF_GLI1_BY_THE_PROTEASOME	52	-0.68647	-1.84583	0	0.006309	1741	tags=65%, list=23%, signal=85%
REACTOME_SIGNALING_BY_NOTCH4	57	-0.66902	-1.84182	0	0.006069	1741	tags=60%, list=23%, signal=77%
REACTOME_APC_C_CDH1_MEDIATED_DEGRADATION_OF_CDC20_AND_OTHER_APC_C_CDH1_TARGETED_PROTEINS_IN_LATE_MITOSIS_EARLY_G1	58	-0.66663	-1.82884	0	0.008757	1742	tags=62%, list=23%, signal=80%
REACTOME_HEDGEHOG_LIGAND_BIOGENESIS	51	-0.67968	-1.82868	0	0.008083	1741	tags=71%, list=23%, signal=91%
REACTOME_DEGRADATION_OF_AXIN	44	-0.6798	-1.81895	0	0.010444	1741	tags=68%, list=23%, signal=88%
REACTOME_SCF_SKP2_MEDIATED_DEGRADATION_OF_P27_P21	49	-0.68283	-1.81823	0	0.00987	1741	tags=67%, list=23%, signal=87%
REACTOME_HEDGEHOG_ON_STATE	58	-0.65723	-1.81655	0	0.009709	1855	tags=60%, list=25%, signal=80%
REACTOME_METABOLISM_OF_POLYAMINES	48	-0.67612	-1.8132	0	0.009945	1773	tags=65%, list=24%, signal=84%
REACTOME_APC_C_MEDIATED_DEGRADATION_OF_CELL_CYCLE_PROTEINS	65	-0.66062	-1.8117	0	0.009748	1742	tags=60%, list=23%, signal=78%
REACTOME_DEGRADATION_OF_DVL	48	-0.66681	-1.80078	0	0.012119	1741	tags=63%, list=23%, signal=81%
REACTOME_STABILIZATION_OF_P53	47	-0.6643	-1.79928	0	0.012016	1741	tags=64%, list=23%, signal=83%
REACTOME_ASYMMETRIC_LOCALIZATION_OF_PCP_PROTEINS	47	-0.66877	-1.79846	0	0.011618	1741	tags=66%, list=23%, signal=86%
REACTOME_DEFECTIVE_CFTR_CAUSES_CYSTIC_FIBROSIS	52	-0.66496	-1.79762	0	0.011256	1741	tags=65%, list=23%, signal=85%
REACTOME_CELLULAR_RESPONSE_TO_HYPOXIA	57	-0.66362	-1.79734	0	0.010806	1741	tags=60%, list=23%, signal=77%
REACTOME_REGULATION_OF_RAS_BY_GAPS	55	-0.66657	-1.7941	0	0.011726	1741	tags=60%, list=23%, signal=78%
KEGG_ALZHEIMERS_DISEASE	93	-0.62072	-1.7795	0	0.016119	1247	tags=40%, list=17%, signal=47%
REACTOME_SWITCHING_OF_ORIGINS_TO_A_POST_REPLICATIVE_STATE	72	-0.62958	-1.7712	0	0.018695	1742	tags=53%, list=23%, signal=68%
REACTOME_DEGRADATION_OF_BETA_CATENIN_BY_THE_DESTRUCTION_COMPLEX	65	-0.6415	-1.77051	0	0.01824	1575	tags=54%, list=21%, signal=68%
REACTOME_SEMA4D_IN_SEMAPHORIN_SIGNALING	21	-0.7432	-1.76927	0	0.018078	745	tags=38%, list=10%, signal=42%
REACTOME_ABC_FAMILY_PROTEINS_MEDIATED_TRANSPORT	65	-0.6378	-1.76528	0	0.019376	1741	tags=55%, list=23%, signal=72%
REACTOME_CYCLIN_A_CDK2_ASSOCIATED_EVENTS_AT_S_PHASE_ENTRY	61	-0.6432	-1.76478	0	0.018943	1575	tags=56%, list=21%, signal=70%
REACTOME_REGULATION_OF_RUNX3_EXPRESSION_AND_ACTIVITY	48	-0.6577	-1.76367	0	0.018863	1741	tags=63%, list=23%, signal=81%
REACTOME_ABC_TRANSPORTER_DISORDERS	54	-0.66177	-1.75919	0	0.020159	1741	tags=63%, list=23%, signal=82%
MOOTHA_VOXPHOS	53	-0.64701	-1.75311	0	0.022592	1228	tags=45%, list=16%, signal=54%
REACTOME_THE_ROLE_OF_GTSE1_IN_G2_M_PROGRESSION_AFTER_G2_CHECKPOINT	61	-0.6421	-1.75303	0	0.021955	1848	tags=64%, list=25%, signal=84%
PELLICCIOTTA_HDAC_IN_ANTIGEN_PRESENTATION_UP	56	-0.64644	-1.74772	0	0.023442	1981	tags=66%, list=27%, signal=89%
REACTOME_G1_S_DNA_DAMAGE_CHECKPOINTS	50	-0.64908	-1.7475	0	0.022867	1741	tags=60%, list=23%, signal=78%
REACTOME_DECTIN_1_MEDIATED_NONCANONICAL_NF_KB_SIGNALING	52	-0.65404	-1.74498	0	0.023484	1741	tags=63%, list=23%, signal=82%
REACTOME_REGULATION_OF_RUNX2_EXPRESSION_AND_ACTIVITY	52	-0.65155	-1.74435	0	0.023202	1741	tags=63%, list=23%, signal=82%
KEGG_OXIDATIVE_PHOSPHORYLATION	73	-0.62294	-1.74234	0	0.023685	1883	tags=58%, list=25%, signal=76%
REACTOME_ORC1_REMOVAL_FROM_CHROMATIN	58	-0.6352	-1.74215	0	0.023115	1741	tags=55%, list=23%, signal=71%
REACTOME_HEDGEHOG_OFF_STATE	82	-0.61326	-1.73927	0	0.023799	1884	tags=54%, list=25%, signal=71%
REACTOME_TNFR2_NON_CANONICAL_NF_KB_PATHWAY	57	-0.63894	-1.73918	0	0.023233	1741	tags=61%, list=23%, signal=80%
TAYLOR_METHYLATED_IN_ACUTE_LYMPHOBLASTIC_LEUKEMIA	37	-0.66775	-1.73867	0	0.023053	1808	tags=57%, list=24%, signal=75%
REACTOME_PCP_CE_PATHWAY	65	-0.6302	-1.73771	0	0.022965	1741	tags=58%, list=23%, signal=76%
PID_PRL_SIGNALING_EVENTS_PATHWAY	15	-0.7532	-1.72858	0.002347	0.02749	1419	tags=53%, list=19%, signal=66%
REACTOME_INTERLEUKIN_1_SIGNALING	80	-0.61087	-1.72756	0	0.027448	1741	tags=48%, list=23%, signal=61%
CHNG_MULTIPLE_MYELOMA_HYPERPLOID_DN	23	-0.7196	-1.72222	0	0.029854	678	tags=35%, list=9%, signal=38%
REACTOME_NEDDYLATION	129	-0.59279	-1.72181	0	0.029422	1848	tags=49%, list=25%, signal=64%
REACTOME_REGULATION_OF_PTEN_STABILITY_AND_ACTIVITY	57	-0.63321	-1.71913	0	0.030593	1848	tags=60%, list=25%, signal=79%
KEGG_CARDIAC_MUSCLE_CONTRACTION	24	-0.70057	-1.71729	0.00226	0.031315	807	tags=42%, list=11%, signal=47%
REACTOME_DOWNSTREAM_SIGNALING_EVENTS_OF_B_CELL_RECEPTOR_BCR	67	-0.62402	-1.71621	0.001043	0.031435	1741	tags=57%, list=23%, signal=73%
REACTOME_SIGNALING_BY_HEDGEHOG	97	-0.60348	-1.7111	0	0.034115	1982	tags=54%, list=27%, signal=72%
REACTOME_PROCESSING_OF_SMDT1	12	-0.80098	-1.70881	0.002392	0.035177	827	tags=58%, list=11%, signal=66%
REACTOME_RUNX1_REGULATES_TRANSCRIPTION_OF_GENES_INVOLVED_IN_DIFFERENTIATION_OF_HSCS	53	-0.63005	-1.7084	0	0.034949	1741	tags=58%, list=23%, signal=76%
REACTOME_MAPK6_MAPK4_SIGNALING	69	-0.60854	-1.70816	0	0.034513	1741	tags=49%, list=23%, signal=64%
HOLLERN_SQUAMOUS_BREAST_TUMOR	68	-0.61969	-1.70808	0	0.033929	1181	tags=35%, list=16%, signal=42%
REACTOME_ASSEMBLY_OF_THE_PRE_REPLICATIVE_COMPLEX	54	-0.62267	-1.70786	0	0.033526	1741	tags=56%, list=23%, signal=72%
REACTOME_RHO_GTPASES_ACTIVATE_ROCKS	17	-0.7368	-1.70716	0.002328	0.033389	1152	tags=35%, list=15%, signal=42%
REACTOME_REGULATION_OF_EXPRESSION_OF_SLITS_AND_ROBOS	147	-0.57913	-1.69694	0	0.040459	1798	tags=47%, list=24%, signal=61%
REACTOME_TRANSPORT_OF_SMALL_MOLECULES	261	-0.56488	-1.69102	0	0.044595	1588	tags=43%, list=21%, signal=52%
