# Supplementary material for: Proteomic Signature of Host Response to SARS-CoV-2 Infection in the Nasopharynx
Source: Mol Cell Proteomics. 2021 Aug 14;20:100134. doi: 10.1016/j.mcpro.2021.100134 (PMC8363427; doi:10.1016/j.mcpro.2021.100134)
Supplement: Supplemental Table S5 — Combined table of protein level and phosphorylation level changes. All regulated phosphosites with an adjusted p-value (FDR) of <0.1 are displayed with their corresponding protein level changes. Phosphosites without a corresponding protein level change are indicated as NA in the protein p-value, FDR and log2(fold-change) columns. Phosphosites which are also regulated at the protein level are highlighted in red. [file mmc8.xlsx]

## Sheet: Sheet1
Vanderboom et al. (2021). Host response to SARS-CoV-2 infection in the nasopharynx.
Table S5: Combined table of protein level and phosphorylation level changes
Highlighted cells are significantly regulated at the phosphopeptide and protein level
			Phosphosite							Protein
Gene Name	Uniprot Acessoin	Protein Name	p-value	adjusted p-value	log2(FC)	Amino acid	Positions within proteins	Localization.prob	PEP	p-value	adjusted p-value	log2(FC)
BLM	P54132	Bloom syndrome protein	0.000220484	0.00633317	6.77632	Y	584	0.871803	0.0327663	NA	NA	NA
RGS10	O43665	Regulator of G-protein signaling 10	0.00264742	0.0333606	2.83039	S	10	0.999323	0.0105994	0.626658	0.789724	0.137452
IFIT3	O14879	Interferon-induced protein with tetratricopeptide repeats 3	3.59e-06	0.000406051	2.8238	S	478	0.929139	2.49e-274	1.21e-07	2.25e-05	3.1905
S100A8	P05109	Protein S100-A8	0.00370443	0.0412027	2.69688	S	86	0.999804	0.00211148	0.023371	0.115686	1.54369
SRSF3	P84103	Serine/arginine-rich splicing factor 3	3.6e-07	8.77e-05	2.67307	S	108	1	0.000737786	9.44e-06	0.000544911	1.03853
ZC3H13	Q5T200	Zinc finger CCCH domain-containing protein 13	0.000199565	0.00591142	2.66315	S	1279	0.980761	0.0258863	4.79e-07	5.98e-05	0.766538
RBM12B	Q8IXT5	RNA-binding protein 12B	5.35e-06	0.000527565	2.5951	S	375	0.905654	0.0103322	0.000441997	0.00890776	0.664181
SASH3	O75995	SAM and SH3 domain-containing protein 3	0.00110113	0.0188252	2.56092	S	27	0.863345	0.0039613	0.0234334	0.115919	0.655433
THEMIS2	Q5TEJ8	Protein THEMIS2	6.55e-07	0.000116262	2.54988	S	567	0.954099	0.00494862	0.000151563	0.00415326	0.596225
SRSF3	P84103	Serine/arginine-rich splicing factor 3	5.43e-05	0.00280758	2.49025	S	140	1	0.0124436	9.44e-06	0.000544911	1.03853
SRSF3	P84103	Serine/arginine-rich splicing factor 3	5.43e-05	0.00280758	2.49025	S	138	1	0.0124436	9.44e-06	0.000544911	1.03853
SRRM1	Q8IYB3	Serine/arginine repetitive matrix protein 1	0.000301772	0.00770783	1.61899	S	653	0.999809	5.87e-09	0.184911	0.398938	0.256077
LSP1	P33241	Lymphocyte-specific protein 1	0.00314856	0.0371513	2.44026	S	314	0.99802	0.0380637	0.104409	0.284103	0.631105
SASH3	O75995	SAM and SH3 domain-containing protein 3	0.00150363	0.023071	2.43252	S	25	0.959288	0.0261646	0.0234334	0.115919	0.655433
OPTN	Q96CV9	Optineurin	0.00132419	0.0209975	2.26904	S	218	0.803165	0.00567379	0.0661718	0.217874	0.447571
SP100	P23497	Nuclear autoantigen Sp-100	1.59e-07	5.23e-05	2.24564	S	476	0.97958	1.06e-06	6.7e-07	7.4e-05	0.727233
VIM	P08670	Vimentin	8.63e-05	0.00369843	2.22811	S	10	0.975646	1.06e-25	0.30201	0.527082	0.422094
SP140	Q13342	Nuclear body protein SP140	0.00409601	0.0438814	2.22503	S	277	1	0.00058557	NA	NA	NA
ISG15	P05161	Ubiquitin-like protein ISG15	8.03e-05	0.00354484	2.18116	S	94	0.801907	0.0095566	9.37e-09	2.64e-06	2.78491
SAMSN1	Q9NSI8	SAM domain-containing protein SAMSN-1	2.73e-05	0.00167402	2.0799	S	90	1	9.77e-146	0.000403952	0.00840795	1.09255
RAB7A	P51149	Ras-related protein Rab-7a	0.000367247	0.0088753	1.89672	S	72	1	0.000836296	0.0130204	0.0832822	0.202626
SP110	Q9HB58	Sp110 nuclear body protein	4.39e-10	1.25e-06	1.82394	S	380	0.99958	9.25e-34	7.49e-08	1.51e-05	2.06528
SRRM1	Q8IYB3	Serine/arginine repetitive matrix protein 1	0.000301772	0.00770783	1.61899	S	655	0.878068	0.0186225	0.184911	0.398938	0.256077
PRAM1	Q96QH2	PML-RARA-regulated adapter molecule 1	0.00454521	0.046682	1.77603	S	473	0.999941	0.000386756	0.00727255	0.0591905	1.35768
ZNF318	Q5VUA4	Zinc finger protein 318	4.71e-06	0.000489514	1.77289	S	307;592;252;136	1	0.0135302	0.324217	0.546209	0.228941
ZNF318	Q5VUA4	Zinc finger protein 318	4.71e-06	0.000489514	1.77289	S	305;590;250;134	1	0.0135302	0.324217	0.546209	0.228941
EIF6	P56537	Eukaryotic translation initiation factor 6	0.00247362	0.0318831	-3.22767	S	243	0.792674	0.010065	0.51024	0.708403	-0.162687
SRRM1	Q8IYB3	Serine/arginine repetitive matrix protein 1	3.62e-06	0.000406051	1.2404	S	234	0.910774	0.000519143	0.184911	0.398938	0.256077
SRRM1	Q8IYB3	Serine/arginine repetitive matrix protein 1	0.00330214	0.0381327	1.05324	S	450	1	6.26e-46	0.184911	0.398938	0.256077
SRRM1	Q8IYB3	Serine/arginine repetitive matrix protein 1	0.00330214	0.0381327	1.05324	S	452	1	0.00231388	0.184911	0.398938	0.256077
ATP13A3	Q9H7F0	Probable cation-transporting ATPase 13A3	0.000101287	0.00401897	1.73431	S	176	0.999737	0.0168984	NA	NA	NA
HIST1H1C	P16403	Histone H1.2	2.93e-05	0.00174996	1.72563	T	146	1	0.0102287	0.0951848	0.270365	1.2044
PRPF4B	Q13523	Serine/threonine-protein kinase PRP4 homolog	0.00143226	0.0223426	1.71787	S	61	0.829235	0.00655753	0.000219194	0.00549284	0.416131
BUD13	Q9BRD0	BUD13 homolog	0.000565526	0.0119875	1.69655	T	135	1	0.0102343	0.095991	0.271541	0.367277
BUD13	Q9BRD0	BUD13 homolog	0.000565526	0.0119875	1.69655	S	139	1	0.0213053	0.095991	0.271541	0.367277
SRRM2	Q9UQ35	Serine/arginine repetitive matrix protein 2	9.14e-05	0.00379686	2.44671	S	1824	0.999897	0.0100633	0.000144593	0.00403483	0.581602
SRRM2	Q9UQ35	Serine/arginine repetitive matrix protein 2	1.75e-05	0.00122044	1.7993	T	1856	0.897671	0.000457111	0.000144593	0.00403483	0.581602
SRRM2	Q9UQ35	Serine/arginine repetitive matrix protein 2	0.000259927	0.00703947	1.76811	S	231	1	0.00917138	0.000144593	0.00403483	0.581602
SFSWAP	Q12872	Splicing factor, suppressor of white-apricot homolog	0.00184001	0.026231	1.63809	S	834	0.94756	0.00162296	0.0641223	0.214425	0.213538
MATR3	P43243	Matrin-3	0.000161561	0.00549113	1.6341	S	596	0.997267	1.72e-18	0.0568869	0.19934	0.385001
SRRM2	Q9UQ35	Serine/arginine repetitive matrix protein 2	0.000259927	0.00703947	1.76811	T	233	1	0.0150383	0.000144593	0.00403483	0.581602
SRRM2	Q9UQ35	Serine/arginine repetitive matrix protein 2	0.00107519	0.0184928	1.75657	T	1492	1	1.17e-05	0.000144593	0.00403483	0.581602
NOC2L	Q9Y3T9	Nucleolar complex protein 2 homolog	0.000111456	0.00424478	1.61462	S	56	0.955739	9.54e-15	0.529004	0.719764	0.0970251
NOC2L	Q9Y3T9	Nucleolar complex protein 2 homolog	0.000111456	0.00424478	1.61462	S	49	0.999995	2.79e-05	0.529004	0.719764	0.0970251
SRRM2	Q9UQ35	Serine/arginine repetitive matrix protein 2	0.00028795	0.00748934	1.6575	T	1892	0.906791	0.00822508	0.000144593	0.00403483	0.581602
HTATSF1	O43719	HIV Tat-specific factor 1	0.00446636	0.0461415	1.5938	S	387	0.993829	0.000859239	0.00831562	0.0644439	0.369868
HIRIP3	Q9BW71	HIRA-interacting protein 3	0.000272989	0.00725642	1.57873	S	199	0.996125	0.000201625	0.0228651	0.113922	0.378191
BCLAF1	Q9NYF8	Bcl-2-associated transcription factor 1	0.00291857	0.0355691	1.56532	S	161	1	0.0134478	0.00103574	0.0159722	0.689266
SRRM2	Q9UQ35	Serine/arginine repetitive matrix protein 2	0.000810389	0.0150292	1.64527	T	1986	0.913716	0.0146255	0.000144593	0.00403483	0.581602
SRRM2	Q9UQ35	Serine/arginine repetitive matrix protein 2	0.000810389	0.0150292	1.64527	S	1984	0.99571	0.0146255	0.000144593	0.00403483	0.581602
OAS1	P00973	2'-5'-oligoadenylate synthase 1	0.00314473	0.0371513	1.55732	S	50	0.863106	0.00573063	5.33e-07	6.55e-05	2.46736
HSH2D	Q96JZ2	Hematopoietic SH2 domain-containing protein	8.93e-05	0.00377043	1.52341	S	194	0.979718	0.00120745	0.0121634	0.0799823	0.773788
ACIN1	Q9UKV3	Apoptotic chromatin condensation inducer in the nucleus	1.15e-05	0.00089888	1.51749	S	328	1	5.19e-135	4.66e-05	0.00178551	0.531214
SRRM2	Q9UQ35	Serine/arginine repetitive matrix protein 2	0.00491386	0.048858	1.61394	T	1531	0.999738	0.000276201	0.000144593	0.00403483	0.581602
PPIG	Q13427	Peptidyl-prolyl cis-trans isomerase G	7.66e-06	0.000682177	1.51367	S	489	1	0.000291654	1.96e-08	4.81e-06	0.769528
EIF4G3	O43432	Eukaryotic translation initiation factor 4 gamma 3	0.000850158	0.0153659	-1.79238	S	495	1	7.39e-09	0.519918	0.714547	-0.0843889
STAT1	P42224	Signal transducer and activator of transcription 1-alpha/beta	0.000652384	0.0130953	1.51053	S	532	0.999971	1.49e-09	8.97e-06	0.000544911	1.40926
CCNL1	Q9UK58	Cyclin-L1	6.37e-08	2.86e-05	1.49448	S	445	1	0.00163087	NA	NA	NA
TMPO	P42167	Lamina-associated polypeptide 2, isoforms beta/gamma	0.00359288	0.0402771	1.4863	S	156;156	0.998488	0.00281363	0.015739	0.0922885	0.4022
TMPO	P42167	Lamina-associated polypeptide 2, isoforms beta/gamma	0.00359288	0.0402771	1.4863	S	156;156	0.998488	0.00281363	0.0453789	0.174613	0.292334
HIST1H1E	P10412	Histone H1.4	0.000183923	0.00586882	1.46834	T	146	0.999985	0.00568813	0.146302	0.346521	0.616013
SRSF4	Q08170	Serine/arginine-rich splicing factor 4	2.53e-09	4.24e-06	1.4651	S	431	0.989153	0.00636305	0.0595078	0.205499	0.51407
THRAP3	Q9Y2W1	Thyroid hormone receptor-associated protein 3	0.00422404	0.0448811	1.46508	S	444	1	0.000417086	2.03e-07	3.03e-05	0.72745
WDFY4	Q6ZS81	WD repeat- and FYVE domain-containing protein 4	0.000103163	0.00403706	1.46417	S	3123	1	8.83e-07	0.0136673	0.0855526	0.709365
RSRC1	Q96IZ7	Serine/Arginine-related protein 53	1.65e-05	0.00117508	1.46059	S	61	0.999847	0.00788987	0.0498124	0.185195	0.447207
SRRM2	Q9UQ35	Serine/arginine repetitive matrix protein 2	0.000179307	0.00581621	1.5614	S	2702	1	1.65e-07	0.000144593	0.00403483	0.581602
LBR	Q14739	Delta(14)-sterol reductase	0.000114135	0.00427966	1.45251	S	99	0.962115	3.14e-28	0.0146866	0.0888873	0.964515
RREB1	Q92766	Ras-responsive element-binding protein 1	1.06e-05	0.000853291	1.44818	S	1320	0.830019	6.64e-130	0.0610202	0.208641	0.333014
PRPF4B	Q13523	Serine/threonine-protein kinase PRP4 homolog	0.000126487	0.00464658	1.43517	S	349	1	0.00800081	0.000219194	0.00549284	0.416131
CEP170	Q5SW79	Centrosomal protein of 170 kDa	0.000662432	0.0132657	1.43043	S	667	0.905956	0.00293439	0.266716	0.489996	0.186257
MEFV	O15553	Pyrin	0.00351559	0.0396713	1.42698	S	179	0.835312	0.00920328	0.00201159	0.0252459	1.6444
DMAP1	Q9NPF5	DNA methyltransferase 1-associated protein 1	0.00512411	0.0499586	1.42533	S	454	0.982171	0.00389716	1.28e-07	2.33e-05	0.505335
BUD13	Q9BRD0	BUD13 homolog	5.68e-06	0.000544222	1.425	S	172	0.795307	0.00191707	0.095991	0.271541	0.367277
BUD13	Q9BRD0	BUD13 homolog	5.68e-06	0.000544222	1.425	S	175	0.858949	0.00191707	0.095991	0.271541	0.367277
RLIM	Q9NVW2	E3 ubiquitin-protein ligase RLIM	1.99e-07	6.3e-05	1.42479	S	164	0.891582	1.61e-10	0.0435514	0.169966	0.479592
CEP131	Q9UPN4	Centrosomal protein of 131 kDa	1.31e-05	0.000985461	1.42418	S	78	0.783493	3.71e-08	0.137854	0.334649	0.215891
LUC7L3	O95232	Luc7-like protein 3	0.000556458	0.0119275	1.41472	T	238	1	0.00234274	0.636931	0.796608	-0.0863435
SRRM2	Q9UQ35	Serine/arginine repetitive matrix protein 2	0.000179307	0.00581621	1.5614	S	2706	1	0.00504706	0.000144593	0.00403483	0.581602
RBM10	P98175	RNA-binding protein 10	2.14e-06	0.000294532	1.39871	S	797	1	2.66e-21	6.14e-06	0.00041386	0.475611
HNRNPA2B1	P22626	Heterogeneous nuclear ribonucleoproteins A2/B1	2.93e-05	0.00174996	1.39852	T	176	0.93602	0.00647525	0.476419	0.683035	0.23343
RASSF2	P50749	Ras association domain-containing protein 2	0.00346729	0.0393344	1.39233	T	143	0.828039	0.0235002	0.140551	0.337766	0.471973
AKAP17A	Q02040	A-kinase anchor protein 17A	0.000236729	0.0066587	1.37128	S	499	1	0.00142386	0.0225203	0.112855	0.465828
AKAP17A	Q02040	A-kinase anchor protein 17A	0.000236729	0.0066587	1.37128	S	499	1	0.00142386	0.326979	0.548946	0.188303
SRRM2	Q9UQ35	Serine/arginine repetitive matrix protein 2	0.00152033	0.0231736	1.51555	S	1984	0.99571	0.0146255	0.000144593	0.00403483	0.581602
SRRM2	Q9UQ35	Serine/arginine repetitive matrix protein 2	3.02e-05	0.00178174	1.45987	S	1890	0.998899	0.00845779	0.000144593	0.00403483	0.581602
YRDC	Q86U90	YrdC domain-containing protein, mitochondrial	0.00208417	0.0283779	1.35899	S	60	0.999941	0.00142893	NA	NA	NA
PPIG	Q13427	Peptidyl-prolyl cis-trans isomerase G	5.39e-09	5.11e-06	1.35721	T	611	1	0.00366726	1.96e-08	4.81e-06	0.769528
PRPF4B	Q13523	Serine/threonine-protein kinase PRP4 homolog	0.0010741	0.0184928	1.34658	S	341	0.999961	5.99e-165	0.000219194	0.00549284	0.416131
ALB	P02768	Serum albumin	0.00299573	0.0362505	1.34521	Y	377;377	0.915743	0.000198842	0.219215	0.440396	0.403536
RBM10	P98175	RNA-binding protein 10	2.52e-05	0.00155547	1.34355	S	50	0.999999	0.000674324	6.14e-06	0.00041386	0.475611
HIST1H1B	P16401	Histone H1.5	2.25e-05	0.00144397	1.34323	S	173;173	1	0.0381417	0.0153799	0.0909711	1.49714
RBBP6	Q7Z6E9	E3 ubiquitin-protein ligase RBBP6	0.00145707	0.0225186	1.33677	S	1625	0.847849	0.0286061	1.9e-07	2.96e-05	0.697367
PML	P29590	Protein PML	0.00117384	0.019597	1.33298	S	480	0.988828	0.0140818	0.000383406	0.0081133	0.628242
CAST	P20810	Calpastatin	0.00116464	0.0194815	1.33064	S	45	1	0.00228883	0.416812	0.635172	-0.227586
BCL9L	Q86UU0	B-cell CLL/lymphoma 9-like protein	0.000141736	0.00499649	1.32847	S	116	0.985318	0.000768121	0.0365125	0.152245	0.259291
ZNF22	P17026	Zinc finger protein 22	0.000461974	0.0105943	1.32727	S	49	0.999851	0.0163518	6.54e-06	0.000419092	0.763128
SSB	P05455	Lupus La protein	0.000157429	0.00537211	1.32718	T	389	0.99999	0.00142729	0.272948	0.49596	0.253339
SRSF10	O75494	Serine/arginine-rich splicing factor 10	0.000614326	0.0125679	1.32	S	131	0.99996	0.000274778	0.157786	0.362163	0.299375
SRSF10	O75494	Serine/arginine-rich splicing factor 10	0.000614326	0.0125679	1.32	S	133	0.999999	0.000910221	0.157786	0.362163	0.299375
ACIN1	Q9UKV3	Apoptotic chromatin condensation inducer in the nucleus	0.00328065	0.0381306	1.31849	S	343	1	0.0283149	4.66e-05	0.00178551	0.531214
NOL8	Q76FK4	Nucleolar protein 8	2.9e-06	0.00035357	1.31113	S	660	0.957143	0.01205	8.78e-05	0.00283254	1.05179
SF3B1	O75533	Splicing factor 3B subunit 1	0.00218571	0.0293181	1.30636	T	235	1	0.00162306	0.303843	0.528211	0.113819
AKAP17A	Q02040	A-kinase anchor protein 17A	2.71e-07	7.68e-05	1.29999	S	633	0.998397	0.0114173	0.0225203	0.112855	0.465828
AKAP17A	Q02040	A-kinase anchor protein 17A	2.71e-07	7.68e-05	1.29999	S	633	0.998397	0.0114173	0.326979	0.548946	0.188303
RUBCN	Q92622	Run domain Beclin-1-interacting and cysteine-rich domain-containing protein	0.000263554	0.00710611	1.29951	S	410	0.96377	0.00481462	NA	NA	NA
EHBP1L1	Q8N3D4	EH domain-binding protein 1-like protein 1	0.00157743	0.0236996	1.28533	S	1273	0.998607	2.42e-12	0.554447	0.737986	0.0840447
SF3B1	O75533	Splicing factor 3B subunit 1	0.00193558	0.0269371	1.28509	T	326	0.857089	0.0203644	0.303843	0.528211	0.113819
ARGLU1	Q9NWB6	Arginine and glutamate-rich protein 1	0.000506585	0.0111961	1.27291	S	94	0.990131	0.00247956	0.000321376	0.00694801	0.754578
ARGLU1	Q9NWB6	Arginine and glutamate-rich protein 1	0.000506585	0.0111961	1.27291	S	94	0.990131	0.00247956	0.0515321	0.188257	1.24321
H1FX	Q92522	Histone H1x	0.000145543	0.00510956	1.27167	S	31	0.997805	1.63e-08	0.00140332	0.0197241	1.15082
CAP2	P40123	Adenylyl cyclase-associated protein 2	8.19e-05	0.00354484	1.26971	S	301	0.976873	0.00144097	0.25742	0.479821	0.253452
SAFB2	Q14151	Scaffold attachment factor B2	0.00108399	0.0186066	1.26606	S	444;443	0.996961	0.000973761	2.75e-05	0.00120869	0.753203
HIST1H1E	P10412	Histone H1.4	0.000133647	0.0048015	1.26381	S	78;81;82;79;78	0.999612	7.86e-07	0.146302	0.346521	0.616013
MAFG	O15525	Transcription factor MafG	0.000322878	0.00803164	1.26194	S	124	0.994338	0.00874578	NA	NA	NA
SCAF11	Q99590	Protein SCAF11	6.75e-12	2.88e-08	1.26084	S	901	0.91166	0.00155917	0.177106	0.39073	0.144145
SRRM2	Q9UQ35	Serine/arginine repetitive matrix protein 2	2.36e-07	7.2e-05	1.40815	S	1693	0.923773	0.00176877	0.000144593	0.00403483	0.581602
PPP1R14C	Q8TAE6	Protein phosphatase 1 regulatory subunit 14C	0.000315895	0.00791877	1.2538	S	33	0.989475	0.00150361	0.162473	0.370214	0.447731
DDX18	Q9NVP1	ATP-dependent RNA helicase DDX18	0.00145489	0.0225186	1.24999	S	86	0.870013	0.0291311	0.635412	0.795658	0.0891811
SRRM2	Q9UQ35	Serine/arginine repetitive matrix protein 2	0.000470635	0.0106929	1.36797	T	1844	0.999488	0.0102419	0.000144593	0.00403483	0.581602
SRRM2	Q9UQ35	Serine/arginine repetitive matrix protein 2	0.000470635	0.0106929	1.36797	S	1842	0.999966	0.0102419	0.000144593	0.00403483	0.581602
SRRM2	Q9UQ35	Serine/arginine repetitive matrix protein 2	0.00312792	0.0371146	1.25482	T	1434	0.986364	0.0028922	0.000144593	0.00403483	0.581602
SRSF10	O75494	Serine/arginine-rich splicing factor 10	9.48e-08	3.67e-05	1.24255	S	131	0.99996	0.000274778	0.157786	0.362163	0.299375
CWC22	Q9HCG8	Pre-mRNA-splicing factor CWC22 homolog	8.69e-07	0.000139944	1.24129	S	829	0.999758	3.38e-59	8.37e-05	0.00273496	0.484314
SRRM2	Q9UQ35	Serine/arginine repetitive matrix protein 2	0.00247785	0.0318831	1.24544	S	2032	1	0.00646808	0.000144593	0.00403483	0.581602
HIST1H1E	P10412	Histone H1.4	8.93e-05	0.00377043	1.23734	S	102;105;106;105;103;102	0.994708	1.09e-05	0.146302	0.346521	0.616013
SLF2	Q8IX21	SMC5-SMC6 complex localization factor protein 2	0.000594919	0.0123485	1.23574	S	340	0.984424	0.00517559	NA	NA	NA
OGFR	Q9NZT2	Opioid growth factor receptor	0.000187541	0.00586882	1.22746	S	55	0.858762	0.00139124	0.00202508	0.0253735	0.394341
PPIG	Q13427	Peptidyl-prolyl cis-trans isomerase G	3.65e-08	2.08e-05	1.22555	S	717	0.968703	7.84e-46	1.96e-08	4.81e-06	0.769528
SCAF1	Q9H7N4	Splicing factor, arginine/serine-rich 19	0.000554776	0.0119214	1.21947	S	874	0.850953	0.00107878	0.020839	0.108215	0.217633
SP110	Q9HB58	Sp110 nuclear body protein	0.000525851	0.0114458	1.20405	S	244	0.983601	0.000115477	7.49e-08	1.51e-05	2.06528
PARP10	Q53GL7	Protein mono-ADP-ribosyltransferase PARP10	2.1e-05	0.00137509	1.19969	S	925	0.980959	0.00517559	0.00867074	0.0661198	0.450848
EIF4EBP1	Q13541	Eukaryotic translation initiation factor 4E-binding protein 1	0.00483366	0.0484559	-1.0542	T	70	0.996538	0.00256238	0.82747	0.916238	0.0327027
SLPI	P03973	Antileukoproteinase	0.0044608	0.0461415	1.19444	T	82	0.999654	0.00455	0.368147	0.590181	0.773976
DARS	P14868	Aspartate--tRNA ligase, cytoplasmic	0.000482333	0.0109145	1.18432	T	52	1	0.00731392	0.302265	0.527165	0.110886
ALB	P02768	Serum albumin	0.00288113	0.0354514	1.18023	S	513;513	0.982479	0.000532384	0.219215	0.440396	0.403536
RSL1D1	O76021	Ribosomal L1 domain-containing protein 1	0.0013599	0.0213652	1.17294	S	445	0.917103	0.000970999	0.0405775	0.162438	0.483186
RBBP6	Q7Z6E9	E3 ubiquitin-protein ligase RBBP6	0.0030553	0.0365565	1.17108	T	1468	0.993531	0.00401722	1.9e-07	2.96e-05	0.697367
KAT6A	Q92794	Histone acetyltransferase KAT6A	0.00196631	0.0271433	1.16752	S	1089	0.839702	0.00248672	NA	NA	NA
SNRK	Q9NRH2	SNF-related serine/threonine-protein kinase	0.000295974	0.00760527	1.16488	S	584	0.934301	1.53e-09	NA	NA	NA
FLG	P20930	Filaggrin	6.11e-05	0.00301133	1.16323	S	1503;1503	0.966506	0.00150262	0.896625	0.952915	-0.0935702
RRBP1	Q9P2E9	Ribosome-binding protein 1	0.000420651	0.0099875	1.15492	S	533	1	0.00034472	0.105567	0.285688	0.3959
EIF4B	P23588	Eukaryotic translation initiation factor 4B	0.000174111	0.00575714	1.08879	S	406	1	0.000708562	0.332056	0.553766	0.235702
ZMYND8	Q9ULU4	Protein kinase C-binding protein 1	0.000210883	0.00611918	1.15104	S	668	1	4.22e-09	5.46e-05	0.00204867	0.642144
FGR	P09769	Tyrosine-protein kinase Fgr	0.00427226	0.0449125	1.13672	S	261	0.955357	0.00181587	0.0430583	0.168595	0.945712
PPP2R5E	Q16537	Serine/threonine-protein phosphatase 2A 56 kDa regulatory subunit epsilon isoform	0.000231786	0.00656934	1.13654	S	30	0.999204	0.00306191	0.00783505	0.0618522	-0.247486
ARHGEF2	Q92974	Rho guanine nucleotide exchange factor 2	9.04e-06	0.00077089	1.13318	S	932	1	0.00153198	0.0426068	0.167468	0.388378
ZC3H18	Q86VM9	Zinc finger CCCH domain-containing protein 18	8.45e-06	0.000728563	1.13242	S	868	1	0.024602	1.66e-05	0.00083836	0.577148
ZBP1	Q9H171	Z-DNA-binding protein 1	0.000102882	0.00403706	1.13024	S	309	0.989969	2.98e-06	8.44e-09	2.47e-06	2.46555
ZC3H13	Q5T200	Zinc finger CCCH domain-containing protein 13	1.22e-05	0.000932021	1.1274	T	354	0.999996	0.00130092	4.79e-07	5.98e-05	0.766538
ZC3H13	Q5T200	Zinc finger CCCH domain-containing protein 13	1.22e-05	0.000932021	1.1274	S	356	0.983778	0.00130092	4.79e-07	5.98e-05	0.766538
PPP2R5A	Q15172	Serine/threonine-protein phosphatase 2A 56 kDa regulatory subunit alpha isoform	1.72e-06	0.000240515	1.11308	S	38	0.999564	0.00314716	0.739258	0.864817	-0.0489033
CC2D1A	Q6P1N0	Coiled-coil and C2 domain-containing protein 1A	0.000347213	0.00846307	1.10851	T	120	0.839441	6.27e-06	0.317814	0.541513	0.12979
POU4F1	Q01851	POU domain, class 4, transcription factor 1	0.000716965	0.0139964	1.10583	T	16	1	0.0161711	NA	NA	NA
YLPM1	P49750	YLP motif-containing protein 1	7.12e-05	0.00324996	1.10046	S	1119	1	0.0252946	0.00134791	0.0191217	0.487768
SREK1	Q8WXA9	Splicing regulatory glutamine/lysine-rich protein 1	0.000179008	0.00581621	1.0927	T	363	0.856889	0.00948761	0.892641	0.9524	0.0279772
ZNF318	Q5VUA4	Zinc finger protein 318	3.52e-07	8.77e-05	1.09034	S	40	0.83119	0.000920394	0.324217	0.546209	0.228941
ZMYND8	Q9ULU4	Protein kinase C-binding protein 1	0.000667368	0.0133333	1.09024	S	652	0.964357	1.23e-15	5.46e-05	0.00204867	0.642144
CLASP2	O75122	CLIP-associating protein 2	4.03e-07	9.08e-05	1.08974	S	537	0.802616	0.00354186	0.0495936	0.184751	0.230492
BUD13	Q9BRD0	BUD13 homolog	0.000176679	0.00579712	1.08926	T	147	1	0.0158917	0.095991	0.271541	0.367277
BUD13	Q9BRD0	BUD13 homolog	0.000176679	0.00579712	1.08926	S	151	1	0.0158917	0.095991	0.271541	0.367277
EIF4G1	Q04637	Eukaryotic translation initiation factor 4 gamma 1	0.000134787	0.00481115	1.15253	S	1194;541	1	0.0176826	0.929312	0.967202	-0.0110696
FYTTD1	Q96QD9	UAP56-interacting factor	4.98e-08	2.5e-05	1.08737	S	23	1	0.00509999	0.000200233	0.0051533	0.964141
ZNF592	Q92610	Zinc finger protein 592	0.000196063	0.00586882	1.08549	S	1089	1	0.00308376	6.3e-07	7.38e-05	0.908171
PARP12	Q9H0J9	Protein mono-ADP-ribosyltransferase PARP12	0.000191536	0.00586882	1.08463	S	263	0.976618	0	9.06e-05	0.00288624	0.990386
PML	P29590	Protein PML	0.00135262	0.0213293	1.08255	S	504	0.912312	3.52e-18	0.000383406	0.0081133	0.628242
SRRM2	Q9UQ35	Serine/arginine repetitive matrix protein 2	0.00247785	0.0318831	1.24544	T	2034	1	0.00646808	0.000144593	0.00403483	0.581602
OPTN	Q96CV9	Optineurin	0.00166749	0.0247023	1.06761	S	177	0.999626	5.65e-46	0.0661718	0.217874	0.447571
SCAF11	Q99590	Protein SCAF11	6.45e-05	0.00306014	1.0654	S	832	0.978578	0.000900413	0.177106	0.39073	0.144145
SCAF11	Q99590	Protein SCAF11	6.45e-05	0.00306014	1.0654	S	830	0.968828	0.000900413	0.177106	0.39073	0.144145
ZC3H13	Q5T200	Zinc finger CCCH domain-containing protein 13	3.38e-07	8.74e-05	1.06157	S	620	0.774361	0.0298682	4.79e-07	5.98e-05	0.766538
EPSTI1	Q96J88	Epithelial-stromal interaction protein 1	0.00184223	0.026231	1.05915	S	35	1	0.000185835	3.21e-06	0.00024748	2.32252
CEP131	Q9UPN4	Centrosomal protein of 131 kDa	0.00197672	0.027243	1.05765	S	47	0.827573	0.00149716	0.137854	0.334649	0.215891
HMGB1	P09429	High mobility group protein B1	0.00147736	0.022751	1.05688	S	35	0.999864	2.73e-10	0.0355453	0.149604	0.467116
ZC3H3	Q8IXZ2	Zinc finger CCCH domain-containing protein 3	1.58e-07	5.23e-05	1.05539	S	383	0.870324	0.00103082	NA	NA	NA
SRSF1	Q07955	Serine/arginine-rich splicing factor 1	5.07e-05	0.00266795	1.05341	S	234	0.99909	0.00448657	0.227701	0.449269	0.367625
SRRM2	Q9UQ35	Serine/arginine repetitive matrix protein 2	0.00354029	0.0398972	1.2447	S	1818	0.97725	0.00125516	0.000144593	0.00403483	0.581602
SRRM2	Q9UQ35	Serine/arginine repetitive matrix protein 2	4.39e-05	0.00243164	1.06917	S	1975	0.769522	0.0120499	0.000144593	0.00403483	0.581602
TF	P02787	Serotransferrin	0.00284684	0.0352594	1.05017	T	608	1	0.00763844	0.000199475	0.0051512	1.6768
ARHGAP25	P42331	Rho GTPase-activating protein 25	0.00378018	0.0415576	1.0462	S	494	0.99467	0.0273147	0.045446	0.174676	0.894629
ZFYVE26	Q68DK2	Zinc finger FYVE domain-containing protein 26	9.37e-05	0.00382573	1.04557	S	144	0.978432	0.0299331	0.809745	0.905953	0.0668669
SCAF11	Q99590	Protein SCAF11	4.21e-05	0.00238131	1.04528	S	816	0.998864	4.8e-06	0.177106	0.39073	0.144145
APOL1	O14791	Apolipoprotein L1	0.00189723	0.0267291	1.03875	S	311	0.999656	9.13e-19	0.00474249	0.0450512	1.01276
GPATCH8	Q9UKJ3	G patch domain-containing protein 8	0.000442332	0.0103384	1.03583	S	653	0.939916	8.43e-10	3.69e-05	0.0014797	0.47436
SP110	Q9HB58	Sp110 nuclear body protein	0.000875836	0.0157632	1.03469	S	256	0.996009	5.41e-05	7.49e-08	1.51e-05	2.06528
THRAP3	Q9Y2W1	Thyroid hormone receptor-associated protein 3	0.000759575	0.0144965	1.02798	S	737	0.981224	0.0143152	2.03e-07	3.03e-05	0.72745
PDS5B	Q9NTI5	Sister chromatid cohesion protein PDS5 homolog B	0.00245094	0.0316802	1.02785	T	1220	0.999456	9.9e-09	0.0362065	0.151789	0.291798
BUD13	Q9BRD0	BUD13 homolog	0.000170955	0.00567478	1.02115	S	226	1	0.00410699	0.095991	0.271541	0.367277
BUD13	Q9BRD0	BUD13 homolog	0.000170955	0.00567478	1.02115	S	222	1	0.00410699	0.095991	0.271541	0.367277
BUD13	Q9BRD0	BUD13 homolog	2.45e-05	0.0015374	1.01897	S	201	1	0.00114878	0.095991	0.271541	0.367277
BUD13	Q9BRD0	BUD13 homolog	2.45e-05	0.0015374	1.01897	S	197	1	0.00114878	0.095991	0.271541	0.367277
SRRM2	Q9UQ35	Serine/arginine repetitive matrix protein 2	0.00028964	0.00750988	1.01757	S	914	0.998312	0.00232502	0.000144593	0.00403483	0.581602
PRPF38B	Q5VTL8	Pre-mRNA-splicing factor 38B	0.00181862	0.026075	1.00625	S	534	0.91594	6.94e-15	0.69534	0.837089	0.0513206
PRPF4B	Q13523	Serine/threonine-protein kinase PRP4 homolog	1.06e-06	0.000162241	1.00608	S	257	0.999553	9.17e-10	0.000219194	0.00549284	0.416131
CLASRP	Q8N2M8	CLK4-associating serine/arginine rich protein	1.71e-05	0.00120349	1.00089	S	285	0.999982	0.00013252	0.00815721	0.063735	0.432953
PRPF4B	Q13523	Serine/threonine-protein kinase PRP4 homolog	0.000994968	0.0174202	1.00076	S	387	0.99945	0.0125707	0.000219194	0.00549284	0.416131
OSBPL3	Q9H4L5	Oxysterol-binding protein-related protein 3	0.00124918	0.0203762	-1.00194	S	304	0.884434	4.77e-50	0.0179271	0.0994366	-0.564518
SLC35C2	Q9NQQ7	Solute carrier family 35 member C2	0.00379005	0.0416125	-1.00264	S	335	0.990752	7.36e-10	NA	NA	NA
SMAP2	Q8WU79	Stromal membrane-associated protein 2	0.00330325	0.0381327	-1.00719	S	219	0.991942	6.09e-89	0.582021	0.757532	-0.11315
SCRIB	Q14160	Protein scribble homolog	0.00478678	0.0482695	-1.00906	S	1220	0.999726	0.000396236	0.968752	0.984681	0.00584663
FAT2	Q9NYQ8	Protocadherin Fat 2	0.000255608	0.00698907	-1.01407	S	4258	0.963584	3.52e-23	0.36801	0.590086	-0.134143
ITSN1	Q15811	Intersectin-1	0.000673913	0.0134326	-1.02375	S	904;906	0.991298	2.13e-71	0.765478	0.881543	-0.0429831
FSD1L	Q9BXM9	FSD1-like protein	0.0046716	0.0476146	-1.03038	S	523	0.828877	1.42e-17	0.551287	0.735334	-0.148569
CLIC6	Q96NY7	Chloride intracellular channel protein 6	8.62e-08	3.5e-05	-1.03309	S	293	0.999999	0	0.138473	0.335248	-0.552154
PCM1	Q15154	Pericentriolar material 1 protein	0.00304916	0.0365565	-1.04193	S	1958	1	1.4e-22	0.460763	0.671917	0.143312
AHNAK	Q09666	Neuroblast differentiation-associated protein AHNAK	0.00357133	0.040194	-1.04535	S	886	1	0.0304063	0.0146901	0.0888873	-0.601602
FAM129B	Q96TA1	Niban-like protein 1	0.00462505	0.0472531	-1.04647	S	646	0.994092	2.13e-124	0.107912	0.290075	-0.25488
PSME3	P61289	Proteasome activator complex subunit 3	4.6e-05	0.00250051	-1.04995	S	247	0.847584	3.03e-22	0.526827	0.718766	-0.0633163
RTKN	Q9BST9	Rhotekin	8.72e-05	0.00371803	-1.05121	S	220	0.994485	0.0105565	0.298188	0.522687	0.278968
PACSIN3	Q9UKS6	Protein kinase C and casein kinase substrate in neurons protein 3	6.26e-05	0.00305368	-1.05365	S	354	0.999242	2e-84	0.00425061	0.0417283	-0.419976
S100A6	P06703	Protein S100-A6	0.00509552	0.0498844	-1.05391	S	46	0.999694	2.47e-09	9.74e-05	0.00302553	-1.95954
EIF4B	P23588	Eukaryotic translation initiation factor 4B	0.00372624	0.0413376	1.19652	S	425	0.817413	2.58e-06	0.332056	0.553766	0.235702
SYNRG	Q9UMZ2	Synergin gamma	0.000269313	0.00722488	-1.05449	S	812	0.999985	1.88e-10	0.312458	0.536249	-0.195497
FBXW9	Q5XUX1	F-box/WD repeat-containing protein 9	4.22e-06	0.000461743	-1.05582	S	18	0.999764	3.26e-59	0.823472	0.915141	0.054799
VCL	P18206	Vinculin	0.000290501	0.00750988	-1.06457	S	721	1	2.06e-134	0.932617	0.968426	0.0157771
MED8	Q96G25	Mediator of RNA polymerase II transcription subunit 8	0.000149674	0.00519177	-1.06902	S	82	1	0.00166712	0.246073	0.467011	-0.321011
FARP1	Q9Y4F1	FERM, ARHGEF and pleckstrin domain-containing protein 1	0.00015133	0.0052171	-1.07471	S	889	0.998102	8.25e-16	0.163074	0.370964	-0.329213
WDR77	Q9BQA1	Methylosome protein 50	0.000253976	0.00698907	-1.07548	T	5	1	2.89e-22	0.00664662	0.0559491	-0.429345
FBXO4	Q9UKT5	F-box only protein 4	0.00107084	0.0184927	-1.07602	S	12	0.99969	9.72e-46	0.0444648	0.17212	-0.287336
STRIP1	Q5VSL9	Striatin-interacting protein 1	3.13e-06	0.000376662	-1.07671	S	59	0.999199	3.4e-23	0.381601	0.602495	-0.105683
CAST	P20810	Calpastatin	0.00112772	0.0190754	-1.08078	S	440	0.999999	9.62e-07	0.416812	0.635172	-0.227586
ERBB2	P04626	Receptor tyrosine-protein kinase erbB-2	1.14e-05	0.00089888	-1.08176	S	1054	0.999901	1.07e-78	0.000253299	0.00605154	-0.605825
MAPK8IP3	Q9UPT6	C-Jun-amino-terminal kinase-interacting protein 3	0.00230896	0.0303509	-1.08277	S	584	0.806475	0.000121877	NA	NA	NA
RAP1GAP	P47736	Rap1 GTPase-activating protein 1	0.00409958	0.0438814	-1.08947	S	484	0.867874	1.78e-05	0.0830005	0.248939	-0.517652
NCOA2	Q15596	Nuclear receptor coactivator 2	0.000813257	0.0150497	-1.09653	S	699	0.851335	0.000271335	0.0212629	0.109159	0.168795
PATJ	Q8NI35	InaD-like protein	0.00111643	0.0189349	-1.10221	S	645	1	0.00183359	0.0272281	0.12702	-0.453025
PHRF1	Q9P1Y6	PHD and RING finger domain-containing protein 1	2.88e-05	0.00174342	-1.10639	S	1371	0.787436	1.57e-06	0.000253405	0.00605154	0.741272
SEC31A	O94979	Protein transport protein Sec31A	4.37e-07	9.47e-05	-1.10651	S	799	1	3.83e-79	0.0430671	0.168595	-0.277382
GTF3C4	Q9UKN8	General transcription factor 3C polypeptide 4	0.000294041	0.00757844	-1.10734	S	611	1	2.64e-48	0.980305	0.990447	-0.00344635
STK25	O00506	Serine/threonine-protein kinase 25	0.00510248	0.0498844	-1.10799	T	174;190	0.831082	0.00128526	0.00158278	0.0217646	-0.710043
SNX12	Q9UMY4	Sorting nexin-12	0.000640047	0.0128779	-1.10854	S	73	0.999468	0.00260679	0.168325	0.37755	-0.208816
YWHAE	P62258	14-3-3 protein epsilon	0.00158725	0.0237975	-1.11002	S	210	0.97123	5.03e-79	0.0314354	0.138529	-0.593574
JUP	P14923	Junction plakoglobin	0.000498998	0.0111686	-1.11081	S	182	1	3.96e-09	0.0805762	0.244749	-0.281239
CNKSR1	Q969H4	Connector enhancer of kinase suppressor of ras 1	0.00335248	0.0383893	-1.11227	S	314	1	1.78e-12	0.0552223	0.195854	-0.488933
CNKSR1	Q969H4	Connector enhancer of kinase suppressor of ras 1	0.00335248	0.0383893	-1.11227	S	305	0.979234	0.000650166	0.0552223	0.195854	-0.488933
PLCD1	P51178	1-phosphatidylinositol 4,5-bisphosphate phosphodiesterase delta-1	5.99e-05	0.00297132	-1.1192	S	460	0.962838	6.38e-99	0.0206213	0.107742	-0.340074
ASPSCR1	Q9BZE9	Tether containing UBX domain for GLUT4	7.46e-07	0.000124834	-1.1202	S	500	0.826101	3.58e-10	0.683408	0.82941	-0.0639203
FAM129B	Q96TA1	Niban-like protein 1	0.000273041	0.00725642	-1.12083	S	681	1	2.82e-12	0.107912	0.290075	-0.25488
FAM129B	Q96TA1	Niban-like protein 1	0.000273041	0.00725642	-1.12083	S	665	1	9.19e-182	0.107912	0.290075	-0.25488
CTNND1	O60716	Catenin delta-1	1.05e-05	0.000852652	-1.12084	S	920	0.95883	0.000575307	0.304369	0.528232	-0.203933
PSMA3	P25788	Proteasome subunit alpha type-3	9.34e-06	0.000787853	-1.12853	S	250	1	1.27e-46	0.626958	0.789752	-0.0514733
FOXA1	P55317	Hepatocyte nuclear factor 3-alpha	0.00499868	0.0495858	-1.13067	S	331	0.86089	2.82e-67	0.468113	0.677424	-0.257056
CALML3	P27482	Calmodulin-like protein 3	0.00273459	0.034307	-1.13122	S	118	1	2.86e-17	0.000706225	0.0122693	-1.68414
STK39	Q9UEW8	STE20/SPS1-related proline-alanine-rich protein kinase	1.38e-05	0.00101589	-1.13291	S	385	1	3.22e-32	0.00473903	0.0450512	-0.544342
FAM129A	Q9BZQ8	Protein Niban	1.33e-05	0.000986291	-1.13304	S	646	0.999998	3.76e-180	0.000284038	0.00651373	-0.681242
OSBP	P22059	Oxysterol-binding protein 1	0.000710782	0.0139395	-1.13797	S	190	0.9953	2.53e-06	0.417375	0.635404	-0.12483
OSBP	P22059	Oxysterol-binding protein 1	0.000710782	0.0139395	-1.13797	S	193	0.989677	1.34e-06	0.417375	0.635404	-0.12483
NFATC2	Q13469	Nuclear factor of activated T-cells, cytoplasmic 2	7.94e-05	0.00352597	-1.13944	S	363	0.953646	7.42e-06	0.494237	0.696466	-0.262724
LIMCH1	Q9UPQ0	LIM and calponin homology domains-containing protein 1	0.000335218	0.00826516	-1.14192	S	718	0.999817	3.64e-26	0.988998	0.994783	-0.00222472
ANKRD13D	Q6ZTN6	Ankyrin repeat domain-containing protein 13D	0.000194418	0.00586882	-1.14256	S	465	0.999994	7.67e-07	0.611548	0.778669	-0.129841
ANKRD13D	Q6ZTN6	Ankyrin repeat domain-containing protein 13D	0.000194418	0.00586882	-1.14256	T	469	0.999784	7.67e-07	0.611548	0.778669	-0.129841
AKT1	P31749	RAC-alpha serine/threonine-protein kinase	0.00038091	0.00915365	-1.14311	S	126	0.755889	9.31e-08	0.064677	0.215157	-0.232629
PRIMPOL	Q96LW4	DNA-directed primase/polymerase protein	0.000495184	0.0111686	-1.14502	S	255	0.999648	2.76e-07	NA	NA	NA
CNKSR1	Q969H4	Connector enhancer of kinase suppressor of ras 1	0.00297956	0.036106	-1.14663	S	314	1	1.78e-12	0.0552223	0.195854	-0.488933
SYMPK	Q92797	Symplekin	0.00300003	0.0362511	-1.14722	S	1170	0.782672	1.41e-28	0.227783	0.449313	0.160225
ENO1	P06733	Alpha-enolase	5.24e-06	0.000525523	-1.15267	S	141	0.999776	5.32e-16	0.742724	0.866735	-0.0928358
SH2D3A	Q9BRG2	SH2 domain-containing protein 3A	9.89e-07	0.000153343	-1.1564	S	180	0.994196	9.5e-72	0.000453084	0.009012	-0.577391
ARFGEF3	Q5TH69	Brefeldin A-inhibited guanine nucleotide-exchange protein 3	5.02e-06	0.000509345	-1.1601	S	1991	1	1.99e-09	0.0443864	0.171992	-0.374379
RAD9A	Q99638	Cell cycle checkpoint control protein RAD9A	0.000129807	0.00471226	-1.16117	S	328	0.885607	0.00100802	0.196151	0.413355	-0.234977
HSPA4	P34932	Heat shock 70 kDa protein 4	0.000570477	0.0120142	-1.1627	S	76	1	0.00069789	0.00306153	0.0337033	-0.56864
EDC4	Q6P2E9	Enhancer of mRNA-decapping protein 4	2.36e-05	0.00150036	-1.17039	S	729	0.789377	1.4e-74	0.103387	0.282801	0.215129
SNX15	Q9NRS6	Sorting nexin-15	0.000196196	0.00586882	-1.17492	S	227	0.957576	1.8e-21	NA	NA	NA
CDK11A	Q9UQ88	Cyclin-dependent kinase 11A	0.00374568	0.0413917	-1.17772	T	583	0.986831	0.000990626	NA	NA	NA
FAM83E	Q2M2I3	Protein FAM83E	0.00143259	0.0223426	-1.17822	S	351	0.999477	4.72e-05	0.224012	0.446033	-0.326567
AHNAK	Q09666	Neuroblast differentiation-associated protein AHNAK	0.000996488	0.0174202	-1.17946	S	5400	0.974449	1.02e-19	0.0146901	0.0888873	-0.601602
MON1A	Q86VX9	Vacuolar fusion protein MON1 homolog A	0.00313675	0.0371146	-1.18674	S	153	0.999543	4.14e-59	0.0289275	0.131172	0.185455
PDLIM4	P50479	PDZ and LIM domain protein 4	0.000189194	0.00586882	-1.19344	S	112	0.997311	1.55e-168	0.230739	0.451608	0.212927
ANK1	P16157	Ankyrin-1	0.00465646	0.0475171	-1.19352	T	1378	0.942613	0.0200194	0.615443	0.782451	0.20759
SPEF2	Q9C093	Sperm flagellar protein 2	0.00503353	0.0497284	-1.1943	S	1319	0.999978	1.46e-27	0.438767	0.652455	-0.246787
ITGB7	P26010	Integrin beta-7	3.75e-06	0.00041549	-1.19923	S	795	0.933513	0.0303243	NA	NA	NA
ARFGEF2	Q9Y6D5	Brefeldin A-inhibited guanine nucleotide-exchange protein 2	9.24e-05	0.00379686	-1.19939	S	218	0.868335	0.000234186	0.0410131	0.163257	-0.224253
ARFGEF2	Q9Y6D5	Brefeldin A-inhibited guanine nucleotide-exchange protein 2	9.24e-05	0.00379686	-1.19939	S	227	1	2.98e-83	0.0410131	0.163257	-0.224253
LIPE	Q05469	Hormone-sensitive lipase	0.00170612	0.0249228	-1.20238	S	855	0.838987	1.17e-28	0.00751129	0.0599801	0.495777
FAM129B	Q96TA1	Niban-like protein 1	0.000753633	0.0144153	-1.20341	S	696	0.993976	5.85e-05	0.107912	0.290075	-0.25488
THOC1	Q96FV9	THO complex subunit 1	6.24e-06	0.000584539	-1.20606	S	560	0.999998	7.19e-05	0.209603	0.428775	0.137292
TJP1	Q07157	Tight junction protein ZO-1	0.0035137	0.0396713	-1.20674	S	912	0.999852	3.59e-10	0.934809	0.96929	-0.0102981
CUL9	Q8IWT3	Cullin-9	8.15e-05	0.00354484	-1.20737	S	2436	0.795123	8.77e-11	0.114803	0.301367	-0.279227
FAM117A	Q9C073	Protein FAM117A	0.0018987	0.0267291	-1.21242	S	213	1	1.02e-39	NA	NA	NA
TACC2	O95359	Transforming acidic coiled-coil-containing protein 2	0.00236822	0.0310342	-1.21767	S	2184	0.962864	1.99e-13	0.187599	0.402412	-0.260108
YWHAZ	P63104	14-3-3 protein zeta/delta	0.000639733	0.0128779	-1.21985	S	207	0.971572	3.5e-90	0.269129	0.491897	-0.173353
ZNHIT2	Q9UHR6	Zinc finger HIT domain-containing protein 2	0.000837397	0.0153357	-1.22517	T	161	0.847061	1.64e-15	0.310791	0.535028	-0.357395
SCFD1	Q8WVM8	Sec1 family domain-containing protein 1	1.03e-09	2.2e-06	-1.22896	S	303	0.999994	1.67e-129	0.00566522	0.0504363	-0.356562
GORASP2	Q9H8Y8	Golgi reassembly-stacking protein 2	0.00221962	0.0297262	-1.23282	S	451	0.915562	4.44e-07	0.0648525	0.215624	-0.418276
ARHGAP12	Q8IWW6	Rho GTPase-activating protein 12	5.95e-07	0.000110273	-1.2351	S	592	0.974488	2.71e-84	0.279118	0.5023	0.113418
USP4	Q13107	Ubiquitin carboxyl-terminal hydrolase 4	0.000196751	0.00586882	-1.23529	S	680	0.996754	5.66e-132	0.206665	0.425736	-0.105001
G3BP1	Q13283	Ras GTPase-activating protein-binding protein 1	0.00181124	0.0260129	-1.23603	S	149	0.999998	1.48e-193	0.319688	0.542848	-0.199672
LSM1	O15116	U6 snRNA-associated Sm-like protein LSm1	0.000431016	0.0101504	-1.23649	T	129	0.998135	0.0337913	0.0192192	0.104114	-0.508808
SH2D3A	Q9BRG2	SH2 domain-containing protein 3A	2.79e-07	7.68e-05	-1.2376	S	125	0.972642	3.53e-66	0.000453084	0.009012	-0.577391
DNAJC9	Q8WXX5	DnaJ homolog subfamily C member 9	0.0022442	0.0300082	-1.24433	S	109	1	0.000578973	0.473519	0.681775	-0.133574
GBF1	Q92538	Golgi-specific brefeldin A-resistance guanine nucleotide exchange factor 1	0.000393731	0.00943516	-1.27214	S	1318	0.979508	8.87e-116	0.144653	0.343981	-0.177717
ATP2B4	P23634	Plasma membrane calcium-transporting ATPase 4	0.000794961	0.0148724	-1.27245	S	328	0.999997	6.71e-07	0.0532986	0.192067	-0.523431
MAST2	Q6P0Q8	Microtubule-associated serine/threonine-protein kinase 2	0.00377031	0.0415026	-1.27738	S	900	0.999968	0.00466753	0.623881	0.788319	0.130013
MFAP1	P55081	Microfibrillar-associated protein 1	0.00128942	0.0208184	-1.28542	S	94	1	0.0329032	1.56e-07	2.58e-05	0.767395
WASL	O00401	Neural Wiskott-Aldrich syndrome protein	0.000126829	0.00464658	-1.29126	Y	256	1	0.00118297	0.130289	0.323936	-0.556392
TMC5	Q6UXY8	Transmembrane channel-like protein 5	0.000416585	0.00992706	-1.29166	S	56	0.997299	0.00694546	0.00920709	0.0677023	-0.594459
MAP3K5	Q99683	Mitogen-activated protein kinase kinase kinase 5	0.000593154	0.0123485	-1.29619	S	1033	0.89859	7.24e-05	0.277494	0.500579	-0.193021
TMEM154	Q6P9G4	Transmembrane protein 154	0.000746233	0.0143059	-1.2969	S	174	0.998412	0.00402352	0.0151155	0.0898208	-0.895432
HEXIM2	Q96MH2	Protein HEXIM2	0.00114645	0.0192526	-1.29706	S	53	0.827638	0.000175331	NA	NA	NA
AKT2	P31751	RAC-beta serine/threonine-protein kinase	2.36e-06	0.00030099	-1.30447	T	451	0.989566	9.13e-196	0.00413255	0.0409386	-0.244616
CNKSR1	Q969H4	Connector enhancer of kinase suppressor of ras 1	0.000518255	0.0113365	-1.30618	S	305	0.979234	0.000650166	0.0552223	0.195854	-0.488933
SRRT	Q9BXP5	Serrate RNA effector molecule homolog	0.00196454	0.0271433	-1.30718	T	544	0.837556	5.15e-39	0.0252007	0.121046	0.303332
SYNPO	Q8N3V7	Synaptopodin	0.00217986	0.0292856	-1.31362	S	263	1	4.07e-07	0.41028	0.629139	0.17958
ZFY	P08048	Zinc finger Y-chromosomal protein	0.000803982	0.0150082	-1.3162	S	270;274	0.953112	6.19e-95	NA	NA	NA
YLPM1	P49750	YLP motif-containing protein 1	0.00160996	0.0240957	-1.31823	T	823	0.788601	1.05e-05	0.00134791	0.0191217	0.487768
MOCOS	Q96EN8	Molybdenum cofactor sulfurase	0.00020779	0.00609627	-1.32056	S	530	0.996037	9.64e-30	0.000899827	0.0147417	-0.797928
HSPB1	P04792	Heat shock protein beta-1	0.00387167	0.0421829	-1.32188	T	174	0.990811	6.25e-08	0.0735813	0.231991	-1.00974
HUWE1	Q7Z6Z7	E3 ubiquitin-protein ligase HUWE1	1.23e-06	0.000183515	-1.32405	T	1905	0.921259	0	1.72e-06	0.000158132	-0.404781
HUWE1	Q7Z6Z7	E3 ubiquitin-protein ligase HUWE1	1.23e-06	0.000183515	-1.32405	T	1905	0.921259	0	0.124883	0.316142	1.49748
SH3BP5L	Q7L8J4	SH3 domain-binding protein 5-like	0.00193498	0.0269371	-1.33383	S	362	0.999865	7.8e-50	0.788276	0.892758	0.0661936
IRF2BP2	Q7Z5L9	Interferon regulatory factor 2-binding protein 2	7.88e-05	0.00352062	-1.3351	S	175	1	9.24e-77	0.973455	0.987429	-0.00472152
APOBEC4	Q8WW27	Putative C->U-editing enzyme APOBEC-4	0.000738857	0.0142284	-1.3373	S	341	0.999997	1.96e-05	NA	NA	NA
PIGR	P01833	Polymeric immunoglobulin receptor	0.00373547	0.0413861	-1.34004	S	624	0.988061	4.24e-15	0.925294	0.965648	-0.0431789
PEA15	Q15121	Astrocytic phosphoprotein PEA-15	0.000170562	0.00567478	-1.34099	S	116	1	2.39e-25	8.19e-05	0.00268977	-1.20736
RNF123	Q5XPI4	E3 ubiquitin-protein ligase RNF123	0.000525933	0.0114458	-1.34334	S	675	0.9778	2.95e-22	0.000310479	0.00687567	-0.423698
ARHGEF5	Q12774	Rho guanine nucleotide exchange factor 5	0.000503758	0.0111686	-1.35675	S	11	0.999752	5.27e-219	0.771765	0.884106	-0.0892136
SKIV2L	Q15477	Helicase SKI2W	0.000193574	0.00586882	-1.36141	S	256	0.978665	1.83e-39	0.0896563	0.260986	-0.185521
TBC1D30	Q9Y2I9	TBC1 domain family member 30	0.000312573	0.00788923	-1.36492	S	800	0.978928	2.85e-06	NA	NA	NA
PRKAR2B	P31323	cAMP-dependent protein kinase type II-beta regulatory subunit	2.02e-05	0.00134774	-1.36651	S	83	1	1.99e-44	0.771485	0.883957	-0.0772336
PRKAR2B	P31323	cAMP-dependent protein kinase type II-beta regulatory subunit	2.02e-05	0.00134774	-1.36651	S	85	1	1.99e-44	0.771485	0.883957	-0.0772336
PARP4	Q9UKK3	Protein mono-ADP-ribosyltransferase PARP4	7.34e-05	0.00333097	-1.36716	T	101	1	2.29e-40	0.42619	0.642024	-0.141044
WRAP53	Q9BUR4	Telomerase Cajal body protein 1	8.41e-08	3.5e-05	-1.3853	S	54	0.999399	4.48e-08	0.912084	0.960901	-0.0179957
ARFGEF2	Q9Y6D5	Brefeldin A-inhibited guanine nucleotide-exchange protein 2	0.000280985	0.00737565	-1.38568	S	227	1	2.98e-83	0.0410131	0.163257	-0.224253
LRBA	P50851	Lipopolysaccharide-responsive and beige-like anchor protein	0.00285609	0.0352594	-1.40892	S	2064	0.808929	2.6e-138	0.052583	0.19066	-0.242582
NRDC	O43847	Nardilysin	0.000444112	0.0103517	-1.41183	S	94	0.999229	2.18e-119	0.362409	0.583965	-0.11856
DDX41	Q9UJV9	Probable ATP-dependent RNA helicase DDX41	0.00226791	0.0300748	-1.41487	S	375	0.797219	0.0111068	0.0293439	0.132666	-0.342345
LARP1B	Q659C4	La-related protein 1B	0.00176829	0.025549	-1.41805	T	454	0.996279	0.000462474	0.817747	0.911681	-0.0377764
MAP4	P27816	Microtubule-associated protein 4	0.000854566	0.0154129	-1.41931	T	521	0.999994	1.79e-83	0.954533	0.978397	-0.014249
OSBPL3	Q9H4L5	Oxysterol-binding protein-related protein 3	2.49e-06	0.000312285	-1.42438	S	251	0.836971	1.51e-23	0.0179271	0.0994366	-0.564518
STK25	O00506	Serine/threonine-protein kinase 25	0.000168152	0.00567478	-1.42926	T	168;184;172	0.923235	2.26e-10	0.00158278	0.0217646	-0.710043
ATP2B1	P20020	Plasma membrane calcium-transporting ATPase 1	1.92e-05	0.00132242	-1.42982	S	1155	0.999854	4.08e-29	0.258631	0.481018	-0.335996
SOWAHC	Q53LP3	Ankyrin repeat domain-containing protein SOWAHC	0.00161516	0.0241313	-1.43031	S	213	0.863792	0.000620227	0.0115165	0.0773281	-0.945064
EBAG9	O00559	Receptor-binding cancer antigen expressed on SiSo cells	2.13e-05	0.00138732	-1.43221	S	36	0.998795	0.000110622	0.787984	0.892752	-0.0510384
TMC4	Q7Z404	Transmembrane channel-like protein 4	6.68e-07	0.000116262	-1.43561	S	109	1	8.39e-39	0.00708592	0.0584205	-0.639545
BAG6	P46379	Large proline-rich protein BAG6	5.85e-05	0.00293649	-1.45051	S	973	0.999562	6.08e-17	0.428344	0.644068	-0.0924748
BAG6	P46379	Large proline-rich protein BAG6	5.85e-05	0.00293649	-1.45051	S	964	1	7.3e-06	0.428344	0.644068	-0.0924748
EHBP1	Q8NDI1	EH domain-binding protein 1	0.00489666	0.048858	-1.45362	S	436	0.99912	2.32e-17	0.61803	0.784169	-0.0783818
IQCG	Q9H095	Dynein regulatory complex protein 9	8.23e-05	0.00354484	-1.4541	S	120	0.999948	2.57e-20	0.0951406	0.27034	-0.262981
DSP	P15924	Desmoplakin	0.00321541	0.0376296	-1.46146	S	2608	0.874707	0	0.686437	0.831364	-0.103282
ACIN1	Q9UKV3	Apoptotic chromatin condensation inducer in the nucleus	0.00263216	0.0333545	-1.46306	S	499	0.997854	0.000155349	4.66e-05	0.00178551	0.531214
ENO1	P06733	Alpha-enolase	0.000276297	0.00727548	-1.46367	S	272	0.998922	0.00127464	0.742724	0.866735	-0.0928358
PAK4	O96013	Serine/threonine-protein kinase PAK 4	4.32e-06	0.000465034	-1.47291	S	474	0.998043	3.98e-168	0.404303	0.623478	-0.108186
SDCBP	O00560	Syntenin-1	0.000239965	0.00668999	-1.47571	S	6	0.865593	0.0132166	0.115201	0.301646	-0.282016
SYAP1	Q96A49	Synapse-associated protein 1	0.000612697	0.0125679	-1.47873	T	248	1	9.79e-34	0.000661217	0.0117745	-0.583709
ARFGEF1	Q9Y6D6	Brefeldin A-inhibited guanine nucleotide-exchange protein 1	0.0013583	0.0213652	-1.48361	S	667	0.952185	5.11e-35	0.0112193	0.0761751	-0.291868
BOLA1	Q9Y3E2	BolA-like protein 1	4.36e-06	0.000465034	-1.48365	S	81	1	0.00382116	0.869204	0.938712	0.0409868
CTNNA1	P35221	Catenin alpha-1	0.000190012	0.00586882	-1.48575	S	641	0.999987	3.25e-163	0.00665906	0.0559896	-0.321653
CTNNA1	P35221	Catenin alpha-1	0.000190012	0.00586882	-1.48575	S	641	0.999987	3.25e-163	0.490358	0.69423	-0.298999
SSH3	Q8TE77	Protein phosphatase Slingshot homolog 3	0.00163194	0.0243392	-1.48708	S	9	0.992179	1.21e-74	0.0133811	0.0845786	-0.463551
SPTBN1	Q01082	Spectrin beta chain, non-erythrocytic 1	8.63e-07	0.000139944	-1.50145	S	2341	0.800353	2.44e-23	0.70228	0.841719	0.0699917
PRKCD	Q05655	Protein kinase C delta type	1.98e-05	0.00134127	-1.5066	S	664	0.999955	1.35e-70	0.506497	0.705361	0.112042
PGRMC1	O00264	Membrane-associated progesterone receptor component 1	2.22e-06	0.000294532	-1.5126	S	181	0.999945	2.12e-144	6.43e-07	7.39e-05	-1.18445
CARMIL1	Q5VZK9	F-actin-uncapping protein LRRC16A	0.00278393	0.0346205	-1.51647	T	916	0.999519	0.000906486	0.642581	0.801294	-0.087493
FRK	P42685	Tyrosine-protein kinase FRK	0.00501456	0.0496855	-1.52866	Y	497	0.942057	1.16e-78	0.0518883	0.188951	-0.267424
ATP6AP1	Q15904	V-type proton ATPase subunit S1	0.000140664	0.00497926	-1.535	S	98	0.989502	0.00491678	0.302902	0.52755	-0.222395
ROPN1L	Q96C74	Ropporin-1-like protein	4.74e-05	0.00254204	-1.58853	S	221	0.786906	0.00194245	0.277092	0.500156	-0.344515
CCDC149	Q6ZUS6	Coiled-coil domain-containing protein 149	4.36e-09	4.64e-06	-1.59037	S	311	0.821583	0.0249371	NA	NA	NA
NAP1L1	P55209	Nucleosome assembly protein 1-like 1	2.24e-06	0.000294532	-1.5926	T	62	0.998459	3.36e-131	0.00454367	0.0438148	-0.970111
FAM129B	Q96TA1	Niban-like protein 1	0.00428601	0.0449392	-1.59819	S	691	0.768817	0.000262566	0.107912	0.290075	-0.25488
GBF1	Q92538	Golgi-specific brefeldin A-resistance guanine nucleotide exchange factor 1	0.00118888	0.0197321	-1.61473	S	1298	0.817021	2.31e-71	0.144653	0.343981	-0.177717
LRATD2	Q96KN1	Protein LRATD2	4.31e-05	0.00240104	-1.64293	T	288	0.774468	1.33e-43	0.0346776	0.14709	-0.242117
ACTB	P60709	Actin, cytoplasmic 1	1.96e-05	0.00133518	-1.6453	S	239;939;939;240;239;240;241;241;241;239	0.999745	1.32e-19	0.663033	0.813756	-0.202605
NOS2	P35228	Nitric oxide synthase, inducible	0.0017011	0.0249195	-1.64936	S	81	0.837238	0.00224081	0.229514	0.450511	-0.657488
PDLIM4	P50479	PDZ and LIM domain protein 4	0.00110921	0.0188876	-1.6558	S	11	1	0.00759346	0.230739	0.451608	0.212927
TMEM154	Q6P9G4	Transmembrane protein 154	1.22e-05	0.000932021	-1.65987	S	115	0.924718	7.03e-71	0.0151155	0.0898208	-0.895432
PGM1	P36871	Phosphoglucomutase-1	6.91e-05	0.00320045	-1.66596	S	117	0.99577	2.3e-179	0.00819688	0.0639138	-0.402363
MAP1A	P78559	Microtubule-associated protein 1A	0.0028601	0.0352594	-1.66603	S	2451	0.851762	6.03e-162	0.942258	0.973738	0.0214408
DNAJC5	Q9H3Z4	DnaJ homolog subfamily C member 5	0.000332653	0.00822568	-1.67347	S	10	0.831507	1.1e-101	6.4e-05	0.00231179	-1.04048
ARHGEF5	Q12774	Rho guanine nucleotide exchange factor 5	0.000542117	0.0117381	-1.67823	S	450	0.939135	0.000168361	0.771765	0.884106	-0.0892136
DRC3	Q9H069	Dynein regulatory complex subunit 3	0.000826521	0.015262	-1.69414	S	208	1	2.16e-26	0.00554843	0.049799	-0.592631
NCK1	P16333	Cytoplasmic protein NCK1	0.000566282	0.0119875	-1.72728	Y	105	1	0.000606026	0.00054161	0.0103906	0.235317
CFAP57	Q96MR6	Cilia- and flagella-associated protein 57	6.92e-07	0.000118143	-1.73816	S	1237	0.937859	0.000970189	0.735102	0.862078	-0.0993177
TUSC2	O75896	Tumor suppressor candidate 2	4.95e-07	9.81e-05	-1.74194	S	50	0.996837	4.69e-05	9.05e-05	0.00288624	-0.84616
LYST	Q99698	Lysosomal-trafficking regulator	1.5e-07	5.23e-05	-1.75616	S	2105	0.998703	2.69e-10	0.409126	0.62812	0.146568
EIF4G1	Q04637	Eukaryotic translation initiation factor 4 gamma 1	0.00290298	0.0354804	1.51298	S	1187	0.975232	0.00174631	0.929312	0.967202	-0.0110696
SEC31A	O94979	Protein transport protein Sec31A	8.25e-06	0.000718181	-1.80313	S	527	0.996352	1.62e-21	0.0430671	0.168595	-0.277382
RELCH	Q9P260	RAB11-binding protein RELCH	8.03e-06	0.000706621	-1.80713	S	193	0.99844	2.94e-260	0.000266721	0.00625477	-0.510327
GPRC5C	Q9NQ84	G-protein coupled receptor family C group 5 member C	0.00155874	0.0236027	-1.86292	S	383	0.999999	3.93e-11	0.129414	0.323132	-0.448118
CCDC65	Q8IXS2	Dynein regulatory complex subunit 2	0.000837701	0.0153357	-1.8857	T	372	0.970151	0.00274691	0.279031	0.5023	0.217889
ERICH5	Q6P6B1	Glutamate-rich protein 5	0.00059673	0.0123561	-1.92718	S	142	0.999916	7.32e-236	0.00915125	0.0676212	-1.30739
KIF21A	Q7Z4S6	Kinesin-like protein KIF21A	0.0018017	0.0259196	-1.94045	S	524	0.960622	2.68e-59	0.115967	0.302827	-0.411577
C1ORF226	A1L170	Uncharacterized protein C1orf226	0.0025643	0.0326996	-1.97219	S	249	0.999978	5.19e-117	NA	NA	NA
TRIM24	O15164	Transcription intermediary factor 1-alpha	0.00481803	0.0484559	-1.9982	S	811	0.784254	1.18e-05	0.466206	0.67641	-0.226635
STX6	O43752	Syntaxin-6	0.0009838	0.0173047	-1.99925	S	2	1	0.000274075	NA	NA	NA
COPB2	P35606	Coatomer subunit beta'	1.28e-12	1.09e-08	-2.00417	S	859	0.981508	1.57e-71	0.0835353	0.249852	-0.229971
RPLP1	P05386	60S acidic ribosomal protein P1	0.000779062	0.0146705	-2.01094	S	104	1	3.67e-66	0.000331911	0.00710252	-0.863803
RPLP2	P05387	60S acidic ribosomal protein P2	0.000779062	0.0146705	-2.01094	S	105	1	3.67e-66	0.000675344	0.0118817	-1.82393
COIL	P38432	Coilin	0.000157192	0.00537211	-2.01305	S	566	0.983763	3.05e-05	0.107093	0.288738	-0.140121
SEC31A	O94979	Protein transport protein Sec31A	6.8e-05	0.00317093	-2.03303	S	532	0.996352	3.34e-11	0.0430671	0.168595	-0.277382
RPLP0P6	Q8NHW5	60S acidic ribosomal protein P0-like	0.00240122	0.0312678	-2.03484	S	304;304	0.996927	1.23e-79	0.71063	0.847794	-0.190922
SERPINA2	P20848	Putative alpha-1-antitrypsin-related protein	0.000346648	0.00846307	-2.04739	T	155	1	0.0273849	NA	NA	NA
SERPINA2	P20848	Putative alpha-1-antitrypsin-related protein	0.000346648	0.00846307	-2.04739	T	160	1	0.0273849	NA	NA	NA
TMSB4X	P62328	Thymosin beta-4	2.48e-05	0.00154432	-2.06071	S	2	1	0.000130157	0.758911	0.877192	0.134613
AHNAK	Q09666	Neuroblast differentiation-associated protein AHNAK	0.00112918	0.0190754	-2.07183	S	5749	0.999937	2.02e-69	0.0146901	0.0888873	-0.601602
RPLP2	P05387	60S acidic ribosomal protein P2	0.000571767	0.0120142	-2.11953	S	102	1	5.81e-32	0.000675344	0.0118817	-1.82393
RPLP1	P05386	60S acidic ribosomal protein P1	0.000624171	0.0127084	-2.12788	S	101	1	5.81e-32	0.000331911	0.00710252	-0.863803
TMEM230	Q96A57	Transmembrane protein 230	4.51e-05	0.00246699	-2.15296	S	24	0.750688	9.25e-07	NA	NA	NA
SIPA1	Q96FS4	Signal-induced proliferation-associated protein 1	0.0018335	0.026231	-2.16854	S	839	0.868079	6.22e-21	0.0317958	0.139047	0.520858
TLE5	Q08117	TLE family member 5	0.00117741	0.0196181	-2.2838	S	196	1	3.99e-17	0.0727532	0.230547	0.454026
SLC12A6	Q9UHW9	Solute carrier family 12 member 6	0.00263912	0.0333545	-2.3385	S	32	0.820157	5.9e-32	0.620991	0.786354	0.151811
RPLP0P6	Q8NHW5	60S acidic ribosomal protein P0-like	0.00014882	0.00519177	-2.34577	S	307;307	0.999544	2.52e-149	0.71063	0.847794	-0.190922
CCDC149	Q6ZUS6	Coiled-coil domain-containing protein 149	1.04e-08	6.82e-06	-2.37757	S	313	0.965437	0.00773858	NA	NA	NA
SKP1	P63208	S-phase kinase-associated protein 1	9.14e-07	0.00014443	-2.38397	T	131	1	0.0134848	7.22e-06	0.000447587	-1.30481
PGRMC2	O15173	Membrane-associated progesterone receptor component 2	4.05e-07	9.08e-05	-2.39154	T	211	0.976489	8.37e-82	4.72e-05	0.00179889	-0.641589
OSBP	P22059	Oxysterol-binding protein 1	4.81e-06	0.000494181	-2.43091	S	351	0.999968	9.49e-12	0.417375	0.635404	-0.12483
SH3BP1	Q9Y3L3	SH3 domain-binding protein 1	0.000530806	0.0115224	-2.55455	S	598	0.906448	4.57e-38	0.953603	0.977993	0.0127512
DSP	P15924	Desmoplakin	0.00442222	0.0460073	-2.6151	S	2610	0.961239	7.7e-177	0.686437	0.831364	-0.103282
FAM129A	Q9BZQ8	Protein Niban	0.000188319	0.00586882	-2.78697	S	641	0.968542	5.66e-39	0.000284038	0.00651373	-0.681242
EPN1	Q9Y6I3	Epsin-1	0.00350166	0.0396189	-2.83427	T	470	0.955995	2.98e-11	0.0687469	0.223182	-0.339226
RANBP2	P49792	E3 SUMO-protein ligase RanBP2	4.8e-07	9.81e-05	-3.00572	S	2900	1	2.04e-73	0.119035	0.307331	0.268315
EIF4G1	Q04637	Eukaryotic translation initiation factor 4 gamma 1	0.000276043	0.00727548	1.77025	S	1147	0.999943	0.00836128	0.929312	0.967202	-0.0110696
UBA5	Q9GZZ9	Ubiquitin-like modifier-activating enzyme 5	7.84e-05	0.00351792	-3.5266	S	358	0.997266	1.49e-05	0.000568407	0.0107447	-0.535051
